# Supplementary material for: Lysine/RNA-interactions drive and regulate biomolecular condensation
Source: Nat Commun. 2019 Jul 2;10:2909. doi: 10.1038/s41467-019-10792-y (PMC6606616; doi:10.1038/s41467-019-10792-y)
Supplement: Supplementary file 4 — Supplementary Data 1 [file 41467_2019_10792_MOESM4_ESM.xlsx]

## Sheet: Sheet1
human_proteome_disordered_amino_acid_frequencies
Protein ID	R Frequency	Protein ID	K Frequency	Protein ID	Y Frequency	Protein ID	P Frequency
tr|H7C2U4|H7C2U4_HUMAN Putative RNA-binding protein Luc7-like 1 (Fragment) OS=Homo sapiens OX=9606 GN=LUC7L PE=4 SV=1	0.4666666666666667	tr|A0A0A0MSY6|A0A0A0MSY6_HUMAN Dynein regulatory complex protein 11 OS=Homo sapiens OX=9606 GN=IQCA1 PE=1 SV=1	0.3435114503816794	tr|A0A286YEZ8|A0A286YEZ8_HUMAN Heterogeneous nuclear ribonucleoprotein R (Fragment) OS=Homo sapiens OX=9606 GN=HNRNPR PE=1 SV=1	0.15602836879432624	sp|P48023|TNFL6_HUMAN Tumor necrosis factor ligand superfamily member 6 OS=Homo sapiens OX=9606 GN=FASLG PE=1 SV=1	0.4444444444444444
tr|R4GNE4|R4GNE4_HUMAN Glutathione peroxidase (Fragment) OS=Homo sapiens OX=9606 GN=GPX4 PE=1 SV=7	0.40350877192982454	sp|Q86XH1|DRC11_HUMAN Dynein regulatory complex protein 11 OS=Homo sapiens OX=9606 GN=IQCA1 PE=2 SV=1	0.325	tr|E5RHD3|E5RHD3_HUMAN KH domain-containing, RNA-binding, signal transduction-associated protein 3 OS=Homo sapiens OX=9606 GN=KHDRBS3 PE=1 SV=1	0.15584415584415584	tr|F8W1R5|F8W1R5_HUMAN Proline-rich protein 13 (Fragment) OS=Homo sapiens OX=9606 GN=PRR13 PE=4 SV=1	0.41818181818181815
tr|A0A087WT12|A0A087WT12_HUMAN Glutathione peroxidase OS=Homo sapiens OX=9606 GN=GPX4 PE=1 SV=1	0.40350877192982454	sp|Q9Y2S6|TMA7_HUMAN Translation machinery-associated protein 7 OS=Homo sapiens OX=9606 GN=TMA7 PE=1 SV=1	0.3125	tr|B0QYJ5|B0QYJ5_HUMAN RNA-binding protein EWS (Fragment) OS=Homo sapiens OX=9606 GN=EWSR1 PE=4 SV=1	0.15584415584415584	tr|E9PSE8|E9PSE8_HUMAN RNA-binding protein 25 (Fragment) OS=Homo sapiens OX=9606 GN=RBM25 PE=1 SV=1	0.4
tr|A0A087X247|A0A087X247_HUMAN Phospholipid hydroperoxide glutathione peroxidase (Fragment) OS=Homo sapiens OX=9606 GN=GPX4 PE=1 SV=1	0.40350877192982454	tr|A0A024R1R8|A0A024R1R8_HUMAN HCG2014768, isoform CRA_a OS=Homo sapiens OX=9606 GN=hCG_2014768 PE=4 SV=1	0.3125	tr|H0YB45|H0YB45_HUMAN KH domain-containing, RNA-binding, signal transduction-associated protein 3 (Fragment) OS=Homo sapiens OX=9606 GN=KHDRBS3 PE=1 SV=1	0.15254237288135594	sp|P49137|MAPK2_HUMAN MAP kinase-activated protein kinase 2 OS=Homo sapiens OX=9606 GN=MAPKAPK2 PE=1 SV=1	0.39622641509433965
sp|Q01081|U2AF1_HUMAN Splicing factor U2AF 35 kDa subunit OS=Homo sapiens OX=9606 GN=U2AF1 PE=1 SV=3	0.38596491228070173	tr|D6RCF2|D6RCF2_HUMAN Histone H2A OS=Homo sapiens OX=9606 GN=H2AFY PE=1 SV=1	0.3125	tr|E9PQF8|E9PQF8_HUMAN Protein lifeguard 1 (Fragment) OS=Homo sapiens OX=9606 GN=GRINA PE=1 SV=1	0.1485148514851485	sp|P02814|SMR3B_HUMAN Submaxillary gland androgen-regulated protein 3B OS=Homo sapiens OX=9606 GN=SMR3B PE=1 SV=2	0.3924050632911392
sp|P0DN76|U2AF5_HUMAN Splicing factor U2AF 35 kDa subunit-like protein OS=Homo sapiens OX=9606 GN=U2AF1L5 PE=1 SV=1	0.38596491228070173	tr|A0A087WXF8|A0A087WXF8_HUMAN Nucleolar protein of 40 kDa OS=Homo sapiens OX=9606 GN=ZCCHC17 PE=1 SV=1	0.3010752688172043	tr|K7ELV3|K7ELV3_HUMAN Interleukin enhancer-binding factor 3 (Fragment) OS=Homo sapiens OX=9606 GN=ILF3 PE=1 SV=1	0.14655172413793102	sp|C9JFL3|PHGR1_HUMAN Proline, histidine and glycine-rich protein 1 OS=Homo sapiens OX=9606 GN=PHGR1 PE=4 SV=1	0.3902439024390244
tr|A8MYV2|A8MYV2_HUMAN LUC7-like (S. cerevisiae), isoform CRA_f OS=Homo sapiens OX=9606 GN=LUC7L PE=1 SV=1	0.3559322033898305	sp|P62851|RS25_HUMAN 40S ribosomal protein S25 OS=Homo sapiens OX=9606 GN=RPS25 PE=1 SV=1	0.3	tr|H7C2L4|H7C2L4_HUMAN Transformer-2 protein homolog beta (Fragment) OS=Homo sapiens OX=9606 GN=TRA2B PE=1 SV=1	0.14018691588785046	tr|A0A0G2JR74|A0A0G2JR74_HUMAN Basic salivary proline-rich protein 1 OS=Homo sapiens OX=9606 GN=PRB1 PE=1 SV=1	0.38448275862068965
tr|H7BZZ6|H7BZZ6_HUMAN Serine/arginine-rich-splicing factor 7 (Fragment) OS=Homo sapiens OX=9606 GN=SRSF7 PE=1 SV=1	0.35454545454545455	tr|A6NDF3|A6NDF3_HUMAN Protein PBDC1 OS=Homo sapiens OX=9606 GN=PBDC1 PE=1 SV=2	0.29850746268656714	tr|B0QYJ6|B0QYJ6_HUMAN RNA-binding protein EWS (Fragment) OS=Homo sapiens OX=9606 GN=EWSR1 PE=1 SV=1	0.1388888888888889	sp|Q9H305|CDIP1_HUMAN Cell death-inducing p53-target protein 1 OS=Homo sapiens OX=9606 GN=CDIP1 PE=1 SV=1	0.38095238095238093
sp|P84103|SRSF3_HUMAN Serine/arginine-rich splicing factor 3 OS=Homo sapiens OX=9606 GN=SRSF3 PE=1 SV=1	0.3469387755102041	tr|A0A0D9SEW3|A0A0D9SEW3_HUMAN Nucleolar protein of 40 kDa OS=Homo sapiens OX=9606 GN=ZCCHC17 PE=1 SV=1	0.2978723404255319	tr|H0YDW4|H0YDW4_HUMAN Calcium-responsive transactivator (Fragment) OS=Homo sapiens OX=9606 GN=SS18L1 PE=1 SV=2	0.13744075829383887	sp|Q99954|SMR3A_HUMAN Submaxillary gland androgen-regulated protein 3A OS=Homo sapiens OX=9606 GN=SMR3A PE=3 SV=2	0.3805970149253731
tr|H0YAY6|H0YAY6_HUMAN Luc7-like protein 3 (Fragment) OS=Homo sapiens OX=9606 GN=LUC7L3 PE=4 SV=1	0.32710280373831774	tr|H7BZR5|H7BZR5_HUMAN Dynein regulatory complex protein 11 (Fragment) OS=Homo sapiens OX=9606 GN=IQCA1 PE=1 SV=1	0.2978723404255319	tr|B0QYJ7|B0QYJ7_HUMAN RNA-binding protein EWS (Fragment) OS=Homo sapiens OX=9606 GN=EWSR1 PE=1 SV=1	0.13733905579399142	sp|P21917|DRD4_HUMAN D(4) dopamine receptor OS=Homo sapiens OX=9606 GN=DRD4 PE=1 SV=2	0.379746835443038
tr|H3BMX3|H3BMX3_HUMAN Arginine/serine-rich protein 1 (Fragment) OS=Homo sapiens OX=9606 GN=RSRP1 PE=1 SV=1	0.32558139534883723	tr|H9ME53|H9ME53_HUMAN Cardiac triadin Trisk 32 isoform OS=Homo sapiens OX=9606 GN=TRDN PE=1 SV=1	0.2976190476190476	tr|C9JN47|C9JN47_HUMAN Protein lifeguard 3 (Fragment) OS=Homo sapiens OX=9606 GN=TMBIM1 PE=1 SV=1	0.136986301369863	sp|P04280|PRP1_HUMAN Basic salivary proline-rich protein 1 OS=Homo sapiens OX=9606 GN=PRB1 PE=1 SV=3	0.375
tr|B1AVT0|B1AVT0_HUMAN Dual-specificity protein kinase CLK2 OS=Homo sapiens OX=9606 GN=CLK2 PE=1 SV=1	0.3194444444444444	sp|Q9NP64|NO40_HUMAN Nucleolar protein of 40 kDa OS=Homo sapiens OX=9606 GN=ZCCHC17 PE=1 SV=1	0.29473684210526313	sp|Q7Z429|LFG1_HUMAN Protein lifeguard 1 OS=Homo sapiens OX=9606 GN=GRINA PE=2 SV=1	0.1360544217687075	tr|A0A0G2JM13|A0A0G2JM13_HUMAN Basic salivary proline-rich protein 1 OS=Homo sapiens OX=9606 GN=PRB1 PE=1 SV=1	0.37259615384615385
sp|Q16629|SRSF7_HUMAN Serine/arginine-rich splicing factor 7 OS=Homo sapiens OX=9606 GN=SRSF7 PE=1 SV=1	0.3181818181818182	tr|D6RA40|D6RA40_HUMAN Microtubule-associated protein 1B (Fragment) OS=Homo sapiens OX=9606 GN=MAP1B PE=1 SV=1	0.29120879120879123	tr|E9PPG3|E9PPG3_HUMAN Protein lifeguard 1 (Fragment) OS=Homo sapiens OX=9606 GN=GRINA PE=1 SV=1	0.1360544217687075	tr|H0YDD4|H0YDD4_HUMAN Acetyltransferase component of pyruvate dehydrogenase complex (Fragment) OS=Homo sapiens OX=9606 GN=DLAT PE=1 SV=1	0.37254901960784315
sp|P49760|CLK2_HUMAN Dual specificity protein kinase CLK2 OS=Homo sapiens OX=9606 GN=CLK2 PE=1 SV=1	0.3150684931506849	sp|P58876|H2B1D_HUMAN Histone H2B type 1-D OS=Homo sapiens OX=9606 GN=HIST1H2BD PE=1 SV=2	0.2909090909090909	tr|C9JAK9|C9JAK9_HUMAN Protein lifeguard 3 (Fragment) OS=Homo sapiens OX=9606 GN=TMBIM1 PE=1 SV=2	0.13432835820895522	sp|P02812|PRB2_HUMAN Basic salivary proline-rich protein 2 OS=Homo sapiens OX=9606 GN=PRB2 PE=1 SV=3	0.3701923076923077
sp|P04554|PRM2_HUMAN Protamine-2 OS=Homo sapiens OX=9606 GN=PRM2 PE=1 SV=3	0.3137254901960784	sp|P23527|H2B1O_HUMAN Histone H2B type 1-O OS=Homo sapiens OX=9606 GN=HIST1H2BO PE=1 SV=3	0.2909090909090909	tr|F8WC90|F8WC90_HUMAN RNA-binding protein EWS (Fragment) OS=Homo sapiens OX=9606 GN=EWSR1 PE=1 SV=8	0.13013698630136986	sp|Q5VSG8|MANEL_HUMAN Glycoprotein endo-alpha-1,2-mannosidase-like protein OS=Homo sapiens OX=9606 GN=MANEAL PE=2 SV=1	0.36666666666666664
tr|H0YGP9|H0YGP9_HUMAN Arginine/serine-rich coiled-coil protein 2 (Fragment) OS=Homo sapiens OX=9606 GN=RSRC2 PE=1 SV=1	0.3125	sp|Q16778|H2B2E_HUMAN Histone H2B type 2-E OS=Homo sapiens OX=9606 GN=HIST2H2BE PE=1 SV=3	0.2909090909090909	tr|B0QYJ3|B0QYJ3_HUMAN RNA-binding protein EWS (Fragment) OS=Homo sapiens OX=9606 GN=EWSR1 PE=4 SV=1	0.1282051282051282	tr|G3V1M9|G3V1M9_HUMAN Basic salivary proline-rich protein 1 OS=Homo sapiens OX=9606 GN=PRB1 PE=1 SV=2	0.36666666666666664
sp|Q9Y383|LC7L2_HUMAN Putative RNA-binding protein Luc7-like 2 OS=Homo sapiens OX=9606 GN=LUC7L2 PE=1 SV=2	0.31213872832369943	sp|P33778|H2B1B_HUMAN Histone H2B type 1-B OS=Homo sapiens OX=9606 GN=HIST1H2BB PE=1 SV=2	0.2909090909090909	sp|P98179|RBM3_HUMAN RNA-binding protein 3 OS=Homo sapiens OX=9606 GN=RBM3 PE=1 SV=1	0.1276595744680851	tr|A0A0G2JMN8|A0A0G2JMN8_HUMAN Basic salivary proline-rich protein 1 OS=Homo sapiens OX=9606 GN=PRB1 PE=1 SV=1	0.3663663663663664
tr|A0A0A6YYJ8|A0A0A6YYJ8_HUMAN Putative RNA-binding protein Luc7-like 2 OS=Homo sapiens OX=9606 GN=LUC7L2 PE=4 SV=1	0.31213872832369943	sp|Q93079|H2B1H_HUMAN Histone H2B type 1-H OS=Homo sapiens OX=9606 GN=HIST1H2BH PE=1 SV=3	0.2909090909090909	tr|B0QYJ4|B0QYJ4_HUMAN RNA-binding protein EWS (Fragment) OS=Homo sapiens OX=9606 GN=EWSR1 PE=1 SV=1	0.12650602409638553	tr|A0A0G2JM26|A0A0G2JM26_HUMAN D(4) dopamine receptor OS=Homo sapiens OX=9606 GN=DRD4 PE=3 SV=1	0.36363636363636365
sp|Q9NQ29|LUC7L_HUMAN Putative RNA-binding protein Luc7-like 1 OS=Homo sapiens OX=9606 GN=LUC7L PE=1 SV=1	0.3048780487804878	sp|Q5QNW6|H2B2F_HUMAN Histone H2B type 2-F OS=Homo sapiens OX=9606 GN=HIST2H2BF PE=1 SV=3	0.2909090909090909	tr|H7BXF3|H7BXF3_HUMAN Transformer-2 protein homolog beta (Fragment) OS=Homo sapiens OX=9606 GN=TRA2B PE=1 SV=1	0.12598425196850394	tr|I3L1V1|I3L1V1_HUMAN Phospholipid scramblase 3 OS=Homo sapiens OX=9606 GN=PLSCR3 PE=1 SV=1	0.36
tr|C9JAB2|C9JAB2_HUMAN Serine/arginine-rich-splicing factor 7 OS=Homo sapiens OX=9606 GN=SRSF7 PE=1 SV=1	0.30357142857142855	sp|Q99879|H2B1M_HUMAN Histone H2B type 1-M OS=Homo sapiens OX=9606 GN=HIST1H2BM PE=1 SV=3	0.2909090909090909	tr|H0YAA0|H0YAA0_HUMAN Uncharacterized protein (Fragment) OS=Homo sapiens OX=9606 PE=4 SV=1	0.12371134020618557	tr|A0A0D9SFP1|A0A0D9SFP1_HUMAN Dynamin-1 (Fragment) OS=Homo sapiens OX=9606 GN=DNM1 PE=1 SV=1	0.3584905660377358
tr|H0Y6I9|H0Y6I9_HUMAN RNA-binding protein 39 (Fragment) OS=Homo sapiens OX=9606 GN=RBM39 PE=1 SV=1	0.3023255813953488	sp|Q99877|H2B1N_HUMAN Histone H2B type 1-N OS=Homo sapiens OX=9606 GN=HIST1H2BN PE=1 SV=3	0.2909090909090909	tr|C9JI44|C9JI44_HUMAN Protein lifeguard 3 (Fragment) OS=Homo sapiens OX=9606 GN=TMBIM1 PE=1 SV=1	0.11904761904761904	sp|Q15427|SF3B4_HUMAN Splicing factor 3B subunit 4 OS=Homo sapiens OX=9606 GN=SF3B4 PE=1 SV=1	0.35802469135802467
tr|H3BT33|H3BT33_HUMAN Arginine/serine-rich protein 1 (Fragment) OS=Homo sapiens OX=9606 GN=RSRP1 PE=1 SV=1	0.3020833333333333	sp|Q99880|H2B1L_HUMAN Histone H2B type 1-L OS=Homo sapiens OX=9606 GN=HIST1H2BL PE=1 SV=3	0.2909090909090909	tr|A0A075B7F2|A0A075B7F2_HUMAN TATA-binding protein-associated factor 2N (Fragment) OS=Homo sapiens OX=9606 GN=TAF15 PE=1 SV=1	0.11715481171548117	tr|K7ESA8|K7ESA8_HUMAN Cell death-inducing p53-target protein 1 (Fragment) OS=Homo sapiens OX=9606 GN=CDIP1 PE=4 SV=1	0.35802469135802467
tr|A0A087X0F4|A0A087X0F4_HUMAN Serrate RNA effector molecule homolog OS=Homo sapiens OX=9606 GN=SRRT PE=1 SV=1	0.3	sp|P62807|H2B1C_HUMAN Histone H2B type 1-C/E/F/G/I OS=Homo sapiens OX=9606 GN=HIST1H2BC PE=1 SV=4	0.2909090909090909	sp|P08247|SYPH_HUMAN Synaptophysin OS=Homo sapiens OX=9606 GN=SYP PE=1 SV=3	0.11538461538461539	tr|F5H7C1|F5H7C1_HUMAN Basic salivary proline-rich protein 3 OS=Homo sapiens OX=9606 GN=PRB3 PE=1 SV=2	0.3561253561253561
tr|H3BRT8|H3BRT8_HUMAN Dual-specificity protein kinase CLK3 (Fragment) OS=Homo sapiens OX=9606 GN=CLK3 PE=1 SV=1	0.29914529914529914	sp|Q8N257|H2B3B_HUMAN Histone H2B type 3-B OS=Homo sapiens OX=9606 GN=HIST3H2BB PE=1 SV=3	0.2909090909090909	tr|H7C4W3|H7C4W3_HUMAN Synaptophysin (Fragment) OS=Homo sapiens OX=9606 GN=SYP PE=1 SV=1	0.11538461538461539	sp|O14669|TMG2_HUMAN Transmembrane gamma-carboxyglutamic acid protein 2 OS=Homo sapiens OX=9606 GN=PRRG2 PE=1 SV=1	0.3508771929824561
tr|C9J8Q2|C9J8Q2_HUMAN Serine/Arginine-related protein 53 (Fragment) OS=Homo sapiens OX=9606 GN=RSRC1 PE=1 SV=8	0.29878048780487804	sp|P07305|H10_HUMAN Histone H1.0 OS=Homo sapiens OX=9606 GN=H1F0 PE=1 SV=3	0.28865979381443296	tr|B4DT28|B4DT28_HUMAN Heterogeneous nuclear ribonucleoprotein R, isoform CRA_a OS=Homo sapiens OX=9606 GN=HNRNPR PE=1 SV=1	0.1124031007751938	tr|A0A0J9YW00|A0A0J9YW00_HUMAN Espin (Fragment) OS=Homo sapiens OX=9606 GN=ESPN PE=1 SV=3	0.35
sp|P48556|PSMD8_HUMAN 26S proteasome non-ATPase regulatory subunit 8 OS=Homo sapiens OX=9606 GN=PSMD8 PE=1 SV=2	0.29411764705882354	sp|P16401|H15_HUMAN Histone H1.5 OS=Homo sapiens OX=9606 GN=HIST1H1B PE=1 SV=3	0.28761061946902655	tr|F8WDY4|F8WDY4_HUMAN Protein lifeguard 3 OS=Homo sapiens OX=9606 GN=TMBIM1 PE=1 SV=1	0.11235955056179775	tr|A0A0G2JNB4|A0A0G2JNB4_HUMAN Basic salivary proline-rich protein 3 OS=Homo sapiens OX=9606 GN=PRB3 PE=1 SV=1	0.34951456310679613
tr|F8WEA1|F8WEA1_HUMAN Serine/arginine-rich-splicing factor 7 OS=Homo sapiens OX=9606 GN=SRSF7 PE=1 SV=1	0.29411764705882354	sp|P10412|H14_HUMAN Histone H1.4 OS=Homo sapiens OX=9606 GN=HIST1H1E PE=1 SV=2	0.2831050228310502	tr|B9ZVT2|B9ZVT2_HUMAN Annexin A7 (Fragment) OS=Homo sapiens OX=9606 GN=ANXA7 PE=1 SV=2	0.1111111111111111	tr|A0A0G2JPD0|A0A0G2JPD0_HUMAN Basic salivary proline-rich protein 3 OS=Homo sapiens OX=9606 GN=PRB3 PE=1 SV=1	0.34951456310679613
tr|B8ZZ98|B8ZZ98_HUMAN U4/U6.U5 small nuclear ribonucleoprotein 27 kDa protein OS=Homo sapiens OX=9606 GN=SNRNP27 PE=1 SV=1	0.29411764705882354	sp|Q9H3J6|CL065_HUMAN Probable peptide chain release factor C12orf65, mitochondrial OS=Homo sapiens OX=9606 GN=C12orf65 PE=2 SV=1	0.2807017543859649	tr|C9JDV0|C9JDV0_HUMAN Protein lifeguard 3 (Fragment) OS=Homo sapiens OX=9606 GN=TMBIM1 PE=1 SV=1	0.1111111111111111	sp|Q04118|PRB3_HUMAN Basic salivary proline-rich protein 3 OS=Homo sapiens OX=9606 GN=PRB3 PE=1 SV=2	0.34627831715210355
tr|B8ZZ08|B8ZZ08_HUMAN LUC7-like (S. cerevisiae) (Fragment) OS=Homo sapiens OX=9606 GN=LUC7L PE=1 SV=1	0.28823529411764703	tr|A0A2R8Y6J3|A0A2R8Y6J3_HUMAN 60S ribosomal protein L5 (Fragment) OS=Homo sapiens OX=9606 GN=RPL5 PE=1 SV=1	0.28	tr|H3BNZ4|H3BNZ4_HUMAN RNA-binding protein FUS OS=Homo sapiens OX=9606 GN=FUS PE=1 SV=1	0.11026615969581749	tr|H3BRY7|H3BRY7_HUMAN Cell death-inducing p53-target protein 1 OS=Homo sapiens OX=9606 GN=CDIP1 PE=4 SV=1	0.34615384615384615
tr|H7C216|H7C216_HUMAN DCN1-like protein (Fragment) OS=Homo sapiens OX=9606 GN=DCUN1D2 PE=1 SV=1	0.28169014084507044	tr|F6U0I4|F6U0I4_HUMAN Cytosolic carboxypeptidase 2 OS=Homo sapiens OX=9606 GN=AGBL2 PE=1 SV=1	0.28	tr|B4DUD2|B4DUD2_HUMAN Protein lifeguard 3 OS=Homo sapiens OX=9606 GN=TMBIM1 PE=1 SV=1	0.10989010989010989	tr|C9JAK9|C9JAK9_HUMAN Protein lifeguard 3 (Fragment) OS=Homo sapiens OX=9606 GN=TMBIM1 PE=1 SV=2	0.34328358208955223
tr|H3BVB7|H3BVB7_HUMAN Arginine/serine-rich protein 1 (Fragment) OS=Homo sapiens OX=9606 GN=RSRP1 PE=1 SV=1	0.2808988764044944	tr|E9PLC4|E9PLC4_HUMAN Acidic leucine-rich nuclear phosphoprotein 32 family member E OS=Homo sapiens OX=9606 GN=ANP32E PE=1 SV=1	0.2786885245901639	tr|C9JAP5|C9JAP5_HUMAN Protein lifeguard 3 (Fragment) OS=Homo sapiens OX=9606 GN=TMBIM1 PE=1 SV=8	0.10989010989010989	sp|Q8NDC0|MISSL_HUMAN MAPK-interacting and spindle-stabilizing protein-like OS=Homo sapiens OX=9606 GN=MAPK1IP1L PE=1 SV=4	0.33877551020408164
tr|E5RHU9|E5RHU9_HUMAN Junctophilin-1 OS=Homo sapiens OX=9606 GN=JPH1 PE=4 SV=1	0.27848101265822783	sp|Q9NWT1|PK1IP_HUMAN p21-activated protein kinase-interacting protein 1 OS=Homo sapiens OX=9606 GN=PAK1IP1 PE=1 SV=2	0.27848101265822783	tr|D6RBZ0|D6RBZ0_HUMAN Heterogeneous nuclear ribonucleoprotein A/B OS=Homo sapiens OX=9606 GN=HNRNPAB PE=1 SV=1	0.10795454545454546	tr|K7EK15|K7EK15_HUMAN Cell death-inducing p53-target protein 1 (Fragment) OS=Homo sapiens OX=9606 GN=CDIP1 PE=4 SV=1	0.3368421052631579
sp|Q8NAV1|PR38A_HUMAN Pre-mRNA-splicing factor 38A OS=Homo sapiens OX=9606 GN=PRPF38A PE=1 SV=1	0.2753623188405797	sp|O60814|H2B1K_HUMAN Histone H2B type 1-K OS=Homo sapiens OX=9606 GN=HIST1H2BK PE=1 SV=3	0.2777777777777778	sp|Q96J84|KIRR1_HUMAN Kin of IRRE-like protein 1 OS=Homo sapiens OX=9606 GN=KIRREL1 PE=1 SV=2	0.10778443113772455	tr|E9PQF8|E9PQF8_HUMAN Protein lifeguard 1 (Fragment) OS=Homo sapiens OX=9606 GN=GRINA PE=1 SV=1	0.33663366336633666
tr|H0YA81|H0YA81_HUMAN Luc7-like protein 3 (Fragment) OS=Homo sapiens OX=9606 GN=LUC7L3 PE=1 SV=1	0.2753623188405797	sp|P06899|H2B1J_HUMAN Histone H2B type 1-J OS=Homo sapiens OX=9606 GN=HIST1H2BJ PE=1 SV=3	0.2777777777777778	tr|Q5W0F9|Q5W0F9_HUMAN Kin of IRRE-like protein 1 OS=Homo sapiens OX=9606 GN=KIRREL1 PE=1 SV=1	0.10778443113772455	sp|P10323|ACRO_HUMAN Acrosin OS=Homo sapiens OX=9606 GN=ACR PE=2 SV=4	0.33587786259541985
tr|K7EII0|K7EII0_HUMAN Scaffold attachment factor B1 (Fragment) OS=Homo sapiens OX=9606 GN=SAFB PE=1 SV=1	0.27450980392156865	sp|O60832|DKC1_HUMAN H/ACA ribonucleoprotein complex subunit DKC1 OS=Homo sapiens OX=9606 GN=DKC1 PE=1 SV=3	0.27710843373493976	tr|B4DN67|B4DN67_HUMAN cDNA FLJ56360, highly similar to Kin of IRRE-like protein 1 OS=Homo sapiens OX=9606 GN=KIRREL1 PE=1 SV=1	0.10778443113772455	tr|A0A087WYF5|A0A087WYF5_HUMAN Salivary acidic proline-rich phosphoprotein 1/2 (Fragment) OS=Homo sapiens OX=9606 GN=PRH1 PE=4 SV=1	0.3357142857142857
tr|H3BVF8|H3BVF8_HUMAN Dual-specificity protein kinase CLK3 (Fragment) OS=Homo sapiens OX=9606 GN=CLK3 PE=1 SV=1	0.2733812949640288	sp|P16403|H12_HUMAN Histone H1.2 OS=Homo sapiens OX=9606 GN=HIST1H1C PE=1 SV=2	0.27699530516431925	sp|O43390|HNRPR_HUMAN Heterogeneous nuclear ribonucleoprotein R OS=Homo sapiens OX=9606 GN=HNRNPR PE=1 SV=1	0.10740740740740741	sp|P10163|PRB4_HUMAN Basic salivary proline-rich protein 4 OS=Homo sapiens OX=9606 GN=PRB4 PE=1 SV=4	0.33548387096774196
sp|P62995|TRA2B_HUMAN Transformer-2 protein homolog beta OS=Homo sapiens OX=9606 GN=TRA2B PE=1 SV=1	0.27167630057803466	sp|P16402|H13_HUMAN Histone H1.3 OS=Homo sapiens OX=9606 GN=HIST1H1D PE=1 SV=2	0.27601809954751133	sp|Q99729|ROAA_HUMAN Heterogeneous nuclear ribonucleoprotein A/B OS=Homo sapiens OX=9606 GN=HNRNPAB PE=1 SV=2	0.10497237569060773	sp|O75909|CCNK_HUMAN Cyclin-K OS=Homo sapiens OX=9606 GN=CCNK PE=1 SV=2	0.33432835820895523
tr|H3BUL5|H3BUL5_HUMAN Dual-specificity protein kinase CLK3 (Fragment) OS=Homo sapiens OX=9606 GN=CLK3 PE=1 SV=1	0.2695035460992908	sp|P11387|TOP1_HUMAN DNA topoisomerase 1 OS=Homo sapiens OX=9606 GN=TOP1 PE=1 SV=2	0.27450980392156865	sp|P24928|RPB1_HUMAN DNA-directed RNA polymerase II subunit RPB1 OS=Homo sapiens OX=9606 GN=POLR2A PE=1 SV=2	0.10436432637571158	sp|Q58A44|PCOTH_HUMAN Prostate collagen triple helix protein OS=Homo sapiens OX=9606 GN=PCOTH PE=1 SV=2	0.3333333333333333
tr|H3BRK0|H3BRK0_HUMAN Dual-specificity protein kinase CLK3 (Fragment) OS=Homo sapiens OX=9606 GN=CLK3 PE=1 SV=1	0.26666666666666666	tr|B7ZB98|B7ZB98_HUMAN THO complex subunit 2 (Fragment) OS=Homo sapiens OX=9606 GN=THOC2 PE=1 SV=1	0.27380952380952384	tr|B1AVT0|B1AVT0_HUMAN Dual-specificity protein kinase CLK2 OS=Homo sapiens OX=9606 GN=CLK2 PE=1 SV=1	0.10416666666666667	tr|A0A0G2JRP6|A0A0G2JRP6_HUMAN Basic salivary proline-rich protein 1 OS=Homo sapiens OX=9606 GN=PRB1 PE=1 SV=1	0.3333333333333333
tr|F8WDM0|F8WDM0_HUMAN Serine/Arginine-related protein 53 OS=Homo sapiens OX=9606 GN=RSRC1 PE=1 SV=1	0.2663316582914573	sp|P57053|H2BFS_HUMAN Histone H2B type F-S OS=Homo sapiens OX=9606 GN=H2BFS PE=1 SV=2	0.2727272727272727	tr|C9JEN3|C9JEN3_HUMAN Protein lifeguard 3 (Fragment) OS=Homo sapiens OX=9606 GN=TMBIM1 PE=1 SV=1	0.10377358490566038	tr|K7EMC9|K7EMC9_HUMAN WW domain-binding protein 2 OS=Homo sapiens OX=9606 GN=WBP2 PE=1 SV=1	0.3333333333333333
tr|C9JGM1|C9JGM1_HUMAN Uncharacterized protein KIAA0895 (Fragment) OS=Homo sapiens OX=9606 GN=KIAA0895 PE=4 SV=8	0.26229508196721313	sp|Q15397|PUM3_HUMAN Pumilio homolog 3 OS=Homo sapiens OX=9606 GN=PUM3 PE=1 SV=3	0.272	tr|C9IYT2|C9IYT2_HUMAN Protein lifeguard 3 (Fragment) OS=Homo sapiens OX=9606 GN=TMBIM1 PE=1 SV=1	0.102803738317757	tr|E9PAL0|E9PAL0_HUMAN Basic salivary proline-rich protein 4 OS=Homo sapiens OX=9606 GN=PRB4 PE=1 SV=1	0.3319838056680162
tr|F8W1J5|F8W1J5_HUMAN Probable ATP-dependent RNA helicase DDX23 (Fragment) OS=Homo sapiens OX=9606 GN=DDX23 PE=1 SV=1	0.2608695652173913	sp|O75367|H2AY_HUMAN Core histone macro-H2A.1 OS=Homo sapiens OX=9606 GN=H2AFY PE=1 SV=4	0.2716049382716049	sp|P49760|CLK2_HUMAN Dual specificity protein kinase CLK2 OS=Homo sapiens OX=9606 GN=CLK2 PE=1 SV=1	0.10273972602739725	sp|Q8N8D1|PDCD7_HUMAN Programmed cell death protein 7 OS=Homo sapiens OX=9606 GN=PDCD7 PE=1 SV=1	0.33146067415730335
tr|A0A0A0MRN0|A0A0A0MRN0_HUMAN PRP38 pre-mRNA processing factor 38 (Yeast) domain containing B, isoform CRA_b OS=Homo sapiens OX=9606 GN=PRPF38B PE=1 SV=1	0.259375	tr|D6RGI3|D6RGI3_HUMAN Septin 11, isoform CRA_b OS=Homo sapiens OX=9606 GN=SEPT11 PE=1 SV=1	0.2714285714285714	tr|A0A0C4DGA7|A0A0C4DGA7_HUMAN Actin-binding LIM protein 3 OS=Homo sapiens OX=9606 GN=ABLIM3 PE=1 SV=1	0.10227272727272728	tr|A0A0D9SET1|A0A0D9SET1_HUMAN Basic salivary proline-rich protein 1 OS=Homo sapiens OX=9606 GN=PRB1 PE=1 SV=1	0.33112582781456956
tr|C9JMU6|C9JMU6_HUMAN Serine/threonine-protein phosphatase 2A regulatory subunit B'' subunit beta (Fragment) OS=Homo sapiens OX=9606 GN=PPP2R3B PE=1 SV=1	0.25925925925925924	tr|A0A1W2PS79|A0A1W2PS79_HUMAN ADP-ribosylation factor-like 9, isoform CRA_b OS=Homo sapiens OX=9606 GN=ARL9 PE=3 SV=2	0.2692307692307692	sp|P19387|RPB3_HUMAN DNA-directed RNA polymerase II subunit RPB3 OS=Homo sapiens OX=9606 GN=POLR2C PE=1 SV=2	0.1016949152542373	tr|A0A1B0GTL3|A0A1B0GTL3_HUMAN Uncharacterized protein OS=Homo sapiens OX=9606 PE=4 SV=1	0.3291139240506329
tr|H7C558|H7C558_HUMAN Serine/Arginine-related protein 53 (Fragment) OS=Homo sapiens OX=9606 GN=RSRC1 PE=1 SV=1	0.25892857142857145	tr|G3V5L8|G3V5L8_HUMAN rRNA-processing protein FCF1 homolog OS=Homo sapiens OX=9606 GN=FCF1 PE=1 SV=1	0.2692307692307692	sp|O75525|KHDR3_HUMAN KH domain-containing, RNA-binding, signal transduction-associated protein 3 OS=Homo sapiens OX=9606 GN=KHDRBS3 PE=1 SV=1	0.1016949152542373	tr|C9JN47|C9JN47_HUMAN Protein lifeguard 3 (Fragment) OS=Homo sapiens OX=9606 GN=TMBIM1 PE=1 SV=1	0.3287671232876712
tr|C9JUL9|C9JUL9_HUMAN Serrate RNA effector molecule homolog (Fragment) OS=Homo sapiens OX=9606 GN=SRRT PE=1 SV=1	0.25892857142857145	tr|F8VZA3|F8VZA3_HUMAN 60S ribosomal protein L6 (Fragment) OS=Homo sapiens OX=9606 GN=RPL6 PE=1 SV=1	0.26666666666666666	tr|A0A2R8YEB8|A0A2R8YEB8_HUMAN SWI/SNF-related matrix-associated actin-dependent regulator of chromatin subfamily E member 1 (Fragment) OS=Homo sapiens OX=9606 GN=SMARCE1 PE=1 SV=1	0.1016949152542373	tr|C9J2M4|C9J2M4_HUMAN SRSF protein kinase 2 (Fragment) OS=Homo sapiens OX=9606 GN=SRPK2 PE=1 SV=1	0.32857142857142857
tr|C9JVB3|C9JVB3_HUMAN Serine/Arginine-related protein 53 (Fragment) OS=Homo sapiens OX=9606 GN=RSRC1 PE=1 SV=1	0.25773195876288657	sp|Q02539|H11_HUMAN Histone H1.1 OS=Homo sapiens OX=9606 GN=HIST1H1A PE=1 SV=3	0.2651162790697674	tr|C9JB05|C9JB05_HUMAN Transmembrane protease serine 2 (Fragment) OS=Homo sapiens OX=9606 GN=TMPRSS2 PE=1 SV=1	0.10126582278481013	tr|U3KQV2|U3KQV2_HUMAN Homeobox protein Meis3 (Fragment) OS=Homo sapiens OX=9606 GN=MEIS3 PE=4 SV=8	0.32786885245901637
tr|H0YA79|H0YA79_HUMAN PRELI domain-containing protein 1, mitochondrial (Fragment) OS=Homo sapiens OX=9606 GN=PRELID1 PE=1 SV=1	0.25757575757575757	sp|Q8N9Q2|SR1IP_HUMAN Protein SREK1IP1 OS=Homo sapiens OX=9606 GN=SREK1IP1 PE=1 SV=1	0.2645161290322581	tr|M0R251|M0R251_HUMAN Far upstream element-binding protein 2 (Fragment) OS=Homo sapiens OX=9606 GN=KHSRP PE=1 SV=1	0.10126582278481013	tr|K7ENL2|K7ENL2_HUMAN WW domain-binding protein 2 OS=Homo sapiens OX=9606 GN=WBP2 PE=1 SV=1	0.3269230769230769
tr|H7C1N1|H7C1N1_HUMAN Serine/arginine-rich-splicing factor 7 (Fragment) OS=Homo sapiens OX=9606 GN=SRSF7 PE=1 SV=1	0.2571428571428571	sp|Q14093|CYLC2_HUMAN Cylicin-2 OS=Homo sapiens OX=9606 GN=CYLC2 PE=2 SV=1	0.26436781609195403	sp|Q9UBV8|PEF1_HUMAN Peflin OS=Homo sapiens OX=9606 GN=PEF1 PE=1 SV=1	0.10084033613445378	tr|E9PIL8|E9PIL8_HUMAN Splicing factor 3B subunit 2 (Fragment) OS=Homo sapiens OX=9606 GN=SF3B2 PE=1 SV=8	0.325
tr|I3L4U6|I3L4U6_HUMAN Serine/arginine repetitive matrix protein 2 (Fragment) OS=Homo sapiens OX=9606 GN=SRRM2 PE=1 SV=1	0.2564102564102564	sp|P22492|H1T_HUMAN Histone H1t OS=Homo sapiens OX=9606 GN=HIST1H1T PE=2 SV=4	0.2641509433962264	tr|A0A075B7E4|A0A075B7E4_HUMAN TATA-binding protein-associated factor 2N OS=Homo sapiens OX=9606 GN=TAF15 PE=1 SV=1	0.09917355371900827	sp|P51888|PRELP_HUMAN Prolargin OS=Homo sapiens OX=9606 GN=PRELP PE=1 SV=1	0.323943661971831
tr|F2Z2E8|F2Z2E8_HUMAN Bromodomain-containing protein 9 OS=Homo sapiens OX=9606 GN=BRD9 PE=4 SV=1	0.25555555555555554	tr|H7BY47|H7BY47_HUMAN Triadin (Fragment) OS=Homo sapiens OX=9606 GN=TRDN PE=4 SV=1	0.2582781456953642	tr|H3BUY5|H3BUY5_HUMAN RNA-binding motif protein, X chromosome OS=Homo sapiens OX=9606 GN=RBMX PE=1 SV=1	0.09885931558935361	tr|X6R8M6|X6R8M6_HUMAN UBX domain-containing protein 11 OS=Homo sapiens OX=9606 GN=UBXN11 PE=1 SV=1	0.3230769230769231
tr|H3BQR7|H3BQR7_HUMAN Dual-specificity protein kinase CLK3 (Fragment) OS=Homo sapiens OX=9606 GN=CLK3 PE=1 SV=1	0.25517241379310346	tr|A0A087WYS7|A0A087WYS7_HUMAN A-kinase anchor protein 13 (Fragment) OS=Homo sapiens OX=9606 GN=AKAP13 PE=1 SV=1	0.25757575757575757	tr|E9PQW6|E9PQW6_HUMAN AT-rich interactive domain-containing protein 1A (Fragment) OS=Homo sapiens OX=9606 GN=ARID1A PE=1 SV=8	0.09836065573770492	sp|P51512|MMP16_HUMAN Matrix metalloproteinase-16 OS=Homo sapiens OX=9606 GN=MMP16 PE=1 SV=2	0.3225806451612903
tr|H0YJH9|H0YJH9_HUMAN Polyadenylate-binding protein 2 (Fragment) OS=Homo sapiens OX=9606 GN=PABPN1 PE=1 SV=1	0.2549019607843137	tr|H0YGW7|H0YGW7_HUMAN ATP-binding cassette sub-family F member 1 (Fragment) OS=Homo sapiens OX=9606 GN=ABCF1 PE=1 SV=1	0.25609756097560976	tr|H0YA50|H0YA50_HUMAN NADH dehydrogenase [ubiquinone] 1 alpha subcomplex assembly factor 2 (Fragment) OS=Homo sapiens OX=9606 GN=NDUFAF2 PE=1 SV=1	0.09803921568627451	tr|Q5TAL2|Q5TAL2_HUMAN U1 small nuclear ribonucleoprotein C OS=Homo sapiens OX=9606 GN=SNRPC PE=1 SV=1	0.3220338983050847
sp|Q14152|EIF3A_HUMAN Eukaryotic translation initiation factor 3 subunit A OS=Homo sapiens OX=9606 GN=EIF3A PE=1 SV=1	0.2529585798816568	sp|P42766|RL35_HUMAN 60S ribosomal protein L35 OS=Homo sapiens OX=9606 GN=RPL35 PE=1 SV=2	0.2545454545454545	sp|P20073|ANXA7_HUMAN Annexin A7 OS=Homo sapiens OX=9606 GN=ANXA7 PE=1 SV=3	0.09782608695652174	tr|F5H4M0|F5H4M0_HUMAN Vacuolar protein sorting-associated protein 37B (Fragment) OS=Homo sapiens OX=9606 GN=VPS37B PE=1 SV=1	0.32142857142857145
sp|Q8WVK2|SNR27_HUMAN U4/U6.U5 small nuclear ribonucleoprotein 27 kDa protein OS=Homo sapiens OX=9606 GN=SNRNP27 PE=1 SV=1	0.25161290322580643	sp|P62191|PRS4_HUMAN 26S proteasome regulatory subunit 4 OS=Homo sapiens OX=9606 GN=PSMC1 PE=1 SV=1	0.2545454545454545	sp|Q969T9|WBP2_HUMAN WW domain-binding protein 2 OS=Homo sapiens OX=9606 GN=WBP2 PE=1 SV=1	0.0975609756097561	tr|A0A0G2JQ42|A0A0G2JQ42_HUMAN Basic salivary proline-rich protein 1 OS=Homo sapiens OX=9606 GN=PRB1 PE=1 SV=1	0.3202247191011236
sp|Q96A59|MALD3_HUMAN MARVEL domain-containing protein 3 OS=Homo sapiens OX=9606 GN=MARVELD3 PE=2 SV=3	0.25	tr|F8VWR1|F8VWR1_HUMAN 60S ribosomal protein L6 (Fragment) OS=Homo sapiens OX=9606 GN=RPL6 PE=1 SV=2	0.2542372881355932	tr|A6NG10|A6NG10_HUMAN cDNA FLJ59459, highly similar to WW domain-binding protein 2 OS=Homo sapiens OX=9606 GN=WBP2 PE=1 SV=2	0.0975609756097561	tr|A0A2R8Y2Y2|A0A2R8Y2Y2_HUMAN Uncharacterized protein OS=Homo sapiens OX=9606 PE=4 SV=1	0.3170731707317073
tr|H3BTJ0|H3BTJ0_HUMAN Arginine/serine-rich protein 1 OS=Homo sapiens OX=9606 GN=RSRP1 PE=1 SV=1	0.25	sp|Q9UKF2|ADA30_HUMAN Disintegrin and metalloproteinase domain-containing protein 30 OS=Homo sapiens OX=9606 GN=ADAM30 PE=1 SV=2	0.2535211267605634	tr|J3KTA4|J3KTA4_HUMAN Probable ATP-dependent RNA helicase DDX5 OS=Homo sapiens OX=9606 GN=DDX5 PE=1 SV=1	0.09722222222222222	tr|K7ELR4|K7ELR4_HUMAN Cell death-inducing p53-target protein 1 (Fragment) OS=Homo sapiens OX=9606 GN=CDIP1 PE=4 SV=1	0.3153153153153153
tr|H0YDJ3|H0YDJ3_HUMAN Serine/threonine-protein kinase PRP4 homolog (Fragment) OS=Homo sapiens OX=9606 GN=PRPF4B PE=1 SV=1	0.24858757062146894	sp|Q9Y2X3|NOP58_HUMAN Nucleolar protein 58 OS=Homo sapiens OX=9606 GN=NOP58 PE=1 SV=1	0.2535211267605634	sp|Q8TE60|ATS18_HUMAN A disintegrin and metalloproteinase with thrombospondin motifs 18 OS=Homo sapiens OX=9606 GN=ADAMTS18 PE=1 SV=3	0.0967741935483871	sp|Q9H9H4|VP37B_HUMAN Vacuolar protein sorting-associated protein 37B OS=Homo sapiens OX=9606 GN=VPS37B PE=1 SV=1	0.31451612903225806
tr|J3KSM2|J3KSM2_HUMAN MARVEL domain-containing protein 3 OS=Homo sapiens OX=9606 GN=MARVELD3 PE=1 SV=1	0.24719101123595505	sp|P36578|RL4_HUMAN 60S ribosomal protein L4 OS=Homo sapiens OX=9606 GN=RPL4 PE=1 SV=5	0.25252525252525254	tr|F8VP48|F8VP48_HUMAN Periphilin-1 OS=Homo sapiens OX=9606 GN=PPHLN1 PE=1 SV=1	0.09615384615384616	tr|E5RHD1|E5RHD1_HUMAN Ribonuclease 3 (Fragment) OS=Homo sapiens OX=9606 GN=DROSHA PE=4 SV=1	0.31343283582089554
tr|A0A1B0GVI8|A0A1B0GVI8_HUMAN Uncharacterized protein C20orf204 (Fragment) OS=Homo sapiens OX=9606 GN=C20orf204 PE=4 SV=1	0.2463768115942029	tr|H3BM89|H3BM89_HUMAN 60S ribosomal protein L4 OS=Homo sapiens OX=9606 GN=RPL4 PE=1 SV=1	0.25252525252525254	tr|F5H3G9|F5H3G9_HUMAN Glutamate receptor-interacting protein 1 (Fragment) OS=Homo sapiens OX=9606 GN=GRIP1 PE=1 SV=8	0.0958904109589041	tr|Q5T0G7|Q5T0G7_HUMAN Annexin A11 (Fragment) OS=Homo sapiens OX=9606 GN=ANXA11 PE=4 SV=1	0.31333333333333335
tr|C9J367|C9J367_HUMAN Serine/Arginine-related protein 53 (Fragment) OS=Homo sapiens OX=9606 GN=RSRC1 PE=1 SV=1	0.24630541871921183	sp|Q8NHQ9|DDX55_HUMAN ATP-dependent RNA helicase DDX55 OS=Homo sapiens OX=9606 GN=DDX55 PE=1 SV=3	0.25	sp|P22626|ROA2_HUMAN Heterogeneous nuclear ribonucleoproteins A2/B1 OS=Homo sapiens OX=9606 GN=HNRNPA2B1 PE=1 SV=2	0.09574468085106383	sp|Q5BKX5|CS054_HUMAN UPF0692 protein C19orf54 OS=Homo sapiens OX=9606 GN=C19orf54 PE=1 SV=2	0.31313131313131315
sp|O95232|LC7L3_HUMAN Luc7-like protein 3 OS=Homo sapiens OX=9606 GN=LUC7L3 PE=1 SV=2	0.2457627118644068	tr|B0QY91|B0QY91_HUMAN MICAL-like protein 1 (Fragment) OS=Homo sapiens OX=9606 GN=MICALL1 PE=1 SV=1	0.25	sp|Q5VWX1|KHDR2_HUMAN KH domain-containing, RNA-binding, signal transduction-associated protein 2 OS=Homo sapiens OX=9606 GN=KHDRBS2 PE=1 SV=1	0.09473684210526316	sp|Q7Z429|LFG1_HUMAN Protein lifeguard 1 OS=Homo sapiens OX=9606 GN=GRINA PE=2 SV=1	0.3129251700680272
tr|E1B6W4|E1B6W4_HUMAN Arginine/serine-rich coiled-coil protein 2 (Fragment) OS=Homo sapiens OX=9606 GN=RSRC2 PE=1 SV=1	0.2457627118644068	tr|F8VP70|F8VP70_HUMAN Proline-rich protein 13 OS=Homo sapiens OX=9606 GN=PRR13 PE=4 SV=1	0.25	tr|C9J7K9|C9J7K9_HUMAN Phospholipid scramblase OS=Homo sapiens OX=9606 GN=PLSCR1 PE=1 SV=1	0.0945945945945946	tr|E9PPG3|E9PPG3_HUMAN Protein lifeguard 1 (Fragment) OS=Homo sapiens OX=9606 GN=GRINA PE=1 SV=1	0.3129251700680272
tr|F8WAY7|F8WAY7_HUMAN Poly [ADP-ribose] polymerase 3 OS=Homo sapiens OX=9606 GN=PARP3 PE=4 SV=1	0.24528301886792453	tr|F5H5U2|F5H5U2_HUMAN RNA helicase OS=Homo sapiens OX=9606 GN=DDX55 PE=1 SV=1	0.25	sp|O94929|ABLM3_HUMAN Actin-binding LIM protein 3 OS=Homo sapiens OX=9606 GN=ABLIM3 PE=1 SV=3	0.09448818897637795	sp|O14556|G3PT_HUMAN Glyceraldehyde-3-phosphate dehydrogenase, testis-specific OS=Homo sapiens OX=9606 GN=GAPDHS PE=1 SV=2	0.3108108108108108
sp|P62854|RS26_HUMAN 40S ribosomal protein S26 OS=Homo sapiens OX=9606 GN=RPS26 PE=1 SV=3	0.24074074074074073	tr|F8VU16|F8VU16_HUMAN 60S ribosomal protein L6 (Fragment) OS=Homo sapiens OX=9606 GN=RPL6 PE=1 SV=1	0.25	tr|H3BRT8|H3BRT8_HUMAN Dual-specificity protein kinase CLK3 (Fragment) OS=Homo sapiens OX=9606 GN=CLK3 PE=1 SV=1	0.09401709401709402	tr|H0YAB9|H0YAB9_HUMAN Alpha-sarcoglycan (Fragment) OS=Homo sapiens OX=9606 GN=SGCA PE=4 SV=1	0.3103448275862069
tr|J3KPP4|J3KPP4_HUMAN Cisplatin resistance-associated overexpressed protein, isoform CRA_b OS=Homo sapiens OX=9606 GN=LUC7L3 PE=1 SV=1	0.24031007751937986	tr|F8WB26|F8WB26_HUMAN Zinc finger CCCH domain-containing protein 15 OS=Homo sapiens OX=9606 GN=ZC3H15 PE=1 SV=1	0.24761904761904763	tr|Q5W0G0|Q5W0G0_HUMAN Kin of IRRE-like protein 1 OS=Homo sapiens OX=9606 GN=KIRREL1 PE=1 SV=1	0.09375	tr|A0A2R8Y2M5|A0A2R8Y2M5_HUMAN Transmembrane protein 8B OS=Homo sapiens OX=9606 GN=TMEM8B PE=4 SV=1	0.30985915492957744
tr|B8ZZZ0|B8ZZZ0_HUMAN 3-hydroxyisobutyryl-CoA hydrolase, mitochondrial (Fragment) OS=Homo sapiens OX=9606 GN=HIBCH PE=1 SV=1	0.24	sp|P50914|RL14_HUMAN 60S ribosomal protein L14 OS=Homo sapiens OX=9606 GN=RPL14 PE=1 SV=4	0.24731182795698925	tr|F8VRK2|F8VRK2_HUMAN Periphilin-1 OS=Homo sapiens OX=9606 GN=PPHLN1 PE=1 SV=1	0.09345794392523364	tr|A0A2R8Y6D3|A0A2R8Y6D3_HUMAN Espin (Fragment) OS=Homo sapiens OX=9606 GN=ESPN PE=1 SV=1	0.30952380952380953
tr|E9PJR4|E9PJR4_HUMAN Maestro heat-like repeat-containing protein family member 6 OS=Homo sapiens OX=9606 GN=MROH6 PE=4 SV=1	0.24	sp|Q13061|TRDN_HUMAN Triadin OS=Homo sapiens OX=9606 GN=TRDN PE=1 SV=4	0.24713584288052373	sp|Q15417|CNN3_HUMAN Calponin-3 OS=Homo sapiens OX=9606 GN=CNN3 PE=1 SV=1	0.09333333333333334	tr|E7EXA8|E7EXA8_HUMAN Basic salivary proline-rich protein 4 OS=Homo sapiens OX=9606 GN=PRB4 PE=1 SV=2	0.3089887640449438
tr|A0A087WYF0|A0A087WYF0_HUMAN Nucleolar protein of 40 kDa OS=Homo sapiens OX=9606 GN=ZCCHC17 PE=1 SV=1	0.24	sp|A6NCM1|IQCAL_HUMAN IQ and AAA domain-containing protein 1-like OS=Homo sapiens OX=9606 GN=IQCA1L PE=3 SV=3	0.24705882352941178	sp|Q9BTL3|RAMAC_HUMAN RNA guanine-N7 methyltransferase activating subunit OS=Homo sapiens OX=9606 GN=RAMAC PE=1 SV=1	0.09322033898305085	tr|G3V1R1|G3V1R1_HUMAN Basic salivary proline-rich protein 1 OS=Homo sapiens OX=9606 GN=PRB1 PE=1 SV=1	0.3089887640449438
sp|Q01130|SRSF2_HUMAN Serine/arginine-rich splicing factor 2 OS=Homo sapiens OX=9606 GN=SRSF2 PE=1 SV=4	0.2398190045248869	sp|Q5TBB1|RNH2B_HUMAN Ribonuclease H2 subunit B OS=Homo sapiens OX=9606 GN=RNASEH2B PE=1 SV=1	0.24705882352941178	tr|F8VPY7|F8VPY7_HUMAN Periphilin-1 (Fragment) OS=Homo sapiens OX=9606 GN=PPHLN1 PE=1 SV=1	0.09316770186335403	sp|Q99217|AMELX_HUMAN Amelogenin, X isoform OS=Homo sapiens OX=9606 GN=AMELX PE=1 SV=1	0.30708661417322836
tr|Q5JRI1|Q5JRI1_HUMAN Serine/arginine-rich-splicing factor 10 OS=Homo sapiens OX=9606 GN=SRSF10 PE=1 SV=1	0.23958333333333334	tr|A0A2R8Y6Q6|A0A2R8Y6Q6_HUMAN Ribonuclease H2 subunit B OS=Homo sapiens OX=9606 GN=RNASEH2B PE=1 SV=1	0.24705882352941178	sp|Q9H1C7|CYTM1_HUMAN Cysteine-rich and transmembrane domain-containing protein 1 OS=Homo sapiens OX=9606 GN=CYSTM1 PE=1 SV=1	0.09278350515463918	tr|A2ABC7|A2ABC7_HUMAN Proline-rich transmembrane protein 1 (Fragment) OS=Homo sapiens OX=9606 GN=PRRT1 PE=4 SV=8	0.3064516129032258
tr|I3L183|I3L183_HUMAN Protein FAM57A OS=Homo sapiens OX=9606 GN=FAM57A PE=4 SV=1	0.23893805309734514	tr|A0A087WXR7|A0A087WXR7_HUMAN Ribonuclease H2 subunit B OS=Homo sapiens OX=9606 GN=RNASEH2B PE=1 SV=3	0.24705882352941178	sp|P55795|HNRH2_HUMAN Heterogeneous nuclear ribonucleoprotein H2 OS=Homo sapiens OX=9606 GN=HNRNPH2 PE=1 SV=1	0.09259259259259259	tr|H3BTX4|H3BTX4_HUMAN Cell death-inducing p53-target protein 1 (Fragment) OS=Homo sapiens OX=9606 GN=CDIP1 PE=4 SV=1	0.3063063063063063
sp|Q8WXF8|DEDD2_HUMAN DNA-binding death effector domain-containing protein 2 OS=Homo sapiens OX=9606 GN=DEDD2 PE=1 SV=1	0.23853211009174313	sp|Q5BKY9|F133B_HUMAN Protein FAM133B OS=Homo sapiens OX=9606 GN=FAM133B PE=1 SV=1	0.24696356275303644	tr|J3QLL5|J3QLL5_HUMAN Retinoic acid-induced protein 1 (Fragment) OS=Homo sapiens OX=9606 GN=RAI1 PE=1 SV=1	0.09230769230769231	sp|Q969T9|WBP2_HUMAN WW domain-binding protein 2 OS=Homo sapiens OX=9606 GN=WBP2 PE=1 SV=1	0.3048780487804878
sp|A8K010|CF176_HUMAN Putative transcriptional regulator encoded by LINC00473 OS=Homo sapiens OX=9606 GN=LINC00473 PE=5 SV=2	0.23809523809523808	tr|H0YII3|H0YII3_HUMAN Bromodomain adjacent to zinc finger domain protein 2A (Fragment) OS=Homo sapiens OX=9606 GN=BAZ2A PE=1 SV=1	0.24675324675324675	tr|C9JII0|C9JII0_HUMAN RNA-binding protein 6 (Fragment) OS=Homo sapiens OX=9606 GN=RBM6 PE=1 SV=1	0.09166666666666666	tr|A6NG10|A6NG10_HUMAN cDNA FLJ59459, highly similar to WW domain-binding protein 2 OS=Homo sapiens OX=9606 GN=WBP2 PE=1 SV=2	0.3048780487804878
tr|C9J713|C9J713_HUMAN Serine/Arginine-related protein 53 OS=Homo sapiens OX=9606 GN=RSRC1 PE=1 SV=1	0.23684210526315788	sp|P62750|RL23A_HUMAN 60S ribosomal protein L23a OS=Homo sapiens OX=9606 GN=RPL23A PE=1 SV=1	0.2465753424657534	sp|O75581|LRP6_HUMAN Low-density lipoprotein receptor-related protein 6 OS=Homo sapiens OX=9606 GN=LRP6 PE=1 SV=2	0.09142857142857143	tr|F8VU40|F8VU40_HUMAN Proline-rich protein 13 OS=Homo sapiens OX=9606 GN=PRR13 PE=4 SV=1	0.304635761589404
sp|Q13247|SRSF6_HUMAN Serine/arginine-rich splicing factor 6 OS=Homo sapiens OX=9606 GN=SRSF6 PE=1 SV=2	0.2361111111111111	tr|B4DMU5|B4DMU5_HUMAN cDNA FLJ57535, highly similar to Guanine nucleotide-binding protein-like 3 OS=Homo sapiens OX=9606 GN=GNL3 PE=1 SV=1	0.2463768115942029	tr|F5H7J9|F5H7J9_HUMAN Low-density lipoprotein receptor-related protein OS=Homo sapiens OX=9606 GN=LRP6 PE=1 SV=1	0.09142857142857143	sp|Q9Y5R2|MMP24_HUMAN Matrix metalloproteinase-24 OS=Homo sapiens OX=9606 GN=MMP24 PE=2 SV=1	0.30337078651685395
tr|C9JE79|C9JE79_HUMAN Caldesmon (Fragment) OS=Homo sapiens OX=9606 GN=CALD1 PE=1 SV=1	0.2361111111111111	sp|Q02878|RL6_HUMAN 60S ribosomal protein L6 OS=Homo sapiens OX=9606 GN=RPL6 PE=1 SV=3	0.2462686567164179	tr|H0YGW5|H0YGW5_HUMAN Low-density lipoprotein receptor-related protein 6 (Fragment) OS=Homo sapiens OX=9606 GN=LRP6 PE=1 SV=1	0.09142857142857143	sp|P35321|SPR1A_HUMAN Cornifin-A OS=Homo sapiens OX=9606 GN=SPRR1A PE=1 SV=2	0.30337078651685395
tr|H3BQG1|H3BQG1_HUMAN Dual-specificity protein kinase CLK3 (Fragment) OS=Homo sapiens OX=9606 GN=CLK3 PE=1 SV=1	0.23563218390804597	sp|Q8N9E0|F133A_HUMAN Protein FAM133A OS=Homo sapiens OX=9606 GN=FAM133A PE=1 SV=1	0.24596774193548387	sp|Q92804|RBP56_HUMAN TATA-binding protein-associated factor 2N OS=Homo sapiens OX=9606 GN=TAF15 PE=1 SV=1	0.09121621621621621	tr|H3BTJ3|H3BTJ3_HUMAN F-box/LRR-repeat protein 19 (Fragment) OS=Homo sapiens OX=9606 GN=FBXL19 PE=4 SV=1	0.30327868852459017
tr|F8WE61|F8WE61_HUMAN Caldesmon OS=Homo sapiens OX=9606 GN=CALD1 PE=1 SV=1	0.23529411764705882	sp|P84098|RL19_HUMAN 60S ribosomal protein L19 OS=Homo sapiens OX=9606 GN=RPL19 PE=1 SV=1	0.24561403508771928	sp|P17931|LEG3_HUMAN Galectin-3 OS=Homo sapiens OX=9606 GN=LGALS3 PE=1 SV=5	0.09090909090909091	sp|P19835|CEL_HUMAN Bile salt-activated lipase OS=Homo sapiens OX=9606 GN=CEL PE=1 SV=3	0.3023255813953488
tr|K7EKR8|K7EKR8_HUMAN CLK4-associating serine/arginine-rich protein OS=Homo sapiens OX=9606 GN=CLASRP PE=4 SV=1	0.2345679012345679	tr|J3KTE4|J3KTE4_HUMAN Ribosomal protein L19 OS=Homo sapiens OX=9606 GN=RPL19 PE=1 SV=1	0.24561403508771928	sp|Q99732|LITAF_HUMAN Lipopolysaccharide-induced tumor necrosis factor-alpha factor OS=Homo sapiens OX=9606 GN=LITAF PE=1 SV=2	0.09090909090909091	tr|X6R868|X6R868_HUMAN Bile salt-activated lipase OS=Homo sapiens OX=9606 GN=CEL PE=1 SV=1	0.3023255813953488
tr|J3KRM8|J3KRM8_HUMAN Casein kinase I isoform delta (Fragment) OS=Homo sapiens OX=9606 GN=CSNK1D PE=1 SV=1	0.234375	sp|P05204|HMGN2_HUMAN Non-histone chromosomal protein HMG-17 OS=Homo sapiens OX=9606 GN=HMGN2 PE=1 SV=3	0.24444444444444444	tr|C9J8E3|C9J8E3_HUMAN Sorbin and SH3 domain-containing protein 2 (Fragment) OS=Homo sapiens OX=9606 GN=SORBS2 PE=4 SV=8	0.09090909090909091	tr|D6RDG5|D6RDG5_HUMAN Zinc finger and BTB domain-containing protein 47 OS=Homo sapiens OX=9606 GN=ZBTB47 PE=1 SV=1	0.30158730158730157
tr|Q6GQY8|Q6GQY8_HUMAN PPP1R12B protein OS=Homo sapiens OX=9606 GN=PPP1R12B PE=1 SV=1	0.23333333333333334	tr|A0A2R8YCX2|A0A2R8YCX2_HUMAN Ribonuclease H2 subunit B OS=Homo sapiens OX=9606 GN=RNASEH2B PE=1 SV=1	0.24390243902439024	tr|I3L1I9|I3L1I9_HUMAN Lipopolysaccharide-induced tumor necrosis factor-alpha factor (Fragment) OS=Homo sapiens OX=9606 GN=LITAF PE=1 SV=1	0.09090909090909091	sp|P00748|FA12_HUMAN Coagulation factor XII OS=Homo sapiens OX=9606 GN=F12 PE=1 SV=3	0.3
tr|F8WC91|F8WC91_HUMAN U4/U6.U5 tri-snRNP-associated protein 2 OS=Homo sapiens OX=9606 GN=USP39 PE=1 SV=1	0.23300970873786409	tr|H0Y9G8|H0Y9G8_HUMAN Septin-11 (Fragment) OS=Homo sapiens OX=9606 GN=SEPT11 PE=1 SV=1	0.24390243902439024	tr|I3L3U8|I3L3U8_HUMAN Lipopolysaccharide-induced tumor necrosis factor-alpha factor (Fragment) OS=Homo sapiens OX=9606 GN=LITAF PE=1 SV=8	0.09090909090909091	sp|Q9NZ81|PRR13_HUMAN Proline-rich protein 13 OS=Homo sapiens OX=9606 GN=PRR13 PE=1 SV=1	0.2972972972972973
sp|Q13243|SRSF5_HUMAN Serine/arginine-rich splicing factor 5 OS=Homo sapiens OX=9606 GN=SRSF5 PE=1 SV=1	0.23267326732673269	tr|A0A2R8YGP2|A0A2R8YGP2_HUMAN Ribonuclease H2 subunit B OS=Homo sapiens OX=9606 GN=RNASEH2B PE=1 SV=1	0.24390243902439024	tr|G3V3R6|G3V3R6_HUMAN Galectin OS=Homo sapiens OX=9606 GN=LGALS3 PE=1 SV=1	0.09090909090909091	tr|A0A2H2EQP0|A0A2H2EQP0_HUMAN Proton-associated sugar transporter A OS=Homo sapiens OX=9606 GN=SLC45A1 PE=1 SV=1	0.2962962962962963
tr|K7EMY1|K7EMY1_HUMAN Kelch-like ECH-associated protein 1 (Fragment) OS=Homo sapiens OX=9606 GN=KEAP1 PE=4 SV=1	0.23255813953488372	sp|Q9BXY4|RSPO3_HUMAN R-spondin-3 OS=Homo sapiens OX=9606 GN=RSPO3 PE=1 SV=1	0.24358974358974358	tr|A0A2R8YDQ4|A0A2R8YDQ4_HUMAN SWI/SNF-related matrix-associated actin-dependent regulator of chromatin subfamily E member 1 OS=Homo sapiens OX=9606 GN=SMARCE1 PE=1 SV=1	0.09090909090909091	sp|Q8NFU1|BEST2_HUMAN Bestrophin-2 OS=Homo sapiens OX=9606 GN=BEST2 PE=2 SV=1	0.29577464788732394
tr|H3BV35|H3BV35_HUMAN Dual-specificity protein kinase CLK3 (Fragment) OS=Homo sapiens OX=9606 GN=CLK3 PE=1 SV=1	0.23125	sp|Q9NVA2|SEP11_HUMAN Septin-11 OS=Homo sapiens OX=9606 GN=SEPT11 PE=1 SV=3	0.24324324324324326	tr|J3QKX6|J3QKX6_HUMAN SWI/SNF-related matrix-associated actin-dependent regulator of chromatin subfamily E member 1 (Fragment) OS=Homo sapiens OX=9606 GN=SMARCE1 PE=1 SV=2	0.08974358974358974	sp|P50570|DYN2_HUMAN Dynamin-2 OS=Homo sapiens OX=9606 GN=DNM2 PE=1 SV=2	0.29457364341085274
tr|H7C0G4|H7C0G4_HUMAN Probable 18S rRNA (guanine-N(7))-methyltransferase (Fragment) OS=Homo sapiens OX=9606 GN=BUD23 PE=1 SV=1	0.23076923076923078	tr|H3BU55|H3BU55_HUMAN General transcription factor 3C polypeptide 1 (Fragment) OS=Homo sapiens OX=9606 GN=GTF3C1 PE=1 SV=2	0.24193548387096775	sp|O00167|EYA2_HUMAN Eyes absent homolog 2 OS=Homo sapiens OX=9606 GN=EYA2 PE=1 SV=2	0.08955223880597014	sp|Q8WUM4|PDC6I_HUMAN Programmed cell death 6-interacting protein OS=Homo sapiens OX=9606 GN=PDCD6IP PE=1 SV=1	0.29411764705882354
tr|E9PLC4|E9PLC4_HUMAN Acidic leucine-rich nuclear phosphoprotein 32 family member E OS=Homo sapiens OX=9606 GN=ANP32E PE=1 SV=1	0.22950819672131148	tr|A0A2R8YEB4|A0A2R8YEB4_HUMAN Ribonuclease H2 subunit B OS=Homo sapiens OX=9606 GN=RNASEH2B PE=1 SV=1	0.24096385542168675	tr|E7ETN2|E7ETN2_HUMAN Eyes absent homolog OS=Homo sapiens OX=9606 GN=EYA2 PE=1 SV=1	0.08955223880597014	sp|P63162|RSMN_HUMAN Small nuclear ribonucleoprotein-associated protein N OS=Homo sapiens OX=9606 GN=SNRPN PE=1 SV=1	0.2911392405063291
tr|J3QLI8|J3QLI8_HUMAN 2-oxoglutarate and iron-dependent oxygenase domain-containing protein 3 OS=Homo sapiens OX=9606 GN=OGFOD3 PE=1 SV=1	0.22857142857142856	sp|Q9BRU9|UTP23_HUMAN rRNA-processing protein UTP23 homolog OS=Homo sapiens OX=9606 GN=UTP23 PE=1 SV=2	0.24050632911392406	tr|F8VWU8|F8VWU8_HUMAN Periphilin-1 (Fragment) OS=Homo sapiens OX=9606 GN=PPHLN1 PE=1 SV=1	0.08928571428571429	sp|P14678|RSMB_HUMAN Small nuclear ribonucleoprotein-associated proteins B and B' OS=Homo sapiens OX=9606 GN=SNRPB PE=1 SV=2	0.2911392405063291
tr|C9JR02|C9JR02_HUMAN RNA-binding protein 5 (Fragment) OS=Homo sapiens OX=9606 GN=RBM5 PE=1 SV=1	0.22857142857142856	sp|Q58FF8|H90B2_HUMAN Putative heat shock protein HSP 90-beta 2 OS=Homo sapiens OX=9606 GN=HSP90AB2P PE=1 SV=2	0.24050632911392406	tr|E9PPN7|E9PPN7_HUMAN A-kinase-interacting protein 1 (Fragment) OS=Homo sapiens OX=9606 GN=AKIP1 PE=1 SV=1	0.0891089108910891	sp|O00303|EIF3F_HUMAN Eukaryotic translation initiation factor 3 subunit F OS=Homo sapiens OX=9606 GN=EIF3F PE=1 SV=1	0.29069767441860467
tr|Q5QP23|Q5QP23_HUMAN RNA-binding protein 39 (Fragment) OS=Homo sapiens OX=9606 GN=RBM39 PE=1 SV=1	0.22727272727272727	tr|F5GXR3|F5GXR3_HUMAN Parathymosin OS=Homo sapiens OX=9606 GN=PTMS PE=1 SV=1	0.2403846153846154	sp|Q13151|ROA0_HUMAN Heterogeneous nuclear ribonucleoprotein A0 OS=Homo sapiens OX=9606 GN=HNRNPA0 PE=1 SV=1	0.08904109589041095	sp|Q15428|SF3A2_HUMAN Splicing factor 3A subunit 2 OS=Homo sapiens OX=9606 GN=SF3A2 PE=1 SV=2	0.2905759162303665
sp|Q5VTL8|PR38B_HUMAN Pre-mRNA-splicing factor 38B OS=Homo sapiens OX=9606 GN=PRPF38B PE=1 SV=1	0.226775956284153	tr|H3BV82|H3BV82_HUMAN Kelch domain-containing protein 4 (Fragment) OS=Homo sapiens OX=9606 GN=KLHDC4 PE=1 SV=8	0.24	sp|Q7L1I2|SV2B_HUMAN Synaptic vesicle glycoprotein 2B OS=Homo sapiens OX=9606 GN=SV2B PE=1 SV=1	0.08888888888888889	tr|H7BZT1|H7BZT1_HUMAN Splicing factor 1 (Fragment) OS=Homo sapiens OX=9606 GN=SF1 PE=1 SV=1	0.29
tr|A0A1B0GTG0|A0A1B0GTG0_HUMAN Uncharacterized protein C10orf95 OS=Homo sapiens OX=9606 GN=C10orf95 PE=4 SV=1	0.22641509433962265	sp|P46777|RL5_HUMAN 60S ribosomal protein L5 OS=Homo sapiens OX=9606 GN=RPL5 PE=1 SV=3	0.23728813559322035	tr|B4DGZ4|B4DGZ4_HUMAN cDNA FLJ57368, highly similar to Splicing factor 3B subunit 1 OS=Homo sapiens OX=9606 GN=SF3B1 PE=1 SV=1	0.08888888888888889	tr|A0A087WYW9|A0A087WYW9_HUMAN Mediator of RNA polymerase II transcription subunit 25 OS=Homo sapiens OX=9606 GN=MED25 PE=1 SV=1	0.2894736842105263
sp|Q14498|RBM39_HUMAN RNA-binding protein 39 OS=Homo sapiens OX=9606 GN=RBM39 PE=1 SV=2	0.22580645161290322	tr|A0A087WVL7|A0A087WVL7_HUMAN Pre-mRNA-splicing factor CWC25 homolog (Fragment) OS=Homo sapiens OX=9606 GN=CWC25 PE=4 SV=1	0.23728813559322035	tr|A0A075B7F4|A0A075B7F4_HUMAN TATA-binding protein-associated factor 2N (Fragment) OS=Homo sapiens OX=9606 GN=TAF15 PE=1 SV=1	0.08878504672897196	tr|I3L4Y5|I3L4Y5_HUMAN Rho GTPase-activating protein 17 (Fragment) OS=Homo sapiens OX=9606 GN=ARHGAP17 PE=1 SV=1	0.2890625
tr|G3XAC6|G3XAC6_HUMAN RNA-binding protein 39 OS=Homo sapiens OX=9606 GN=RBM39 PE=1 SV=1	0.22580645161290322	sp|A6NEN9|CX065_HUMAN Uncharacterized protein CXorf65 OS=Homo sapiens OX=9606 GN=CXorf65 PE=4 SV=1	0.23636363636363636	sp|Q8WUM4|PDC6I_HUMAN Programmed cell death 6-interacting protein OS=Homo sapiens OX=9606 GN=PDCD6IP PE=1 SV=1	0.08823529411764706	sp|Q9NRQ2|PLS4_HUMAN Phospholipid scramblase 4 OS=Homo sapiens OX=9606 GN=PLSCR4 PE=1 SV=2	0.2878787878787879
sp|Q7L4I2|RSRC2_HUMAN Arginine/serine-rich coiled-coil protein 2 OS=Homo sapiens OX=9606 GN=RSRC2 PE=1 SV=1	0.22560975609756098	tr|D6RER5|D6RER5_HUMAN Septin-11 OS=Homo sapiens OX=9606 GN=SEPT11 PE=1 SV=1	0.23376623376623376	sp|O75177|CREST_HUMAN Calcium-responsive transactivator OS=Homo sapiens OX=9606 GN=SS18L1 PE=1 SV=2	0.08781869688385269	tr|C9JNW2|C9JNW2_HUMAN Phospholipid scramblase (Fragment) OS=Homo sapiens OX=9606 GN=PLSCR4 PE=1 SV=1	0.2878787878787879
tr|H7C2L4|H7C2L4_HUMAN Transformer-2 protein homolog beta (Fragment) OS=Homo sapiens OX=9606 GN=TRA2B PE=1 SV=1	0.22429906542056074	tr|C9J6Y5|C9J6Y5_HUMAN Ubinuclein-2 (Fragment) OS=Homo sapiens OX=9606 GN=UBN2 PE=1 SV=1	0.23376623376623376	tr|M0QYG1|M0QYG1_HUMAN Far upstream element-binding protein 2 (Fragment) OS=Homo sapiens OX=9606 GN=KHSRP PE=1 SV=1	0.08771929824561403	tr|E9PHR9|E9PHR9_HUMAN Phospholipid scramblase OS=Homo sapiens OX=9606 GN=PLSCR4 PE=1 SV=1	0.2878787878787879
tr|I3L3D5|I3L3D5_HUMAN Profilin (Fragment) OS=Homo sapiens OX=9606 GN=PFN1 PE=1 SV=1	0.2235294117647059	sp|O00479|HMGN4_HUMAN High mobility group nucleosome-binding domain-containing protein 4 OS=Homo sapiens OX=9606 GN=HMGN4 PE=1 SV=3	0.23333333333333334	tr|Q5T0G7|Q5T0G7_HUMAN Annexin A11 (Fragment) OS=Homo sapiens OX=9606 GN=ANXA11 PE=4 SV=1	0.08666666666666667	tr|C9J6E1|C9J6E1_HUMAN Phospholipid scramblase (Fragment) OS=Homo sapiens OX=9606 GN=PLSCR4 PE=1 SV=1	0.2878787878787879
sp|Q9BRL6|SRSF8_HUMAN Serine/arginine-rich splicing factor 8 OS=Homo sapiens OX=9606 GN=SRSF8 PE=1 SV=1	0.22340425531914893	sp|P62424|RL7A_HUMAN 60S ribosomal protein L7a OS=Homo sapiens OX=9606 GN=RPL7A PE=1 SV=2	0.23333333333333334	tr|K7EPM4|K7EPM4_HUMAN Cold-inducible RNA-binding protein OS=Homo sapiens OX=9606 GN=CIRBP PE=1 SV=1	0.08653846153846154	tr|C9J916|C9J916_HUMAN Phospholipid scramblase (Fragment) OS=Homo sapiens OX=9606 GN=PLSCR4 PE=1 SV=1	0.2878787878787879
sp|Q13595|TRA2A_HUMAN Transformer-2 protein homolog alpha OS=Homo sapiens OX=9606 GN=TRA2A PE=1 SV=1	0.22317596566523606	tr|J3QR09|J3QR09_HUMAN Ribosomal protein L19 OS=Homo sapiens OX=9606 GN=RPL19 PE=1 SV=1	0.23333333333333334	tr|K7EN14|K7EN14_HUMAN Proprotein convertase subtilisin/kexin type 4 (Fragment) OS=Homo sapiens OX=9606 GN=PCSK4 PE=1 SV=8	0.08620689655172414	sp|Q9UIG4|PS1C2_HUMAN Psoriasis susceptibility 1 candidate gene 2 protein OS=Homo sapiens OX=9606 GN=PSORS1C2 PE=2 SV=2	0.2867647058823529
tr|Q5QP22|Q5QP22_HUMAN RNA-binding protein 39 (Fragment) OS=Homo sapiens OX=9606 GN=RBM39 PE=1 SV=1	0.22279792746113988	sp|Q9BRT6|LLPH_HUMAN Protein LLP homolog OS=Homo sapiens OX=9606 GN=LLPH PE=1 SV=1	0.23255813953488372	sp|O95429|BAG4_HUMAN BAG family molecular chaperone regulator 4 OS=Homo sapiens OX=9606 GN=BAG4 PE=1 SV=1	0.08616187989556136	tr|C9IZ41|C9IZ41_HUMAN Zyxin (Fragment) OS=Homo sapiens OX=9606 GN=ZYX PE=1 SV=1	0.2865853658536585
sp|Q96JK4|HIPL1_HUMAN HHIP-like protein 1 OS=Homo sapiens OX=9606 GN=HHIPL1 PE=2 SV=2	0.2222222222222222	tr|E9PL80|E9PL80_HUMAN Myelin protein P0 OS=Homo sapiens OX=9606 GN=MPZ PE=1 SV=1	0.23076923076923078	tr|A0A0G2JN70|A0A0G2JN70_HUMAN Leukocyte receptor cluster member 8 (Fragment) OS=Homo sapiens OX=9606 GN=LENG8 PE=1 SV=1	0.08609271523178808	sp|Q8IVB5|LIX1L_HUMAN LIX1-like protein OS=Homo sapiens OX=9606 GN=LIX1L PE=2 SV=1	0.2857142857142857
sp|Q8N3Z0|PRS35_HUMAN Inactive serine protease 35 OS=Homo sapiens OX=9606 GN=PRSS35 PE=1 SV=2	0.2222222222222222	tr|F8WF67|F8WF67_HUMAN Zinc finger CCCH domain-containing protein 15 OS=Homo sapiens OX=9606 GN=ZC3H15 PE=1 SV=1	0.22972972972972974	tr|B4DLD3|B4DLD3_HUMAN Protein SSXT OS=Homo sapiens OX=9606 GN=SS18 PE=1 SV=1	0.08607594936708861	tr|J3KSA3|J3KSA3_HUMAN WAS/WASL-interacting protein family member 2 (Fragment) OS=Homo sapiens OX=9606 GN=WIPF2 PE=1 SV=1	0.2857142857142857
tr|A0A096LNR2|A0A096LNR2_HUMAN Zinc finger protein 638 (Fragment) OS=Homo sapiens OX=9606 GN=ZNF638 PE=1 SV=1	0.2222222222222222	tr|H0YI89|H0YI89_HUMAN Charged multivesicular body protein 4a (Fragment) OS=Homo sapiens OX=9606 GN=CHMP4A PE=4 SV=1	0.22950819672131148	tr|I3L1P1|I3L1P1_HUMAN Lipopolysaccharide-induced tumor necrosis factor-alpha factor (Fragment) OS=Homo sapiens OX=9606 GN=LITAF PE=1 SV=1	0.08571428571428572	tr|C9JI44|C9JI44_HUMAN Protein lifeguard 3 (Fragment) OS=Homo sapiens OX=9606 GN=TMBIM1 PE=1 SV=1	0.2857142857142857
tr|H3BTS2|H3BTS2_HUMAN Centromere protein T OS=Homo sapiens OX=9606 GN=CENPT PE=1 SV=1	0.2222222222222222	tr|H0Y993|H0Y993_HUMAN Protein DEK (Fragment) OS=Homo sapiens OX=9606 GN=DEK PE=1 SV=1	0.2288135593220339	tr|I3L329|I3L329_HUMAN Lipopolysaccharide-induced tumor necrosis factor-alpha factor OS=Homo sapiens OX=9606 GN=LITAF PE=1 SV=1	0.08571428571428572	tr|A8MWR2|A8MWR2_HUMAN WAS/WASL-interacting protein family member 2 OS=Homo sapiens OX=9606 GN=WIPF2 PE=1 SV=1	0.2857142857142857
tr|J3KN16|J3KN16_HUMAN Proteasome adapter and scaffold protein ECM29 OS=Homo sapiens OX=9606 GN=ECPAS PE=1 SV=1	0.22164948453608246	tr|H3BMC9|H3BMC9_HUMAN Lysine-rich nucleolar protein 1 (Fragment) OS=Homo sapiens OX=9606 GN=KNOP1 PE=1 SV=1	0.22784810126582278	tr|B7Z4B8|B7Z4B8_HUMAN cDNA FLJ56481, highly similar to Heterogeneous nuclear ribonucleoprotein U-like protein 1 OS=Homo sapiens OX=9606 GN=HNRNPUL1 PE=1 SV=1	0.08564231738035265	tr|A0A087WZY1|A0A087WZY1_HUMAN Uncharacterized protein OS=Homo sapiens OX=9606 PE=4 SV=1	0.2857142857142857
sp|O43709|BUD23_HUMAN Probable 18S rRNA (guanine-N(7))-methyltransferase OS=Homo sapiens OX=9606 GN=BUD23 PE=1 SV=2	0.22033898305084745	sp|Q13601|KRR1_HUMAN KRR1 small subunit processome component homolog OS=Homo sapiens OX=9606 GN=KRR1 PE=1 SV=4	0.2275132275132275	sp|O15162|PLS1_HUMAN Phospholipid scramblase 1 OS=Homo sapiens OX=9606 GN=PLSCR1 PE=1 SV=1	0.08536585365853659	tr|H0Y4J7|H0Y4J7_HUMAN Titin (Fragment) OS=Homo sapiens OX=9606 GN=TTN PE=1 SV=1	0.28515625
sp|Q8N9Z2|CC71L_HUMAN Coiled-coil domain-containing protein 71L OS=Homo sapiens OX=9606 GN=CCDC71L PE=1 SV=2	0.22033898305084745	tr|K7EJV9|K7EJV9_HUMAN 60S ribosomal protein L23a (Fragment) OS=Homo sapiens OX=9606 GN=RPL23A PE=1 SV=1	0.22727272727272727	tr|C9JE06|C9JE06_HUMAN Phospholipid scramblase (Fragment) OS=Homo sapiens OX=9606 GN=PLSCR1 PE=1 SV=1	0.08536585365853659	tr|B9ZVT2|B9ZVT2_HUMAN Annexin A7 (Fragment) OS=Homo sapiens OX=9606 GN=ANXA7 PE=1 SV=2	0.2847222222222222
tr|F2Z3G9|F2Z3G9_HUMAN Zinc finger protein 212 OS=Homo sapiens OX=9606 GN=ZNF212 PE=4 SV=1	0.22	sp|Q99442|SEC62_HUMAN Translocation protein SEC62 OS=Homo sapiens OX=9606 GN=SEC62 PE=1 SV=1	0.22705314009661837	tr|C9J9P4|C9J9P4_HUMAN Phospholipid scramblase (Fragment) OS=Homo sapiens OX=9606 GN=PLSCR1 PE=1 SV=1	0.08536585365853659	sp|Q5KSL6|DGKK_HUMAN Diacylglycerol kinase kappa OS=Homo sapiens OX=9606 GN=DGKK PE=1 SV=1	0.2845849802371542
tr|H7BYQ2|H7BYQ2_HUMAN WD repeat-containing protein 60 (Fragment) OS=Homo sapiens OX=9606 GN=WDR60 PE=4 SV=2	0.21875	tr|S4R3H1|S4R3H1_HUMAN Ankyrin repeat domain-containing protein 18B (Fragment) OS=Homo sapiens OX=9606 GN=ANKRD18B PE=4 SV=1	0.22666666666666666	tr|M0R0C6|M0R0C6_HUMAN Far upstream element-binding protein 2 (Fragment) OS=Homo sapiens OX=9606 GN=KHSRP PE=1 SV=1	0.08522727272727272	sp|P51511|MMP15_HUMAN Matrix metalloproteinase-15 OS=Homo sapiens OX=9606 GN=MMP15 PE=1 SV=1	0.28431372549019607
tr|H3BMP6|H3BMP6_HUMAN Centromere protein T (Fragment) OS=Homo sapiens OX=9606 GN=CENPT PE=1 SV=8	0.21875	sp|Q5FYB0|ARSJ_HUMAN Arylsulfatase J OS=Homo sapiens OX=9606 GN=ARSJ PE=2 SV=1	0.2261904761904762	sp|Q8N7X1|RMXL3_HUMAN RNA-binding motif protein, X-linked-like-3 OS=Homo sapiens OX=9606 GN=RBMXL3 PE=2 SV=2	0.0851063829787234	tr|C9J7K9|C9J7K9_HUMAN Phospholipid scramblase OS=Homo sapiens OX=9606 GN=PLSCR1 PE=1 SV=1	0.28378378378378377
sp|Q9UH36|SRR1L_HUMAN SRR1-like protein OS=Homo sapiens OX=9606 GN=SRRD PE=2 SV=1	0.21739130434782608	sp|P35663|CYLC1_HUMAN Cylicin-1 OS=Homo sapiens OX=9606 GN=CYLC1 PE=2 SV=2	0.22580645161290322	tr|C9J4K2|C9J4K2_HUMAN Sorbin and SH3 domain-containing protein 2 (Fragment) OS=Homo sapiens OX=9606 GN=SORBS2 PE=4 SV=1	0.0847457627118644	tr|I3L532|I3L532_HUMAN Myosin light chain 4 (Fragment) OS=Homo sapiens OX=9606 GN=MYL4 PE=1 SV=1	0.2830188679245283
tr|B9A018|B9A018_HUMAN U4/U6.U5 tri-snRNP-associated protein 2 OS=Homo sapiens OX=9606 GN=USP39 PE=1 SV=1	0.2169811320754717	tr|A0A0G2JIC2|A0A0G2JIC2_HUMAN ATP-binding cassette sub-family F member 1 OS=Homo sapiens OX=9606 GN=ABCF1 PE=1 SV=1	0.22549019607843138	tr|D6W5Y5|D6W5Y5_HUMAN Cold inducible RNA binding protein, isoform CRA_c OS=Homo sapiens OX=9606 GN=CIRBP PE=1 SV=1	0.08411214953271028	tr|E7ESB4|E7ESB4_HUMAN E3 SUMO-protein ligase PIAS3 (Fragment) OS=Homo sapiens OX=9606 GN=PIAS3 PE=1 SV=1	0.2830188679245283
sp|Q8N1G4|LRC47_HUMAN Leucine-rich repeat-containing protein 47 OS=Homo sapiens OX=9606 GN=LRRC47 PE=1 SV=1	0.21666666666666667	tr|H0YH72|H0YH72_HUMAN Protein FAM133B (Fragment) OS=Homo sapiens OX=9606 GN=FAM133B PE=1 SV=1	0.225	sp|Q5W0A0|ERI6B_HUMAN Glutamate-rich protein 6B OS=Homo sapiens OX=9606 GN=ERICH6B PE=2 SV=1	0.08366533864541832	tr|Q92728|Q92728_HUMAN Mutated retinoblastoma protein OS=Homo sapiens OX=9606 GN=RB1 PE=1 SV=1	0.2830188679245283
sp|Q8N912|NRAC_HUMAN Nutritionally-regulated adipose and cardiac enriched protein homolog OS=Homo sapiens OX=9606 GN=NRAC PE=2 SV=1	0.21621621621621623	tr|H7C477|H7C477_HUMAN THO complex subunit 2 (Fragment) OS=Homo sapiens OX=9606 GN=THOC2 PE=1 SV=1	0.22424242424242424	sp|Q9NZA1|CLIC5_HUMAN Chloride intracellular channel protein 5 OS=Homo sapiens OX=9606 GN=CLIC5 PE=1 SV=3	0.08333333333333333	tr|M0QZX0|M0QZX0_HUMAN Latent-transforming growth factor beta-binding protein 4 (Fragment) OS=Homo sapiens OX=9606 GN=LTBP4 PE=1 SV=8	0.2830188679245283
tr|K7EQF8|K7EQF8_HUMAN Lon protease homolog, mitochondrial (Fragment) OS=Homo sapiens OX=9606 GN=LONP1 PE=1 SV=1	0.21568627450980393	tr|H3BRU9|H3BRU9_HUMAN Chromodomain-helicase-DNA-binding protein 9 (Fragment) OS=Homo sapiens OX=9606 GN=CHD9 PE=1 SV=1	0.224	sp|Q14011|CIRBP_HUMAN Cold-inducible RNA-binding protein OS=Homo sapiens OX=9606 GN=CIRBP PE=1 SV=1	0.08333333333333333	sp|O43516|WIPF1_HUMAN WAS/WASL-interacting protein family member 1 OS=Homo sapiens OX=9606 GN=WIPF1 PE=1 SV=3	0.2823061630218688
tr|M0QX80|M0QX80_HUMAN Persulfide dioxygenase ETHE1, mitochondrial OS=Homo sapiens OX=9606 GN=ETHE1 PE=1 SV=1	0.21568627450980393	sp|Q8N309|LRC43_HUMAN Leucine-rich repeat-containing protein 43 OS=Homo sapiens OX=9606 GN=LRRC43 PE=2 SV=2	0.2236842105263158	sp|Q15700|DLG2_HUMAN Disks large homolog 2 OS=Homo sapiens OX=9606 GN=DLG2 PE=1 SV=3	0.08333333333333333	tr|F8WAA0|F8WAA0_HUMAN Latent-transforming growth factor beta-binding protein 4 (Fragment) OS=Homo sapiens OX=9606 GN=LTBP4 PE=1 SV=2	0.2822085889570552
tr|A0A087WY96|A0A087WY96_HUMAN Transporter OS=Homo sapiens OX=9606 GN=SLC6A6 PE=1 SV=1	0.21568627450980393	tr|A6NL93|A6NL93_HUMAN Non-histone chromosomal protein HMG-14 OS=Homo sapiens OX=9606 GN=HMGN1 PE=1 SV=1	0.2222222222222222	tr|Q5JRI1|Q5JRI1_HUMAN Serine/arginine-rich-splicing factor 10 OS=Homo sapiens OX=9606 GN=SRSF10 PE=1 SV=1	0.08333333333333333	sp|A0A0U1RRL7|MMPOS_HUMAN Protein MMP24OS OS=Homo sapiens OX=9606 GN=MMP24OS PE=1 SV=1	0.28169014084507044
tr|A0A087WYN0|A0A087WYN0_HUMAN Transporter OS=Homo sapiens OX=9606 GN=SLC6A6 PE=1 SV=1	0.21568627450980393	tr|H7C434|H7C434_HUMAN Fasciculation and elongation protein zeta-2 (Fragment) OS=Homo sapiens OX=9606 GN=FEZ2 PE=1 SV=1	0.2222222222222222	tr|B9A054|B9A054_HUMAN Rhomboid-related protein 4 OS=Homo sapiens OX=9606 GN=RHBDD1 PE=1 SV=1	0.08333333333333333	tr|I3L1X2|I3L1X2_HUMAN ABI gene family member 3 (Fragment) OS=Homo sapiens OX=9606 GN=ABI3 PE=1 SV=1	0.28169014084507044
sp|Q7Z4P5|GDF7_HUMAN Growth/differentiation factor 7 OS=Homo sapiens OX=9606 GN=GDF7 PE=2 SV=2	0.2153846153846154	tr|E5RG44|E5RG44_HUMAN Triple QxxK/R motif-containing protein OS=Homo sapiens OX=9606 GN=TRIQK PE=1 SV=1	0.2222222222222222	tr|A0A0A0MRA5|A0A0A0MRA5_HUMAN Heterogeneous nuclear ribonucleoprotein U-like protein 1 OS=Homo sapiens OX=9606 GN=HNRNPUL1 PE=1 SV=1	0.08333333333333333	tr|F8WB97|F8WB97_HUMAN Eukaryotic translation initiation factor 4 gamma 1 OS=Homo sapiens OX=9606 GN=EIF4G1 PE=1 SV=1	0.28169014084507044
sp|Q08170|SRSF4_HUMAN Serine/arginine-rich splicing factor 4 OS=Homo sapiens OX=9606 GN=SRSF4 PE=1 SV=2	0.21505376344086022	tr|A0A0D9SGI7|A0A0D9SGI7_HUMAN 1-phosphatidylinositol 4,5-bisphosphate phosphodiesterase beta-1 (Fragment) OS=Homo sapiens OX=9606 GN=PLCB1 PE=1 SV=1	0.22162162162162163	tr|E9PIW2|E9PIW2_HUMAN Disks large homolog 2 OS=Homo sapiens OX=9606 GN=DLG2 PE=1 SV=1	0.08333333333333333	sp|A6NGB9|WIPF3_HUMAN WAS/WASL-interacting protein family member 3 OS=Homo sapiens OX=9606 GN=WIPF3 PE=1 SV=4	0.2815734989648033
sp|Q53GS9|SNUT2_HUMAN U4/U6.U5 tri-snRNP-associated protein 2 OS=Homo sapiens OX=9606 GN=USP39 PE=1 SV=2	0.21495327102803738	sp|Q3B726|RPA43_HUMAN DNA-directed RNA polymerase I subunit RPA43 OS=Homo sapiens OX=9606 GN=TWISTNB PE=1 SV=1	0.22137404580152673	tr|K7EMC9|K7EMC9_HUMAN WW domain-binding protein 2 OS=Homo sapiens OX=9606 GN=WBP2 PE=1 SV=1	0.08333333333333333	tr|A0A0A0MSG0|A0A0A0MSG0_HUMAN WAS/WASL-interacting protein family member 3 OS=Homo sapiens OX=9606 GN=WIPF3 PE=1 SV=1	0.2815734989648033
sp|Q07283|TRHY_HUMAN Trichohyalin OS=Homo sapiens OX=9606 GN=TCHH PE=1 SV=2	0.2148997134670487	sp|Q5W041|ARMC3_HUMAN Armadillo repeat-containing protein 3 OS=Homo sapiens OX=9606 GN=ARMC3 PE=2 SV=2	0.22077922077922077	tr|H0YB47|H0YB47_HUMAN Paired box protein Pax-5 (Fragment) OS=Homo sapiens OX=9606 GN=PAX5 PE=1 SV=1	0.08333333333333333	tr|F8WDY4|F8WDY4_HUMAN Protein lifeguard 3 OS=Homo sapiens OX=9606 GN=TMBIM1 PE=1 SV=1	0.2808988764044944
tr|F8VVA2|F8VVA2_HUMAN Probable ATP-dependent RNA helicase DDX23 (Fragment) OS=Homo sapiens OX=9606 GN=DDX23 PE=1 SV=1	0.21428571428571427	sp|P29350|PTN6_HUMAN Tyrosine-protein phosphatase non-receptor type 6 OS=Homo sapiens OX=9606 GN=PTPN6 PE=1 SV=1	0.22058823529411764	tr|Q6ZSU2|Q6ZSU2_HUMAN Disks large homolog 2 OS=Homo sapiens OX=9606 GN=DLG2 PE=1 SV=1	0.08333333333333333	tr|H3BSG4|H3BSG4_HUMAN RNA pseudouridylate synthase domain-containing protein 1 (Fragment) OS=Homo sapiens OX=9606 GN=RPUSD1 PE=1 SV=1	0.2807017543859649
tr|M0R088|M0R088_HUMAN Serine/arginine repetitive matrix protein 1 (Fragment) OS=Homo sapiens OX=9606 GN=SRRM1 PE=1 SV=1	0.21368948247078465	tr|E9PKA8|E9PKA8_HUMAN Uncharacterized protein NKAPD1 (Fragment) OS=Homo sapiens OX=9606 GN=NKAPD1 PE=1 SV=1	0.22058823529411764	tr|B7Z2T4|B7Z2T4_HUMAN Disks large homolog 2 OS=Homo sapiens OX=9606 GN=DLG2 PE=1 SV=1	0.08333333333333333	sp|Q9UBS0|KS6B2_HUMAN Ribosomal protein S6 kinase beta-2 OS=Homo sapiens OX=9606 GN=RPS6KB2 PE=1 SV=2	0.2804878048780488
sp|P49761|CLK3_HUMAN Dual specificity protein kinase CLK3 OS=Homo sapiens OX=9606 GN=CLK3 PE=1 SV=3	0.2135593220338983	tr|H0YJ62|H0YJ62_HUMAN Protein FAM161B (Fragment) OS=Homo sapiens OX=9606 GN=FAM161B PE=1 SV=1	0.22058823529411764	tr|B7Z264|B7Z264_HUMAN Disks large homolog 2 OS=Homo sapiens OX=9606 GN=DLG2 PE=1 SV=1	0.08333333333333333	tr|K7ENT5|K7ENT5_HUMAN Gametogenetin (Fragment) OS=Homo sapiens OX=9606 GN=GGN PE=1 SV=1	0.2804878048780488
tr|A0A140TA66|A0A140TA66_HUMAN Protein LSM14 homolog A (Fragment) OS=Homo sapiens OX=9606 GN=LSM14A PE=1 SV=1	0.2125	sp|P39748|FEN1_HUMAN Flap endonuclease 1 OS=Homo sapiens OX=9606 GN=FEN1 PE=1 SV=1	0.22033898305084745	tr|A0A1B0GVT5|A0A1B0GVT5_HUMAN AT-rich interactive domain-containing protein 1A (Fragment) OS=Homo sapiens OX=9606 GN=ARID1A PE=1 SV=1	0.0825242718446602	sp|Q13444|ADA15_HUMAN Disintegrin and metalloproteinase domain-containing protein 15 OS=Homo sapiens OX=9606 GN=ADAM15 PE=1 SV=4	0.2803030303030303
tr|G3V592|G3V592_HUMAN Heat shock protein HSP 90-alpha OS=Homo sapiens OX=9606 GN=HSP90AA1 PE=4 SV=1	0.2125	sp|P62861|RS30_HUMAN 40S ribosomal protein S30 OS=Homo sapiens OX=9606 GN=FAU PE=1 SV=1	0.22033898305084745	sp|Q8N292|GAPT_HUMAN Protein GAPT OS=Homo sapiens OX=9606 GN=GAPT PE=1 SV=1	0.08235294117647059	sp|Q9BYE0|HES7_HUMAN Transcription factor HES-7 OS=Homo sapiens OX=9606 GN=HES7 PE=1 SV=2	0.2803030303030303
tr|F8VP48|F8VP48_HUMAN Periphilin-1 OS=Homo sapiens OX=9606 GN=PPHLN1 PE=1 SV=1	0.21153846153846154	tr|B0QZK4|B0QZK4_HUMAN Heterochromatin protein 1-binding protein 3 (Fragment) OS=Homo sapiens OX=9606 GN=HP1BP3 PE=1 SV=1	0.22	sp|P50402|EMD_HUMAN Emerin OS=Homo sapiens OX=9606 GN=EMD PE=1 SV=1	0.0821917808219178	tr|F8VRF7|F8VRF7_HUMAN PC-esterase domain-containing protein 1B (Fragment) OS=Homo sapiens OX=9606 GN=PCED1B PE=4 SV=1	0.28
tr|J3KP15|J3KP15_HUMAN Serine/arginine-rich-splicing factor 2 (Fragment) OS=Homo sapiens OX=9606 GN=SRSF2 PE=1 SV=8	0.2111111111111111	tr|K7ELZ8|K7ELZ8_HUMAN Protein FAM32A (Fragment) OS=Homo sapiens OX=9606 GN=FAM32A PE=1 SV=1	0.21951219512195122	tr|A0A087WVK0|A0A087WVK0_HUMAN Dual-specificity protein kinase CLK1 OS=Homo sapiens OX=9606 GN=CLK1 PE=1 SV=1	0.0821917808219178	tr|A0A0A0MRR7|A0A0A0MRR7_HUMAN U1 small nuclear ribonucleoprotein C OS=Homo sapiens OX=9606 GN=SNRPC PE=1 SV=1	0.27941176470588236
sp|P08621|RU17_HUMAN U1 small nuclear ribonucleoprotein 70 kDa OS=Homo sapiens OX=9606 GN=SNRNP70 PE=1 SV=2	0.21052631578947367	tr|A0A1W2PRI7|A0A1W2PRI7_HUMAN RalA-binding protein 1 OS=Homo sapiens OX=9606 GN=RALBP1 PE=1 SV=1	0.2192513368983957	tr|C9JBR8|C9JBR8_HUMAN Sorbin and SH3 domain-containing protein 2 (Fragment) OS=Homo sapiens OX=9606 GN=SORBS2 PE=4 SV=1	0.0821917808219178	tr|I3L1R3|I3L1R3_HUMAN Myosin light chain 4 OS=Homo sapiens OX=9606 GN=MYL4 PE=1 SV=1	0.2786885245901639
tr|F8W0K0|F8W0K0_HUMAN Eukaryotic translation initiation factor 4B (Fragment) OS=Homo sapiens OX=9606 GN=EIF4B PE=1 SV=8	0.21052631578947367	tr|B1AMS2|B1AMS2_HUMAN Septin 6, isoform CRA_b OS=Homo sapiens OX=9606 GN=SEPT6 PE=1 SV=1	0.2191780821917808	tr|Q5HY57|Q5HY57_HUMAN Emerin (Emery-Dreifuss muscular dystrophy), isoform CRA_b OS=Homo sapiens OX=9606 GN=EMD PE=1 SV=1	0.0821917808219178	tr|C9JDV0|C9JDV0_HUMAN Protein lifeguard 3 (Fragment) OS=Homo sapiens OX=9606 GN=TMBIM1 PE=1 SV=1	0.2777777777777778
tr|A0A096LNQ0|A0A096LNQ0_HUMAN Zinc finger protein 638 (Fragment) OS=Homo sapiens OX=9606 GN=ZNF638 PE=1 SV=1	0.21052631578947367	tr|F5H3X8|F5H3X8_HUMAN Poly [ADP-ribose] polymerase OS=Homo sapiens OX=9606 GN=PARP8 PE=1 SV=1	0.21904761904761905	tr|S4R3M1|S4R3M1_HUMAN Dual-specificity protein phosphatase 22 OS=Homo sapiens OX=9606 GN=DUSP22 PE=1 SV=1	0.08196721311475409	sp|Q14956|GPNMB_HUMAN Transmembrane glycoprotein NMB OS=Homo sapiens OX=9606 GN=GPNMB PE=1 SV=2	0.27586206896551724
tr|A0A087WTU4|A0A087WTU4_HUMAN Rho GTPase-activating protein 23 (Fragment) OS=Homo sapiens OX=9606 GN=ARHGAP23 PE=1 SV=6	0.21052631578947367	tr|U3KQR5|U3KQR5_HUMAN 60S ribosomal protein L6 (Fragment) OS=Homo sapiens OX=9606 GN=RPL6 PE=1 SV=1	0.21875	sp|Q13595|TRA2A_HUMAN Transformer-2 protein homolog alpha OS=Homo sapiens OX=9606 GN=TRA2A PE=1 SV=1	0.0815450643776824	tr|A0A087WWL2|A0A087WWL2_HUMAN Ral-GDS-related protein OS=Homo sapiens OX=9606 GN=RGL4 PE=4 SV=1	0.2755102040816326
tr|E9PI52|E9PI52_HUMAN Arginine/serine-rich coiled-coil protein 2 OS=Homo sapiens OX=9606 GN=RSRC2 PE=1 SV=1	0.21052631578947367	tr|C9JYH9|C9JYH9_HUMAN Guanine nucleotide-binding protein-like 3 (Fragment) OS=Homo sapiens OX=9606 GN=GNL3 PE=1 SV=1	0.21875	tr|H3BRK0|H3BRK0_HUMAN Dual-specificity protein kinase CLK3 (Fragment) OS=Homo sapiens OX=9606 GN=CLK3 PE=1 SV=1	0.08148148148148149	tr|E9PB87|E9PB87_HUMAN WAS/WASL-interacting protein family member 1 OS=Homo sapiens OX=9606 GN=WIPF1 PE=1 SV=1	0.27543424317617865
tr|F8W910|F8W910_HUMAN RNA-binding protein 5 (Fragment) OS=Homo sapiens OX=9606 GN=RBM5 PE=1 SV=8	0.21014492753623187	sp|O00567|NOP56_HUMAN Nucleolar protein 56 OS=Homo sapiens OX=9606 GN=NOP56 PE=1 SV=4	0.21839080459770116	sp|Q15532|SSXT_HUMAN Protein SSXT OS=Homo sapiens OX=9606 GN=SS18 PE=1 SV=3	0.08133971291866028	tr|H0Y8L1|H0Y8L1_HUMAN ATP-dependent RNA helicase DHX29 (Fragment) OS=Homo sapiens OX=9606 GN=DHX29 PE=1 SV=1	0.2753623188405797
tr|A8MVI5|A8MVI5_HUMAN Pre-mRNA-splicing factor ISY1 homolog OS=Homo sapiens OX=9606 GN=ISY1 PE=1 SV=1	0.20987654320987653	tr|A0A2R8YGM7|A0A2R8YGM7_HUMAN ADP-ribosylation factor-like protein 9 (Fragment) OS=Homo sapiens OX=9606 GN=ARL9 PE=4 SV=1	0.21839080459770116	tr|M0QXS5|M0QXS5_HUMAN Heterogeneous nuclear ribonucleoprotein L (Fragment) OS=Homo sapiens OX=9606 GN=HNRNPL PE=1 SV=1	0.08108108108108109	tr|C9J664|C9J664_HUMAN Phospholipid scramblase (Fragment) OS=Homo sapiens OX=9606 GN=PLSCR4 PE=1 SV=1	0.2753623188405797
tr|J3KSR8|J3KSR8_HUMAN Serine/arginine-rich-splicing factor 1 (Fragment) OS=Homo sapiens OX=9606 GN=SRSF1 PE=1 SV=1	0.2097902097902098	sp|Q9NY93|DDX56_HUMAN Probable ATP-dependent RNA helicase DDX56 OS=Homo sapiens OX=9606 GN=DDX56 PE=1 SV=1	0.21818181818181817	tr|C9J9B2|C9J9B2_HUMAN RNA-binding motif, single-stranded-interacting protein 3 OS=Homo sapiens OX=9606 GN=RBMS3 PE=1 SV=1	0.08064516129032258	sp|A5D8V6|VP37C_HUMAN Vacuolar protein sorting-associated protein 37C OS=Homo sapiens OX=9606 GN=VPS37C PE=1 SV=2	0.27530364372469635
sp|O75494|SRS10_HUMAN Serine/arginine-rich splicing factor 10 OS=Homo sapiens OX=9606 GN=SRSF10 PE=1 SV=1	0.20967741935483872	tr|D6RFF0|D6RFF0_HUMAN La-related protein 7 (Fragment) OS=Homo sapiens OX=9606 GN=LARP7 PE=1 SV=1	0.21794871794871795	tr|K7EQA0|K7EQA0_HUMAN DNA-binding protein RFX2 (Fragment) OS=Homo sapiens OX=9606 GN=RFX2 PE=1 SV=1	0.08064516129032258	tr|K7EQ02|K7EQ02_HUMAN DAZ-associated protein 1 (Fragment) OS=Homo sapiens OX=9606 GN=DAZAP1 PE=1 SV=2	0.2752808988764045
tr|H0YAX1|H0YAX1_HUMAN Luc7-like protein 3 (Fragment) OS=Homo sapiens OX=9606 GN=LUC7L3 PE=4 SV=1	0.20930232558139536	tr|A0A087WYV3|A0A087WYV3_HUMAN Nucleolar protein of 40 kDa OS=Homo sapiens OX=9606 GN=ZCCHC17 PE=1 SV=1	0.21787709497206703	tr|C9JIH5|C9JIH5_HUMAN Eukaryotic translation initiation factor 4 gamma 1 (Fragment) OS=Homo sapiens OX=9606 GN=EIF4G1 PE=1 SV=1	0.08045977011494253	sp|Q6ZVX7|FBX50_HUMAN F-box only protein 50 OS=Homo sapiens OX=9606 GN=NCCRP1 PE=1 SV=1	0.275
tr|U5GXS0|U5GXS0_HUMAN MAM and LDL-receptor class A domain-containing protein 1 (Fragment) OS=Homo sapiens OX=9606 GN=MALRD1 PE=4 SV=1	0.208955223880597	tr|H0Y594|H0Y594_HUMAN THO complex subunit 2 (Fragment) OS=Homo sapiens OX=9606 GN=THOC2 PE=1 SV=1	0.21693121693121692	tr|I3L1V1|I3L1V1_HUMAN Phospholipid scramblase 3 OS=Homo sapiens OX=9606 GN=PLSCR3 PE=1 SV=1	0.08	sp|P50995|ANX11_HUMAN Annexin A11 OS=Homo sapiens OX=9606 GN=ANXA11 PE=1 SV=1	0.2747747747747748
tr|K7EM33|K7EM33_HUMAN Non-receptor tyrosine-protein kinase TYK2 (Fragment) OS=Homo sapiens OX=9606 GN=TYK2 PE=1 SV=1	0.208955223880597	sp|Q8WXX5|DNJC9_HUMAN DnaJ homolog subfamily C member 9 OS=Homo sapiens OX=9606 GN=DNAJC9 PE=1 SV=1	0.21686746987951808	tr|C9J1M3|C9J1M3_HUMAN Homeobox protein Hox-D3 (Fragment) OS=Homo sapiens OX=9606 GN=HOXD3 PE=1 SV=2	0.08	tr|B4DUD2|B4DUD2_HUMAN Protein lifeguard 3 OS=Homo sapiens OX=9606 GN=TMBIM1 PE=1 SV=1	0.27472527472527475
tr|F8VUA6|F8VUA6_HUMAN 60S ribosomal protein L18 (Fragment) OS=Homo sapiens OX=9606 GN=RPL18 PE=1 SV=1	0.208955223880597	tr|K7EKM7|K7EKM7_HUMAN Small integral membrane protein 24 OS=Homo sapiens OX=9606 GN=SMIM24 PE=1 SV=1	0.21666666666666667	tr|E5RJZ9|E5RJZ9_HUMAN KH domain-containing, RNA-binding, signal transduction-associated protein 3 (Fragment) OS=Homo sapiens OX=9606 GN=KHDRBS3 PE=1 SV=1	0.08	tr|C9JAP5|C9JAP5_HUMAN Protein lifeguard 3 (Fragment) OS=Homo sapiens OX=9606 GN=TMBIM1 PE=1 SV=8	0.27472527472527475
sp|Q9BUQ8|DDX23_HUMAN Probable ATP-dependent RNA helicase DDX23 OS=Homo sapiens OX=9606 GN=DDX23 PE=1 SV=3	0.2084942084942085	tr|A0A2R8Y7R8|A0A2R8Y7R8_HUMAN Ribonuclease H2 subunit B OS=Homo sapiens OX=9606 GN=RNASEH2B PE=1 SV=1	0.21666666666666667	tr|H3BTZ3|H3BTZ3_HUMAN A disintegrin and metalloproteinase with thrombospondin motifs 18 (Fragment) OS=Homo sapiens OX=9606 GN=ADAMTS18 PE=4 SV=8	0.08	sp|O43155|FLRT2_HUMAN Leucine-rich repeat transmembrane protein FLRT2 OS=Homo sapiens OX=9606 GN=FLRT2 PE=1 SV=1	0.27450980392156865
tr|C9JF41|C9JF41_HUMAN Transcription cofactor HES-6 (Fragment) OS=Homo sapiens OX=9606 GN=HES6 PE=4 SV=8	0.20833333333333334	tr|C9JZT7|C9JZT7_HUMAN Guanine nucleotide-binding protein-like 3 (Fragment) OS=Homo sapiens OX=9606 GN=GNL3 PE=1 SV=8	0.21641791044776118	tr|F6SRW8|F6SRW8_HUMAN Intraflagellar transport protein 88 homolog (Fragment) OS=Homo sapiens OX=9606 GN=IFT88 PE=4 SV=1	0.08	tr|A0A0U1RQS1|A0A0U1RQS1_HUMAN Probable global transcription activator SNF2L2 (Fragment) OS=Homo sapiens OX=9606 GN=SMARCA2 PE=4 SV=1	0.27419354838709675
tr|C9J9P7|C9J9P7_HUMAN RNA-binding protein 5 (Fragment) OS=Homo sapiens OX=9606 GN=RBM5 PE=1 SV=1	0.20833333333333334	tr|D6RE67|D6RE67_HUMAN Translation machinery-associated protein 16 OS=Homo sapiens OX=9606 GN=TMA16 PE=1 SV=1	0.2159090909090909	tr|I3L2E2|I3L2E2_HUMAN Lipopolysaccharide-induced tumor necrosis factor-alpha factor OS=Homo sapiens OX=9606 GN=LITAF PE=1 SV=1	0.08	sp|Q8NFZ4|NLGN2_HUMAN Neuroligin-2 OS=Homo sapiens OX=9606 GN=NLGN2 PE=1 SV=1	0.273224043715847
sp|A8MUU9|YV023_HUMAN Putative uncharacterized protein ENSP00000383309 OS=Homo sapiens OX=9606 PE=5 SV=3	0.2079207920792079	sp|Q59GN2|R39L5_HUMAN Putative 60S ribosomal protein L39-like 5 OS=Homo sapiens OX=9606 GN=RPL39P5 PE=5 SV=2	0.21568627450980393	tr|G3V407|G3V407_HUMAN Galectin-3 (Fragment) OS=Homo sapiens OX=9606 GN=LGALS3 PE=1 SV=1	0.07954545454545454	tr|Q5JX62|Q5JX62_HUMAN RNA-binding protein 12 (Fragment) OS=Homo sapiens OX=9606 GN=RBM12 PE=1 SV=1	0.2727272727272727
tr|M0QYW1|M0QYW1_HUMAN tRNA modification GTPase GTPBP3, mitochondrial OS=Homo sapiens OX=9606 GN=GTPBP3 PE=4 SV=1	0.2079207920792079	sp|Q9UQ13|SHOC2_HUMAN Leucine-rich repeat protein SHOC-2 OS=Homo sapiens OX=9606 GN=SHOC2 PE=1 SV=2	0.21568627450980393	tr|H3BVF8|H3BVF8_HUMAN Dual-specificity protein kinase CLK3 (Fragment) OS=Homo sapiens OX=9606 GN=CLK3 PE=1 SV=1	0.07913669064748201	tr|E5RH03|E5RH03_HUMAN Coiled-coil-helix-coiled-coil-helix domain-containing protein 10, mitochondrial OS=Homo sapiens OX=9606 GN=CHCHD10 PE=4 SV=1	0.2727272727272727
sp|Q86VI4|LAP4B_HUMAN Lysosomal-associated transmembrane protein 4B OS=Homo sapiens OX=9606 GN=LAPTM4B PE=1 SV=2	0.2077922077922078	tr|A0A087WTD6|A0A087WTD6_HUMAN Probable ATP-dependent RNA helicase DDX52 OS=Homo sapiens OX=9606 GN=DDX52 PE=1 SV=1	0.21568627450980393	tr|F6SII6|F6SII6_HUMAN Protein archease OS=Homo sapiens OX=9606 GN=ZBTB8OS PE=1 SV=1	0.07894736842105263	sp|Q8N693|ESX1_HUMAN Homeobox protein ESX1 OS=Homo sapiens OX=9606 GN=ESX1 PE=1 SV=3	0.27218934911242604
tr|A0A1W2PQS6|A0A1W2PQS6_HUMAN RPS10-NUDT3 readthrough OS=Homo sapiens OX=9606 GN=RPS10-NUDT3 PE=4 SV=1	0.20754716981132076	tr|A0A0U1RR09|A0A0U1RR09_HUMAN Probable global transcription activator SNF2L2 (Fragment) OS=Homo sapiens OX=9606 GN=SMARCA2 PE=1 SV=1	0.21551724137931033	sp|Q15223|NECT1_HUMAN Nectin-1 OS=Homo sapiens OX=9606 GN=NECTIN1 PE=1 SV=3	0.07874015748031496	sp|P14780|MMP9_HUMAN Matrix metalloproteinase-9 OS=Homo sapiens OX=9606 GN=MMP9 PE=1 SV=3	0.27184466019417475
tr|A0A0D9SEM4|A0A0D9SEM4_HUMAN Serine/arginine-rich-splicing factor 4 (Fragment) OS=Homo sapiens OX=9606 GN=SRSF4 PE=1 SV=1	0.20703125	tr|G3V3N8|G3V3N8_HUMAN rRNA-processing protein FCF1 homolog OS=Homo sapiens OX=9606 GN=FCF1 PE=1 SV=1	0.2153846153846154	sp|Q6UXY8|TMC5_HUMAN Transmembrane channel-like protein 5 OS=Homo sapiens OX=9606 GN=TMC5 PE=2 SV=3	0.07871720116618076	tr|F8VZP4|F8VZP4_HUMAN Proline-rich protein 13 OS=Homo sapiens OX=9606 GN=PRR13 PE=4 SV=1	0.2716049382716049
sp|Q8NFI3|ENASE_HUMAN Cytosolic endo-beta-N-acetylglucosaminidase OS=Homo sapiens OX=9606 GN=ENGASE PE=1 SV=1	0.20689655172413793	tr|J3QLT3|J3QLT3_HUMAN RalA-binding protein 1 (Fragment) OS=Homo sapiens OX=9606 GN=RALBP1 PE=1 SV=1	0.21505376344086022	tr|F5GYU8|F5GYU8_HUMAN Transmembrane channel-like protein OS=Homo sapiens OX=9606 GN=TMC5 PE=1 SV=1	0.07871720116618076	sp|A0A1W2PS18|PMIS2_HUMAN Transmembrane protein PMIS2 OS=Homo sapiens OX=9606 GN=PMIS2 PE=3 SV=1	0.2711864406779661
sp|Q9NWB6|ARGL1_HUMAN Arginine and glutamate-rich protein 1 OS=Homo sapiens OX=9606 GN=ARGLU1 PE=1 SV=1	0.20652173913043478	sp|O76021|RL1D1_HUMAN Ribosomal L1 domain-containing protein 1 OS=Homo sapiens OX=9606 GN=RSL1D1 PE=1 SV=3	0.21484375	tr|M0R1A3|M0R1A3_HUMAN Egl nine homolog 2 (Fragment) OS=Homo sapiens OX=9606 GN=EGLN2 PE=1 SV=1	0.0784313725490196	tr|A0A2R8YHA6|A0A2R8YHA6_HUMAN Transmembrane protein PMIS2 OS=Homo sapiens OX=9606 GN=PMIS2 PE=4 SV=1	0.2711864406779661
tr|H7BYT1|H7BYT1_HUMAN Casein kinase I isoform delta OS=Homo sapiens OX=9606 GN=CSNK1D PE=1 SV=2	0.20634920634920634	tr|E7ES08|E7ES08_HUMAN High mobility group protein B3 (Fragment) OS=Homo sapiens OX=9606 GN=HMGB3 PE=1 SV=1	0.21481481481481482	tr|H0YJH9|H0YJH9_HUMAN Polyadenylate-binding protein 2 (Fragment) OS=Homo sapiens OX=9606 GN=PABPN1 PE=1 SV=1	0.0784313725490196	sp|Q99946|PRRT1_HUMAN Proline-rich transmembrane protein 1 OS=Homo sapiens OX=9606 GN=PRRT1 PE=2 SV=2	0.2709677419354839
sp|P13985|HRES1_HUMAN Putative HTLV-1-related endogenous sequence OS=Homo sapiens OX=9606 GN=HRES1 PE=5 SV=1	0.2062780269058296	sp|Q9Y421|FA32A_HUMAN Protein FAM32A OS=Homo sapiens OX=9606 GN=FAM32A PE=1 SV=2	0.21428571428571427	tr|F8WEA1|F8WEA1_HUMAN Serine/arginine-rich-splicing factor 7 OS=Homo sapiens OX=9606 GN=SRSF7 PE=1 SV=1	0.0784313725490196	tr|H3BTN7|H3BTN7_HUMAN Cell death-inducing p53-target protein 1 (Fragment) OS=Homo sapiens OX=9606 GN=CDIP1 PE=4 SV=2	0.2706766917293233
tr|K7ELB0|K7ELB0_HUMAN Troponin T, slow skeletal muscle OS=Homo sapiens OX=9606 GN=TNNT1 PE=1 SV=1	0.20588235294117646	tr|E7EU01|E7EU01_HUMAN Cytoplasmic dynein 1 intermediate chain 2 OS=Homo sapiens OX=9606 GN=DYNC1I2 PE=1 SV=1	0.21428571428571427	tr|Q5TG78|Q5TG78_HUMAN Voltage-gated potassium channel subunit beta-2 (Fragment) OS=Homo sapiens OX=9606 GN=KCNAB2 PE=1 SV=8	0.0784313725490196	tr|A0A0G2JM87|A0A0G2JM87_HUMAN Mucin-2 OS=Homo sapiens OX=9606 GN=MUC2 PE=1 SV=1	0.2701298701298701
tr|H3BQS6|H3BQS6_HUMAN Centromere protein T OS=Homo sapiens OX=9606 GN=CENPT PE=1 SV=1	0.2054794520547945	tr|F8VZ45|F8VZ45_HUMAN 60S ribosomal protein L6 (Fragment) OS=Homo sapiens OX=9606 GN=RPL6 PE=1 SV=1	0.2138364779874214	sp|Q99439|CNN2_HUMAN Calponin-2 OS=Homo sapiens OX=9606 GN=CNN2 PE=1 SV=4	0.078125	tr|K7EM67|K7EM67_HUMAN Cell death-inducing p53-target protein 1 OS=Homo sapiens OX=9606 GN=CDIP1 PE=4 SV=1	0.2696629213483146
tr|H0YJZ9|H0YJZ9_HUMAN Poly(A) polymerase alpha (Fragment) OS=Homo sapiens OX=9606 GN=PAPOLA PE=4 SV=1	0.2054794520547945	tr|K7EIY1|K7EIY1_HUMAN Protein FAM32A OS=Homo sapiens OX=9606 GN=FAM32A PE=1 SV=1	0.2127659574468085	tr|B4DDF4|B4DDF4_HUMAN Calponin OS=Homo sapiens OX=9606 GN=CNN2 PE=1 SV=1	0.078125	sp|Q9Y543|HES2_HUMAN Transcription factor HES-2 OS=Homo sapiens OX=9606 GN=HES2 PE=2 SV=1	0.2692307692307692
sp|A0A286YF58|TM271_HUMAN Transmembrane protein 271 OS=Homo sapiens OX=9606 GN=TMEM271 PE=3 SV=1	0.20512820512820512	tr|H7C1U1|H7C1U1_HUMAN HMG box transcription factor BBX (Fragment) OS=Homo sapiens OX=9606 GN=BBX PE=4 SV=1	0.2125	tr|H3BUL5|H3BUL5_HUMAN Dual-specificity protein kinase CLK3 (Fragment) OS=Homo sapiens OX=9606 GN=CLK3 PE=1 SV=1	0.07801418439716312	tr|K7ENY2|K7ENY2_HUMAN Zinc finger protein 580 (Fragment) OS=Homo sapiens OX=9606 GN=ZNF580 PE=1 SV=1	0.2692307692307692
tr|A0A087X1A3|A0A087X1A3_HUMAN Rho GTPase-activating protein 45 (Fragment) OS=Homo sapiens OX=9606 GN=ARHGAP45 PE=1 SV=1	0.20512820512820512	sp|Q9UNZ5|L10K_HUMAN Leydig cell tumor 10 kDa protein homolog OS=Homo sapiens OX=9606 GN=C19orf53 PE=1 SV=1	0.21212121212121213	sp|O14979|HNRDL_HUMAN Heterogeneous nuclear ribonucleoprotein D-like OS=Homo sapiens OX=9606 GN=HNRNPDL PE=1 SV=3	0.07751937984496124	tr|C9J1K7|C9J1K7_HUMAN Lipoma-preferred partner (Fragment) OS=Homo sapiens OX=9606 GN=LPP PE=1 SV=1	0.26881720430107525
sp|Q8IXK2|GLT12_HUMAN Polypeptide N-acetylgalactosaminyltransferase 12 OS=Homo sapiens OX=9606 GN=GALNT12 PE=1 SV=3	0.20481927710843373	sp|Q9BPX6|MICU1_HUMAN Calcium uptake protein 1, mitochondrial OS=Homo sapiens OX=9606 GN=MICU1 PE=1 SV=1	0.21153846153846154	tr|H3BMX3|H3BMX3_HUMAN Arginine/serine-rich protein 1 (Fragment) OS=Homo sapiens OX=9606 GN=RSRP1 PE=1 SV=1	0.07751937984496124	sp|Q9NV39|PRR34_HUMAN Proline-rich protein 34 OS=Homo sapiens OX=9606 GN=PRR34 PE=1 SV=1	0.26865671641791045
tr|H0YJM3|H0YJM3_HUMAN Proto-oncogene c-Fos (Fragment) OS=Homo sapiens OX=9606 GN=FOS PE=4 SV=1	0.20481927710843373	sp|Q9NZH4|PTTG3_HUMAN Putative pituitary tumor-transforming gene 3 protein OS=Homo sapiens OX=9606 GN=PTTG3P PE=5 SV=1	0.21153846153846154	tr|H0YBT1|H0YBT1_HUMAN BAG family molecular chaperone regulator 4 (Fragment) OS=Homo sapiens OX=9606 GN=BAG4 PE=1 SV=1	0.07741935483870968	tr|A0A087WYT0|A0A087WYT0_HUMAN Salivary acidic proline-rich phosphoprotein 1/2 OS=Homo sapiens OX=9606 GN=PRH1 PE=4 SV=1	0.26857142857142857
tr|H7BXF3|H7BXF3_HUMAN Transformer-2 protein homolog beta (Fragment) OS=Homo sapiens OX=9606 GN=TRA2B PE=1 SV=1	0.2047244094488189	tr|H0YGW8|H0YGW8_HUMAN tRNA-dihydrouridine(16/17) synthase [NAD(P)(+)]-like (Fragment) OS=Homo sapiens OX=9606 GN=DUS1L PE=1 SV=2	0.21153846153846154	sp|Q08397|LOXL1_HUMAN Lysyl oxidase homolog 1 OS=Homo sapiens OX=9606 GN=LOXL1 PE=1 SV=2	0.07692307692307693	tr|C9J3P9|C9J3P9_HUMAN Phospholipid scramblase 4 (Fragment) OS=Homo sapiens OX=9606 GN=PLSCR4 PE=1 SV=8	0.26804123711340205
tr|I3L182|I3L182_HUMAN Serine/arginine repetitive matrix protein 2 (Fragment) OS=Homo sapiens OX=9606 GN=SRRM2 PE=1 SV=1	0.20446927374301677	tr|A0A286YF11|A0A286YF11_HUMAN Calcium uptake protein 1, mitochondrial OS=Homo sapiens OX=9606 GN=MICU1 PE=1 SV=1	0.21153846153846154	tr|M0R263|M0R263_HUMAN Far upstream element-binding protein 2 (Fragment) OS=Homo sapiens OX=9606 GN=KHSRP PE=1 SV=1	0.07692307692307693	tr|M0R1J6|M0R1J6_HUMAN Claudin domain-containing protein 2 (Fragment) OS=Homo sapiens OX=9606 GN=CLDND2 PE=4 SV=1	0.2676056338028169
tr|M0R1P5|M0R1P5_HUMAN cAMP-specific 3',5'-cyclic phosphodiesterase 4C (Fragment) OS=Homo sapiens OX=9606 GN=PDE4C PE=4 SV=1	0.20430107526881722	tr|F6XEV2|F6XEV2_HUMAN Calcium uptake protein 1, mitochondrial OS=Homo sapiens OX=9606 GN=MICU1 PE=1 SV=2	0.21153846153846154	tr|C9J548|C9J548_HUMAN Vesicular, overexpressed in cancer, prosurvival protein 1 (Fragment) OS=Homo sapiens OX=9606 GN=VOPP1 PE=1 SV=8	0.07692307692307693	sp|Q99218|AMELY_HUMAN Amelogenin, Y isoform OS=Homo sapiens OX=9606 GN=AMELY PE=2 SV=2	0.2672413793103448
sp|Q5T4H9|CSC10_HUMAN Protein CASC10 OS=Homo sapiens OX=9606 GN=CASC10 PE=2 SV=1	0.20408163265306123	tr|A0A0U1RRK1|A0A0U1RRK1_HUMAN Calcium uptake protein 1, mitochondrial OS=Homo sapiens OX=9606 GN=MICU1 PE=1 SV=1	0.21153846153846154	tr|A0A140T9Q6|A0A140T9Q6_HUMAN Zinc finger protein RFP (Fragment) OS=Homo sapiens OX=9606 GN=TRIM27 PE=1 SV=1	0.07692307692307693	tr|Q4VXW1|Q4VXW1_HUMAN Collagen alpha-3(IX) chain (Fragment) OS=Homo sapiens OX=9606 GN=COL9A3 PE=4 SV=2	0.2670157068062827
tr|A0A096LNX0|A0A096LNX0_HUMAN Zinc finger protein 638 (Fragment) OS=Homo sapiens OX=9606 GN=ZNF638 PE=1 SV=1	0.20408163265306123	tr|B7ZBA0|B7ZBA0_HUMAN THO complex subunit 2 (Fragment) OS=Homo sapiens OX=9606 GN=THOC2 PE=1 SV=1	0.2111111111111111	sp|Q9H305|CDIP1_HUMAN Cell death-inducing p53-target protein 1 OS=Homo sapiens OX=9606 GN=CDIP1 PE=1 SV=1	0.0761904761904762	tr|H0Y6W4|H0Y6W4_HUMAN EMI domain-containing protein 1 (Fragment) OS=Homo sapiens OX=9606 GN=EMID1 PE=4 SV=1	0.2669491525423729
tr|Q5JR95|Q5JR95_HUMAN 40S ribosomal protein S8 OS=Homo sapiens OX=9606 GN=RPS8 PE=1 SV=1	0.2037037037037037	sp|Q9H7B2|RPF2_HUMAN Ribosome production factor 2 homolog OS=Homo sapiens OX=9606 GN=RPF2 PE=1 SV=2	0.21052631578947367	tr|B4DUT8|B4DUT8_HUMAN Calponin OS=Homo sapiens OX=9606 GN=CNN2 PE=1 SV=1	0.0761904761904762	sp|P13498|CY24A_HUMAN Cytochrome b-245 light chain OS=Homo sapiens OX=9606 GN=CYBA PE=1 SV=3	0.26666666666666666
sp|Q08E93|F27E3_HUMAN Protein FAM27E3 OS=Homo sapiens OX=9606 GN=FAM27E3 PE=1 SV=1	0.20353982300884957	tr|A0A2R8Y4S2|A0A2R8Y4S2_HUMAN Ribonuclease H2 subunit B (Fragment) OS=Homo sapiens OX=9606 GN=RNASEH2B PE=1 SV=1	0.21052631578947367	tr|C9JR02|C9JR02_HUMAN RNA-binding protein 5 (Fragment) OS=Homo sapiens OX=9606 GN=RBM5 PE=1 SV=1	0.0761904761904762	tr|A0A1B0GXE3|A0A1B0GXE3_HUMAN Titin (Fragment) OS=Homo sapiens OX=9606 GN=TTN PE=1 SV=1	0.2661290322580645
sp|Q9BUV0|RSRP1_HUMAN Arginine/serine-rich protein 1 OS=Homo sapiens OX=9606 GN=RSRP1 PE=1 SV=2	0.20344827586206896	tr|H3BNK9|H3BNK9_HUMAN PSME3-interacting protein (Fragment) OS=Homo sapiens OX=9606 GN=FAM192A PE=1 SV=1	0.21052631578947367	tr|H3BQR7|H3BQR7_HUMAN Dual-specificity protein kinase CLK3 (Fragment) OS=Homo sapiens OX=9606 GN=CLK3 PE=1 SV=1	0.07586206896551724	sp|Q8TF74|WIPF2_HUMAN WAS/WASL-interacting protein family member 2 OS=Homo sapiens OX=9606 GN=WIPF2 PE=1 SV=1	0.26590909090909093
tr|F8WBF1|F8WBF1_HUMAN GRB10-interacting GYF protein 2 OS=Homo sapiens OX=9606 GN=GIGYF2 PE=1 SV=1	0.2033898305084746	sp|Q9Y2R4|DDX52_HUMAN Probable ATP-dependent RNA helicase DDX52 OS=Homo sapiens OX=9606 GN=DDX52 PE=1 SV=3	0.21014492753623187	tr|F5GZF0|F5GZF0_HUMAN Cyclin-dependent kinase 2-associated protein 1 (Fragment) OS=Homo sapiens OX=9606 GN=CDK2AP1 PE=1 SV=1	0.07575757575757576	tr|B1AKJ3|B1AKJ3_HUMAN Collagen alpha-2(IX) chain (Fragment) OS=Homo sapiens OX=9606 GN=COL9A2 PE=4 SV=1	0.26506024096385544
tr|D6RC00|D6RC00_HUMAN Iroquois-class homeodomain protein IRX-4 OS=Homo sapiens OX=9606 GN=IRX4 PE=1 SV=1	0.2033898305084746	sp|P05114|HMGN1_HUMAN Non-histone chromosomal protein HMG-14 OS=Homo sapiens OX=9606 GN=HMGN1 PE=1 SV=3	0.21	sp|O14543|SOCS3_HUMAN Suppressor of cytokine signaling 3 OS=Homo sapiens OX=9606 GN=SOCS3 PE=1 SV=1	0.07547169811320754	tr|F8W914|F8W914_HUMAN Reticulon OS=Homo sapiens OX=9606 GN=RTN4 PE=1 SV=1	0.26490066225165565
sp|Q8TAI1|TYMOS_HUMAN TYMS opposite strand protein OS=Homo sapiens OX=9606 GN=TYMSOS PE=5 SV=2	0.2032520325203252	tr|E9PES6|E9PES6_HUMAN High mobility group protein B3 (Fragment) OS=Homo sapiens OX=9606 GN=HMGB3 PE=1 SV=1	0.21	sp|O75197|LRP5_HUMAN Low-density lipoprotein receptor-related protein 5 OS=Homo sapiens OX=9606 GN=LRP5 PE=1 SV=2	0.07547169811320754	tr|Q49AM6|Q49AM6_HUMAN COL4A5 protein OS=Homo sapiens OX=9606 GN=COL4A5 PE=1 SV=1	0.2647482014388489
tr|H3BPG5|H3BPG5_HUMAN RNA binding protein S1, serine-rich domain, isoform CRA_c OS=Homo sapiens OX=9606 GN=RNPS1 PE=1 SV=1	0.203125	tr|D6RA32|D6RA32_HUMAN Microtubule-associated protein 1B (Fragment) OS=Homo sapiens OX=9606 GN=MAP1B PE=1 SV=2	0.20987654320987653	tr|C9JG89|C9JG89_HUMAN Zinc finger protein 440 (Fragment) OS=Homo sapiens OX=9606 GN=ZNF440 PE=4 SV=1	0.07547169811320754	sp|P78357|CNTP1_HUMAN Contactin-associated protein 1 OS=Homo sapiens OX=9606 GN=CNTNAP1 PE=1 SV=1	0.2647058823529412
tr|C9J6B5|C9J6B5_HUMAN Coiled-coil domain-containing protein 14 OS=Homo sapiens OX=9606 GN=CCDC14 PE=4 SV=2	0.203125	sp|Q6N069|NAA16_HUMAN N-alpha-acetyltransferase 16, NatA auxiliary subunit OS=Homo sapiens OX=9606 GN=NAA16 PE=1 SV=2	0.20967741935483872	tr|E9PQZ6|E9PQZ6_HUMAN Activating signal cointegrator 1 complex subunit 1 (Fragment) OS=Homo sapiens OX=9606 GN=ASCC1 PE=1 SV=1	0.07547169811320754	tr|M0QZD2|M0QZD2_HUMAN Cyclic AMP-dependent transcription factor ATF-5 (Fragment) OS=Homo sapiens OX=9606 GN=ATF5 PE=1 SV=8	0.2647058823529412
tr|D6RB15|D6RB15_HUMAN Myosin light chain 5 OS=Homo sapiens OX=9606 GN=MYL5 PE=4 SV=1	0.203125	sp|Q8WXU2|DAAF4_HUMAN Dynein assembly factor 4, axonemal OS=Homo sapiens OX=9606 GN=DNAAF4 PE=1 SV=2	0.20967741935483872	tr|C9JXK9|C9JXK9_HUMAN Lipoma-preferred partner (Fragment) OS=Homo sapiens OX=9606 GN=LPP PE=1 SV=1	0.07539682539682539	tr|A0A0C4DG26|A0A0C4DG26_HUMAN Carbohydrate-responsive element-binding protein OS=Homo sapiens OX=9606 GN=MLXIPL PE=1 SV=1	0.26430517711171664
tr|J3QSB4|J3QSB4_HUMAN 60S ribosomal protein L13 (Fragment) OS=Homo sapiens OX=9606 GN=RPL13 PE=1 SV=1	0.203125	tr|E9PR30|E9PR30_HUMAN 40S ribosomal protein S30 OS=Homo sapiens OX=9606 GN=FAU PE=1 SV=1	0.20967741935483872	sp|Q96LM6|TEX37_HUMAN Testis-expressed sequence 37 protein OS=Homo sapiens OX=9606 GN=TEX37 PE=1 SV=1	0.07526881720430108	sp|O14543|SOCS3_HUMAN Suppressor of cytokine signaling 3 OS=Homo sapiens OX=9606 GN=SOCS3 PE=1 SV=1	0.2641509433962264
tr|F8WEH8|F8WEH8_HUMAN Sterol regulatory element-binding protein cleavage-activating protein OS=Homo sapiens OX=9606 GN=SCAP PE=1 SV=2	0.2028985507246377	sp|Q8TAZ6|CKLF2_HUMAN CKLF-like MARVEL transmembrane domain-containing protein 2 OS=Homo sapiens OX=9606 GN=CMTM2 PE=2 SV=1	0.20952380952380953	tr|A0A1B0GV92|A0A1B0GV92_HUMAN AT-rich interactive domain-containing protein 1B (Fragment) OS=Homo sapiens OX=9606 GN=ARID1B PE=1 SV=1	0.07526881720430108	sp|O75197|LRP5_HUMAN Low-density lipoprotein receptor-related protein 5 OS=Homo sapiens OX=9606 GN=LRP5 PE=1 SV=2	0.2641509433962264
tr|F8WCZ7|F8WCZ7_HUMAN Leucine-rich repeat-containing protein 75B OS=Homo sapiens OX=9606 GN=LRRC75B PE=4 SV=1	0.20270270270270271	tr|A0A1B0GW62|A0A1B0GW62_HUMAN 1-phosphatidylinositol 4,5-bisphosphate phosphodiesterase beta-1 (Fragment) OS=Homo sapiens OX=9606 GN=PLCB1 PE=1 SV=1	0.20915032679738563	tr|J3KRG5|J3KRG5_HUMAN YTH domain-containing protein 1 (Fragment) OS=Homo sapiens OX=9606 GN=YTHDC1 PE=1 SV=1	0.07526881720430108	tr|M0QXN1|M0QXN1_HUMAN Epithelial membrane protein 3 (Fragment) OS=Homo sapiens OX=9606 GN=EMP3 PE=1 SV=1	0.2641509433962264
sp|Q9H8V8|YD018_HUMAN Putative uncharacterized protein FLJ13197 OS=Homo sapiens OX=9606 PE=5 SV=1	0.20253164556962025	tr|A2A2L5|A2A2L5_HUMAN Replication termination factor 2 (Fragment) OS=Homo sapiens OX=9606 GN=RTF2 PE=1 SV=1	0.20833333333333334	tr|A0A2U3U020|A0A2U3U020_HUMAN Glycoprotein Xg OS=Homo sapiens OX=9606 GN=XG PE=1 SV=1	0.07514450867052024	tr|A0A0J9YY58|A0A0J9YY58_HUMAN Disintegrin and metalloproteinase domain-containing protein 9 (Fragment) OS=Homo sapiens OX=9606 GN=ADAM9 PE=1 SV=1	0.2641509433962264
tr|H3BQU1|H3BQU1_HUMAN Fanconi anemia group A protein OS=Homo sapiens OX=9606 GN=FANCA PE=4 SV=1	0.20253164556962025	tr|B4DXS3|B4DXS3_HUMAN Armadillo repeat-containing protein 3 OS=Homo sapiens OX=9606 GN=ARMC3 PE=1 SV=1	0.20833333333333334	tr|K7EPD4|K7EPD4_HUMAN Transducin-like enhancer protein 2 (Fragment) OS=Homo sapiens OX=9606 GN=TLE2 PE=1 SV=1	0.075	sp|O00204|ST2B1_HUMAN Sulfotransferase family cytosolic 2B member 1 OS=Homo sapiens OX=9606 GN=SULT2B1 PE=1 SV=2	0.2638888888888889
tr|H3BN05|H3BN05_HUMAN Centromere protein T OS=Homo sapiens OX=9606 GN=CENPT PE=1 SV=1	0.20253164556962025	tr|A0A075B6P4|A0A075B6P4_HUMAN Chromodomain-helicase-DNA-binding protein 6 (Fragment) OS=Homo sapiens OX=9606 GN=CHD6 PE=1 SV=1	0.2080536912751678	tr|F5H1B5|F5H1B5_HUMAN Epidermal growth factor receptor kinase substrate 8 (Fragment) OS=Homo sapiens OX=9606 GN=EPS8 PE=1 SV=1	0.07462686567164178	tr|I3L460|I3L460_HUMAN Rho GTPase-activating protein 17 (Fragment) OS=Homo sapiens OX=9606 GN=ARHGAP17 PE=1 SV=1	0.26382978723404255
tr|Q5T3E1|Q5T3E1_HUMAN Ubiquitinyl hydrolase 1 OS=Homo sapiens OX=9606 GN=USP49 PE=3 SV=1	0.20224719101123595	sp|Q14141|SEPT6_HUMAN Septin-6 OS=Homo sapiens OX=9606 GN=SEPT6 PE=1 SV=4	0.2079207920792079	sp|O60814|H2B1K_HUMAN Histone H2B type 1-K OS=Homo sapiens OX=9606 GN=HIST1H2BK PE=1 SV=3	0.07407407407407407	sp|P59797|SELV_HUMAN Selenoprotein V OS=Homo sapiens OX=9606 GN=SELENOV PE=1 SV=2	0.2636363636363636
sp|Q5XG85|U633C_HUMAN Putative UPF0633 protein LOC554249 OS=Homo sapiens OX=9606 PE=5 SV=1	0.20212765957446807	tr|F5GXS9|F5GXS9_HUMAN WW domain-binding protein 11 (Fragment) OS=Homo sapiens OX=9606 GN=WBP11 PE=1 SV=1	0.20754716981132076	sp|P31943|HNRH1_HUMAN Heterogeneous nuclear ribonucleoprotein H OS=Homo sapiens OX=9606 GN=HNRNPH1 PE=1 SV=4	0.07407407407407407	tr|C9IZ47|C9IZ47_HUMAN Selenoprotein V OS=Homo sapiens OX=9606 GN=SELENOV PE=4 SV=2	0.2636363636363636
sp|Q66K66|TM198_HUMAN Transmembrane protein 198 OS=Homo sapiens OX=9606 GN=TMEM198 PE=1 SV=1	0.2018348623853211	tr|E5RHR6|E5RHR6_HUMAN Zinc finger protein 706 OS=Homo sapiens OX=9606 GN=ZNF706 PE=1 SV=1	0.20754716981132076	sp|P06899|H2B1J_HUMAN Histone H2B type 1-J OS=Homo sapiens OX=9606 GN=HIST1H2BJ PE=1 SV=3	0.07407407407407407	tr|A0A087WYK0|A0A087WYK0_HUMAN Selenoprotein V OS=Homo sapiens OX=9606 GN=SELENOV PE=4 SV=1	0.2636363636363636
tr|M0QXK7|M0QXK7_HUMAN DNA-binding death effector domain-containing protein 2 OS=Homo sapiens OX=9606 GN=DEDD2 PE=1 SV=1	0.2018348623853211	tr|D6RBZ8|D6RBZ8_HUMAN Calpastatin OS=Homo sapiens OX=9606 GN=CAST PE=1 SV=1	0.2073170731707317	tr|D6RBL6|D6RBL6_HUMAN SH3 domain-binding protein 2 (Fragment) OS=Homo sapiens OX=9606 GN=SH3BP2 PE=1 SV=1	0.07407407407407407	sp|Q9H6X2|ANTR1_HUMAN Anthrax toxin receptor 1 OS=Homo sapiens OX=9606 GN=ANTXR1 PE=1 SV=2	0.2634730538922156
tr|I3L0N4|I3L0N4_HUMAN Protein FAM57A OS=Homo sapiens OX=9606 GN=FAM57A PE=4 SV=1	0.20134228187919462	tr|E7EQU1|E7EQU1_HUMAN High mobility group protein B3 (Fragment) OS=Homo sapiens OX=9606 GN=HMGB3 PE=1 SV=1	0.20714285714285716	tr|H0YBK1|H0YBK1_HUMAN Heterogeneous nuclear ribonucleoprotein H (Fragment) OS=Homo sapiens OX=9606 GN=HNRNPH1 PE=1 SV=1	0.07407407407407407	sp|Q75N03|HAKAI_HUMAN E3 ubiquitin-protein ligase Hakai OS=Homo sapiens OX=9606 GN=CBLL1 PE=1 SV=1	0.26344086021505375
sp|Q07955|SRSF1_HUMAN Serine/arginine-rich splicing factor 1 OS=Homo sapiens OX=9606 GN=SRSF1 PE=1 SV=2	0.20114942528735633	tr|A0A2R8YF38|A0A2R8YF38_HUMAN Transcription activator BRG1 (Fragment) OS=Homo sapiens OX=9606 GN=SMARCA4 PE=1 SV=1	0.20689655172413793	tr|E9PGD8|E9PGD8_HUMAN Nuclear valosin-containing protein-like (Fragment) OS=Homo sapiens OX=9606 GN=NVL PE=1 SV=1	0.07407407407407407	sp|Q9H1Q7|PED1A_HUMAN PC-esterase domain-containing protein 1A OS=Homo sapiens OX=9606 GN=PCED1A PE=1 SV=1	0.2631578947368421
tr|Q5T760|Q5T760_HUMAN Serine/arginine-rich-splicing factor 11 (Fragment) OS=Homo sapiens OX=9606 GN=SRSF11 PE=1 SV=1	0.20080321285140562	tr|H0Y7F4|H0Y7F4_HUMAN Guanine nucleotide-binding protein G(s) subunit alpha isoforms short (Fragment) OS=Homo sapiens OX=9606 GN=GNAS PE=1 SV=1	0.20689655172413793	tr|H0YBG7|H0YBG7_HUMAN Heterogeneous nuclear ribonucleoprotein H (Fragment) OS=Homo sapiens OX=9606 GN=HNRNPH1 PE=1 SV=1	0.07407407407407407	sp|Q14863|PO6F1_HUMAN POU domain, class 6, transcription factor 1 OS=Homo sapiens OX=9606 GN=POU6F1 PE=1 SV=1	0.2631578947368421
sp|P62241|RS8_HUMAN 40S ribosomal protein S8 OS=Homo sapiens OX=9606 GN=RPS8 PE=1 SV=2	0.2	tr|A0A2R8Y4Y9|A0A2R8Y4Y9_HUMAN Ribonuclease H2 subunit B (Fragment) OS=Homo sapiens OX=9606 GN=RNASEH2B PE=1 SV=1	0.20652173913043478	tr|E9PCY7|E9PCY7_HUMAN Heterogeneous nuclear ribonucleoprotein H OS=Homo sapiens OX=9606 GN=HNRNPH1 PE=1 SV=1	0.07407407407407407	tr|F5H0N9|F5H0N9_HUMAN PILR alpha-associated neural protein (Fragment) OS=Homo sapiens OX=9606 GN=PIANP PE=4 SV=8	0.2631578947368421
sp|P09430|STP1_HUMAN Spermatid nuclear transition protein 1 OS=Homo sapiens OX=9606 GN=TNP1 PE=1 SV=2	0.2	tr|H0Y7U4|H0Y7U4_HUMAN THO complex subunit 2 (Fragment) OS=Homo sapiens OX=9606 GN=THOC2 PE=1 SV=1	0.20618556701030927	tr|A0A1W2PPL4|A0A1W2PPL4_HUMAN Heterogeneous nuclear ribonucleoprotein U OS=Homo sapiens OX=9606 GN=HNRNPU PE=1 SV=1	0.07407407407407407	sp|P29400|CO4A5_HUMAN Collagen alpha-5(IV) chain OS=Homo sapiens OX=9606 GN=COL4A5 PE=1 SV=2	0.26256983240223464
tr|A0A087WU10|A0A087WU10_HUMAN Nucleolar protein 16 OS=Homo sapiens OX=9606 GN=NOP16 PE=1 SV=1	0.2	tr|H0YFK6|H0YFK6_HUMAN RAD51-associated protein 1 (Fragment) OS=Homo sapiens OX=9606 GN=RAD51AP1 PE=1 SV=1	0.20588235294117646	tr|Q5RI18|Q5RI18_HUMAN Heterogeneous nuclear ribonucleoprotein U OS=Homo sapiens OX=9606 GN=HNRNPU PE=1 SV=9	0.07407407407407407	tr|I3L3W4|I3L3W4_HUMAN ABI gene family member 3 (Fragment) OS=Homo sapiens OX=9606 GN=ABI3 PE=1 SV=1	0.2625
tr|B9A051|B9A051_HUMAN 39S ribosomal protein L53, mitochondrial OS=Homo sapiens OX=9606 GN=MRPL53 PE=1 SV=1	0.2	sp|Q92522|H1X_HUMAN Histone H1x OS=Homo sapiens OX=9606 GN=H1FX PE=1 SV=1	0.2057142857142857	tr|I3L409|I3L409_HUMAN Lipopolysaccharide-induced tumor necrosis factor-alpha factor OS=Homo sapiens OX=9606 GN=LITAF PE=1 SV=1	0.07407407407407407	tr|K7ERU0|K7ERU0_HUMAN Zinc finger protein 580 (Fragment) OS=Homo sapiens OX=9606 GN=ZNF580 PE=1 SV=1	0.2621359223300971
tr|H0YHA7|H0YHA7_HUMAN 60S ribosomal protein L18 (Fragment) OS=Homo sapiens OX=9606 GN=RPL18 PE=1 SV=1	0.2	sp|Q58FF6|H90B4_HUMAN Putative heat shock protein HSP 90-beta 4 OS=Homo sapiens OX=9606 GN=HSP90AB4P PE=5 SV=1	0.20481927710843373	tr|A0A1W2PPH7|A0A1W2PPH7_HUMAN Heterogeneous nuclear ribonucleoprotein U OS=Homo sapiens OX=9606 GN=HNRNPU PE=1 SV=1	0.07407407407407407	sp|P27658|CO8A1_HUMAN Collagen alpha-1(VIII) chain OS=Homo sapiens OX=9606 GN=COL8A1 PE=1 SV=2	0.261986301369863
tr|J3QL05|J3QL05_HUMAN Serine/arginine-rich-splicing factor 2 (Fragment) OS=Homo sapiens OX=9606 GN=SRSF2 PE=1 SV=1	0.2	sp|O95478|NSA2_HUMAN Ribosome biogenesis protein NSA2 homolog OS=Homo sapiens OX=9606 GN=NSA2 PE=1 SV=1	0.20437956204379562	tr|F8WE23|F8WE23_HUMAN RNA-binding protein 5 OS=Homo sapiens OX=9606 GN=RBM5 PE=1 SV=1	0.07407407407407407	sp|Q9UL51|HCN2_HUMAN Potassium/sodium hyperpolarization-activated cyclic nucleotide-gated channel 2 OS=Homo sapiens OX=9606 GN=HCN2 PE=1 SV=3	0.26198083067092653
tr|C9JH78|C9JH78_HUMAN GRB10-interacting GYF protein 2 (Fragment) OS=Homo sapiens OX=9606 GN=GIGYF2 PE=1 SV=1	0.2	sp|Q15404|RSU1_HUMAN Ras suppressor protein 1 OS=Homo sapiens OX=9606 GN=RSU1 PE=1 SV=3	0.2037037037037037	sp|Q96SK2|TM209_HUMAN Transmembrane protein 209 OS=Homo sapiens OX=9606 GN=TMEM209 PE=1 SV=2	0.07377049180327869	sp|Q9Y2W3|S45A1_HUMAN Proton-associated sugar transporter A OS=Homo sapiens OX=9606 GN=SLC45A1 PE=1 SV=5	0.26126126126126126
tr|J3QLI9|J3QLI9_HUMAN Small nuclear ribonucleoprotein Sm D1 OS=Homo sapiens OX=9606 GN=SNRPD1 PE=1 SV=1	0.2	tr|Q9NQN3|Q9NQN3_HUMAN Jouberin OS=Homo sapiens OX=9606 GN=AHI1 PE=4 SV=1	0.2037037037037037	tr|K7EK15|K7EK15_HUMAN Cell death-inducing p53-target protein 1 (Fragment) OS=Homo sapiens OX=9606 GN=CDIP1 PE=4 SV=1	0.07368421052631578	tr|B7WPA5|B7WPA5_HUMAN Pleckstrin homology domain-containing family B member 2 OS=Homo sapiens OX=9606 GN=PLEKHB2 PE=1 SV=1	0.26119402985074625
tr|A0A075B6E5|A0A075B6E5_HUMAN Protein enabled homolog (Fragment) OS=Homo sapiens OX=9606 GN=ENAH PE=1 SV=2	0.2	tr|C9JLQ8|C9JLQ8_HUMAN Adipocyte enhancer-binding protein 1 (Fragment) OS=Homo sapiens OX=9606 GN=AEBP1 PE=1 SV=1	0.2037037037037037	tr|F8WAA0|F8WAA0_HUMAN Latent-transforming growth factor beta-binding protein 4 (Fragment) OS=Homo sapiens OX=9606 GN=LTBP4 PE=1 SV=2	0.0736196319018405	sp|Q96D31|CRCM1_HUMAN Calcium release-activated calcium channel protein 1 OS=Homo sapiens OX=9606 GN=ORAI1 PE=1 SV=2	0.2608695652173913
tr|F8W8D3|F8W8D3_HUMAN Histone RNA hairpin-binding protein OS=Homo sapiens OX=9606 GN=SLBP PE=1 SV=1	0.2	tr|S4R3V1|S4R3V1_HUMAN Calcium uptake protein 1, mitochondrial (Fragment) OS=Homo sapiens OX=9606 GN=MICU1 PE=1 SV=7	0.2037037037037037	tr|C9J7Q5|C9J7Q5_HUMAN Sorbin and SH3 domain-containing protein 2 (Fragment) OS=Homo sapiens OX=9606 GN=SORBS2 PE=4 SV=1	0.07352941176470588	tr|H3BT69|H3BT69_HUMAN Zinc finger protein 319 (Fragment) OS=Homo sapiens OX=9606 GN=ZNF319 PE=4 SV=1	0.2608695652173913
tr|Q5T757|Q5T757_HUMAN Serine/arginine-rich-splicing factor 11 OS=Homo sapiens OX=9606 GN=SRSF11 PE=1 SV=1	0.19863013698630136	sp|P84101|SERF2_HUMAN Small EDRK-rich factor 2 OS=Homo sapiens OX=9606 GN=SERF2 PE=1 SV=1	0.2033898305084746	tr|B1AKW3|B1AKW3_HUMAN Eyes absent homolog (Fragment) OS=Homo sapiens OX=9606 GN=EYA2 PE=1 SV=1	0.07352941176470588	sp|Q9Y6W5|WASF2_HUMAN Wiskott-Aldrich syndrome protein family member 2 OS=Homo sapiens OX=9606 GN=WASF2 PE=1 SV=3	0.26047904191616766
tr|A2AB27|A2AB27_HUMAN Guanine nucleotide-binding protein-like 1 (Fragment) OS=Homo sapiens OX=9606 GN=GNL1 PE=1 SV=1	0.19801980198019803	tr|A0A0A0MQZ6|A0A0A0MQZ6_HUMAN Ribosome biogenesis protein NSA2 homolog OS=Homo sapiens OX=9606 GN=NSA2 PE=1 SV=1	0.2028985507246377	tr|F5H2B8|F5H2B8_HUMAN Epidermal growth factor receptor kinase substrate 8 (Fragment) OS=Homo sapiens OX=9606 GN=EPS8 PE=1 SV=1	0.07352941176470588	sp|Q8N7U7|TPRX1_HUMAN Tetra-peptide repeat homeobox protein 1 OS=Homo sapiens OX=9606 GN=TPRX1 PE=2 SV=3	0.26034063260340634
tr|Q5VUC6|Q5VUC6_HUMAN Glycylpeptide N-tetradecanoyltransferase OS=Homo sapiens OX=9606 GN=NMT2 PE=1 SV=1	0.1978021978021978	tr|A0A0J9YYG0|A0A0J9YYG0_HUMAN Nuclear pore complex-interacting protein family member A1 (Fragment) OS=Homo sapiens OX=9606 GN=NPIPA1 PE=4 SV=1	0.2028985507246377	sp|P51991|ROA3_HUMAN Heterogeneous nuclear ribonucleoprotein A3 OS=Homo sapiens OX=9606 GN=HNRNPA3 PE=1 SV=2	0.07296137339055794	sp|Q9NSA1|FGF21_HUMAN Fibroblast growth factor 21 OS=Homo sapiens OX=9606 GN=FGF21 PE=1 SV=1	0.2602739726027397
tr|Q14D93|Q14D93_HUMAN Chromosome 22 open reading frame 15 OS=Homo sapiens OX=9606 GN=C22orf15 PE=2 SV=2	0.19767441860465115	tr|H0YH09|H0YH09_HUMAN Nuclear pore complex-interacting protein family member A1 (Fragment) OS=Homo sapiens OX=9606 GN=NPIPA1 PE=4 SV=1	0.2028985507246377	tr|E9PRE2|E9PRE2_HUMAN Catenin delta-1 (Fragment) OS=Homo sapiens OX=9606 GN=CTNND1 PE=1 SV=1	0.07279693486590039	tr|E9PE89|E9PE89_HUMAN DAZ-associated protein 2 OS=Homo sapiens OX=9606 GN=DAZAP2 PE=4 SV=2	0.2602739726027397
tr|F8WE23|F8WE23_HUMAN RNA-binding protein 5 OS=Homo sapiens OX=9606 GN=RBM5 PE=1 SV=1	0.19753086419753085	tr|K7ELP0|K7ELP0_HUMAN Tropomyosin alpha-4 chain (Fragment) OS=Homo sapiens OX=9606 GN=TPM4 PE=1 SV=1	0.2028985507246377	sp|P42766|RL35_HUMAN 60S ribosomal protein L35 OS=Homo sapiens OX=9606 GN=RPL35 PE=1 SV=2	0.07272727272727272	tr|Q5JQP0|Q5JQP0_HUMAN DNA polymerase lambda (Fragment) OS=Homo sapiens OX=9606 GN=POLL PE=1 SV=1	0.26
sp|Q9P015|RM15_HUMAN 39S ribosomal protein L15, mitochondrial OS=Homo sapiens OX=9606 GN=MRPL15 PE=1 SV=1	0.19736842105263158	tr|H0YNF7|H0YNF7_HUMAN KATNB1-like protein 1 (Fragment) OS=Homo sapiens OX=9606 GN=KATNBL1 PE=1 SV=1	0.20270270270270271	sp|P17844|DDX5_HUMAN Probable ATP-dependent RNA helicase DDX5 OS=Homo sapiens OX=9606 GN=DDX5 PE=1 SV=1	0.07272727272727272	tr|A0A2R8Y5V0|A0A2R8Y5V0_HUMAN SH3 domain-binding protein 1 (Fragment) OS=Homo sapiens OX=9606 GN=SH3BP1 PE=1 SV=1	0.25943396226415094
tr|E5RHF4|E5RHF4_HUMAN 39S ribosomal protein L15, mitochondrial (Fragment) OS=Homo sapiens OX=9606 GN=MRPL15 PE=1 SV=1	0.19736842105263158	tr|A0A087WVF4|A0A087WVF4_HUMAN Chromodomain-helicase-DNA-binding protein 1 (Fragment) OS=Homo sapiens OX=9606 GN=CHD1 PE=1 SV=1	0.20220588235294118	sp|P58876|H2B1D_HUMAN Histone H2B type 1-D OS=Homo sapiens OX=9606 GN=HIST1H2BD PE=1 SV=2	0.07272727272727272	sp|Q86Z23|C1QL4_HUMAN Complement C1q-like protein 4 OS=Homo sapiens OX=9606 GN=C1QL4 PE=2 SV=1	0.25925925925925924
tr|C9JFQ5|C9JFQ5_HUMAN RNA-binding protein 5 (Fragment) OS=Homo sapiens OX=9606 GN=RBM5 PE=1 SV=1	0.19708029197080293	tr|H0YA99|H0YA99_HUMAN Treacle protein (Fragment) OS=Homo sapiens OX=9606 GN=TCOF1 PE=1 SV=1	0.20212765957446807	sp|P23527|H2B1O_HUMAN Histone H2B type 1-O OS=Homo sapiens OX=9606 GN=HIST1H2BO PE=1 SV=3	0.07272727272727272	sp|P0C7M8|CLC2L_HUMAN C-type lectin domain family 2 member L OS=Homo sapiens OX=9606 GN=CLEC2L PE=3 SV=1	0.25925925925925924
tr|A0A087WYI9|A0A087WYI9_HUMAN Cyclin-dependent kinase 11B OS=Homo sapiens OX=9606 GN=CDK11B PE=1 SV=1	0.19704433497536947	sp|Q96NC0|ZMAT2_HUMAN Zinc finger matrin-type protein 2 OS=Homo sapiens OX=9606 GN=ZMAT2 PE=1 SV=1	0.20202020202020202	sp|P57053|H2BFS_HUMAN Histone H2B type F-S OS=Homo sapiens OX=9606 GN=H2BFS PE=1 SV=2	0.07272727272727272	tr|J3KRF7|J3KRF7_HUMAN Tether-containing UBX domain for GLUT4 (Fragment) OS=Homo sapiens OX=9606 GN=ASPSCR1 PE=1 SV=8	0.25925925925925924
sp|P59020|DSCR9_HUMAN Down syndrome critical region protein 9 OS=Homo sapiens OX=9606 GN=DSCR9 PE=2 SV=1	0.19672131147540983	tr|K7EMD8|K7EMD8_HUMAN Nuclear speckle-splicing regulatory protein 1 (Fragment) OS=Homo sapiens OX=9606 GN=NSRP1 PE=1 SV=1	0.20192307692307693	sp|Q16778|H2B2E_HUMAN Histone H2B type 2-E OS=Homo sapiens OX=9606 GN=HIST2H2BE PE=1 SV=3	0.07272727272727272	tr|H0YAK7|H0YAK7_HUMAN Mothers against decapentaplegic homolog 5 (Fragment) OS=Homo sapiens OX=9606 GN=SMAD5 PE=1 SV=1	0.25925925925925924
tr|A0A087WYY8|A0A087WYY8_HUMAN Sodium- and chloride-dependent taurine transporter (Fragment) OS=Homo sapiens OX=9606 GN=SLC6A6 PE=4 SV=1	0.19672131147540983	tr|A0A2U3TZT7|A0A2U3TZT7_HUMAN Otoferlin OS=Homo sapiens OX=9606 GN=OTOF PE=4 SV=1	0.20155038759689922	sp|P33778|H2B1B_HUMAN Histone H2B type 1-B OS=Homo sapiens OX=9606 GN=HIST1H2BB PE=1 SV=2	0.07272727272727272	tr|H7BZL8|H7BZL8_HUMAN Collagen alpha-1(XVI) chain (Fragment) OS=Homo sapiens OX=9606 GN=COL16A1 PE=4 SV=1	0.25892857142857145
tr|E9PCT1|E9PCT1_HUMAN Serine/arginine repetitive matrix protein 1 OS=Homo sapiens OX=9606 GN=SRRM1 PE=1 SV=3	0.19655667144906744	sp|P47914|RL29_HUMAN 60S ribosomal protein L29 OS=Homo sapiens OX=9606 GN=RPL29 PE=1 SV=2	0.20125786163522014	sp|Q93079|H2B1H_HUMAN Histone H2B type 1-H OS=Homo sapiens OX=9606 GN=HIST1H2BH PE=1 SV=3	0.07272727272727272	tr|J3KT46|J3KT46_HUMAN Rho guanine nucleotide exchange factor 15 (Fragment) OS=Homo sapiens OX=9606 GN=ARHGEF15 PE=1 SV=1	0.25862068965517243
sp|P61313|RL15_HUMAN 60S ribosomal protein L15 OS=Homo sapiens OX=9606 GN=RPL15 PE=1 SV=2	0.19642857142857142	sp|Q96RR1|PEO1_HUMAN Twinkle protein, mitochondrial OS=Homo sapiens OX=9606 GN=TWNK PE=1 SV=1	0.2	sp|O14841|OPLA_HUMAN 5-oxoprolinase OS=Homo sapiens OX=9606 GN=OPLAH PE=1 SV=3	0.07272727272727272	tr|F8VRX0|F8VRX0_HUMAN Proline-rich protein 13 OS=Homo sapiens OX=9606 GN=PRR13 PE=4 SV=1	0.25862068965517243
tr|D6RC70|D6RC70_HUMAN Spermatogenesis-associated protein 20 OS=Homo sapiens OX=9606 GN=SPATA20 PE=4 SV=1	0.19642857142857142	sp|Q8ND07|BBOF1_HUMAN Basal body-orientation factor 1 OS=Homo sapiens OX=9606 GN=BBOF1 PE=2 SV=3	0.2	sp|Q5QNW6|H2B2F_HUMAN Histone H2B type 2-F OS=Homo sapiens OX=9606 GN=HIST2H2BF PE=1 SV=3	0.07272727272727272	tr|A0A087X1Z6|A0A087X1Z6_HUMAN Ral-GDS-related protein OS=Homo sapiens OX=9606 GN=RGL4 PE=4 SV=1	0.25842696629213485
sp|P52198|RND2_HUMAN Rho-related GTP-binding protein RhoN OS=Homo sapiens OX=9606 GN=RND2 PE=1 SV=2	0.19607843137254902	sp|P26641|EF1G_HUMAN Elongation factor 1-gamma OS=Homo sapiens OX=9606 GN=EEF1G PE=1 SV=3	0.2	sp|Q99879|H2B1M_HUMAN Histone H2B type 1-M OS=Homo sapiens OX=9606 GN=HIST1H2BM PE=1 SV=3	0.07272727272727272	tr|H3BMZ6|H3BMZ6_HUMAN RNA pseudouridylate synthase domain-containing protein 1 (Fragment) OS=Homo sapiens OX=9606 GN=RPUSD1 PE=1 SV=1	0.25806451612903225
tr|F8WEJ1|F8WEJ1_HUMAN DNA-directed DNA/RNA polymerase mu OS=Homo sapiens OX=9606 GN=POLM PE=1 SV=1	0.19607843137254902	sp|H3BMG3|SMKR1_HUMAN Small lysine-rich protein 1 OS=Homo sapiens OX=9606 GN=SMKR1 PE=4 SV=1	0.2	sp|Q99877|H2B1N_HUMAN Histone H2B type 1-N OS=Homo sapiens OX=9606 GN=HIST1H2BN PE=1 SV=3	0.07272727272727272	tr|F8WDD0|F8WDD0_HUMAN Biorientation of chromosomes in cell division protein 1-like 1 OS=Homo sapiens OX=9606 GN=BOD1L1 PE=1 SV=1	0.25806451612903225
sp|Q8N726|ARF_HUMAN Tumor suppressor ARF OS=Homo sapiens OX=9606 GN=CDKN2A PE=1 SV=2	0.19540229885057472	sp|O75264|SIM24_HUMAN Small integral membrane protein 24 OS=Homo sapiens OX=9606 GN=SMIM24 PE=2 SV=2	0.2	sp|Q99880|H2B1L_HUMAN Histone H2B type 1-L OS=Homo sapiens OX=9606 GN=HIST1H2BL PE=1 SV=3	0.07272727272727272	tr|U3KPZ4|U3KPZ4_HUMAN BLOC-1-related complex subunit 8 OS=Homo sapiens OX=9606 GN=BORCS8 PE=4 SV=1	0.25806451612903225
sp|Q96PT3|DUX5_HUMAN Double homeobox protein 5 OS=Homo sapiens OX=9606 GN=DUX5 PE=2 SV=1	0.19469026548672566	sp|Q5SQS8|CJ120_HUMAN Uncharacterized protein C10orf120 OS=Homo sapiens OX=9606 GN=C10orf120 PE=2 SV=1	0.2	sp|P62807|H2B1C_HUMAN Histone H2B type 1-C/E/F/G/I OS=Homo sapiens OX=9606 GN=HIST1H2BC PE=1 SV=4	0.07272727272727272	tr|F8WAB6|F8WAB6_HUMAN Interleukin-1 receptor-associated kinase 1 OS=Homo sapiens OX=9606 GN=IRAK1 PE=1 SV=1	0.25806451612903225
sp|Q13219|PAPP1_HUMAN Pappalysin-1 OS=Homo sapiens OX=9606 GN=PAPPA PE=1 SV=3	0.19444444444444445	sp|P09429|HMGB1_HUMAN High mobility group protein B1 OS=Homo sapiens OX=9606 GN=HMGB1 PE=1 SV=3	0.2	sp|Q8N257|H2B3B_HUMAN Histone H2B type 3-B OS=Homo sapiens OX=9606 GN=HIST3H2BB PE=1 SV=3	0.07272727272727272	tr|K7EPB3|K7EPB3_HUMAN Serine/threonine-protein kinase WNK4 (Fragment) OS=Homo sapiens OX=9606 GN=WNK4 PE=1 SV=8	0.25806451612903225
tr|M0QYI5|M0QYI5_HUMAN Microtubule-associated protein 1S OS=Homo sapiens OX=9606 GN=MAP1S PE=4 SV=1	0.19402985074626866	tr|H7BY91|H7BY91_HUMAN 60S ribosomal protein L36a OS=Homo sapiens OX=9606 GN=RPL36A PE=4 SV=2	0.2	tr|M0R2H0|M0R2H0_HUMAN Leucine-rich melanocyte differentiation-associated protein OS=Homo sapiens OX=9606 GN=LRMDA PE=1 SV=1	0.07272727272727272	tr|H0Y4R2|H0Y4R2_HUMAN NADPH--cytochrome P450 reductase (Fragment) OS=Homo sapiens OX=9606 GN=POR PE=1 SV=1	0.25806451612903225
tr|C9J0U5|C9J0U5_HUMAN Leucine-rich repeat flightless-interacting protein 2 (Fragment) OS=Homo sapiens OX=9606 GN=LRRFIP2 PE=1 SV=8	0.19402985074626866	tr|F5H596|F5H596_HUMAN Chromodomain-helicase-DNA-binding protein 4 (Fragment) OS=Homo sapiens OX=9606 GN=CHD4 PE=1 SV=1	0.2	tr|G3V2J4|G3V2J4_HUMAN BTB/POZ domain-containing protein 7 (Fragment) OS=Homo sapiens OX=9606 GN=BTBD7 PE=4 SV=1	0.07272727272727272	tr|M0R398|M0R398_HUMAN Zinc finger protein 414 (Fragment) OS=Homo sapiens OX=9606 GN=ZNF414 PE=1 SV=1	0.2578125
tr|A0A0G2JP16|A0A0G2JP16_HUMAN Rho GTPase-activating protein 27 OS=Homo sapiens OX=9606 GN=ARHGAP27 PE=1 SV=1	0.19402985074626866	tr|K7EKM3|K7EKM3_HUMAN Troponin T, slow skeletal muscle (Fragment) OS=Homo sapiens OX=9606 GN=TNNT1 PE=1 SV=2	0.2	tr|C9JKH7|C9JKH7_HUMAN Fibronectin type III domain-containing protein 3B (Fragment) OS=Homo sapiens OX=9606 GN=FNDC3B PE=1 SV=1	0.07272727272727272	tr|E9PK49|E9PK49_HUMAN Single-stranded DNA-binding protein 3 (Fragment) OS=Homo sapiens OX=9606 GN=SSBP3 PE=1 SV=1	0.25742574257425743
sp|Q8WZB0|CI130_HUMAN Putative uncharacterized protein encoded by LINC00476 OS=Homo sapiens OX=9606 GN=LINC00476 PE=5 SV=1	0.19387755102040816	tr|A0A087WXF1|A0A087WXF1_HUMAN Mitogen-activated protein kinase kinase kinase 14 OS=Homo sapiens OX=9606 GN=MAP3K14 PE=1 SV=1	0.2	tr|B4DEX3|B4DEX3_HUMAN A disintegrin and metalloproteinase with thrombospondin motifs 18 OS=Homo sapiens OX=9606 GN=ADAMTS18 PE=2 SV=1	0.07228915662650602	tr|I3L1P1|I3L1P1_HUMAN Lipopolysaccharide-induced tumor necrosis factor-alpha factor (Fragment) OS=Homo sapiens OX=9606 GN=LITAF PE=1 SV=1	0.2571428571428571
tr|E2JJS1|E2JJS1_HUMAN Double homeobox protein 4 OS=Homo sapiens OX=9606 GN=DUX4 PE=2 SV=1	0.19375	tr|K7ESJ9|K7ESJ9_HUMAN Protein PROCA1 (Fragment) OS=Homo sapiens OX=9606 GN=PROCA1 PE=4 SV=1	0.2	tr|C9J3P9|C9J3P9_HUMAN Phospholipid scramblase 4 (Fragment) OS=Homo sapiens OX=9606 GN=PLSCR4 PE=1 SV=8	0.07216494845360824	tr|I3L329|I3L329_HUMAN Lipopolysaccharide-induced tumor necrosis factor-alpha factor OS=Homo sapiens OX=9606 GN=LITAF PE=1 SV=1	0.2571428571428571
sp|Q9HD20|AT131_HUMAN Manganese-transporting ATPase 13A1 OS=Homo sapiens OX=9606 GN=ATP13A1 PE=1 SV=2	0.1935483870967742	tr|H7C195|H7C195_HUMAN Titin (Fragment) OS=Homo sapiens OX=9606 GN=TTN PE=1 SV=2	0.2	sp|P50995|ANX11_HUMAN Annexin A11 OS=Homo sapiens OX=9606 GN=ANXA11 PE=1 SV=1	0.07207207207207207	tr|B7ZMM8|B7ZMM8_HUMAN TPRX1 protein OS=Homo sapiens OX=9606 GN=TPRX1 PE=2 SV=1	0.256857855361596
sp|Q5TZK3|FAM74_HUMAN Protein FAM74A4/A6 OS=Homo sapiens OX=9606 GN=FAM74A4 PE=1 SV=1	0.1935483870967742	tr|A0A096LNX6|A0A096LNX6_HUMAN Transcriptional regulator ATRX (Fragment) OS=Homo sapiens OX=9606 GN=ATRX PE=1 SV=1	0.2	sp|Q9BUJ2|HNRL1_HUMAN Heterogeneous nuclear ribonucleoprotein U-like protein 1 OS=Homo sapiens OX=9606 GN=HNRNPUL1 PE=1 SV=2	0.0720164609053498	tr|A0A087WV42|A0A087WV42_HUMAN Salivary acidic proline-rich phosphoprotein 1/2 OS=Homo sapiens OX=9606 GN=PRH1 PE=4 SV=1	0.25668449197860965
sp|Q5RGS3|F74A1_HUMAN Protein FAM74A1 OS=Homo sapiens OX=9606 GN=FAM74A1 PE=1 SV=1	0.1935483870967742	tr|A0A2R8Y4V4|A0A2R8Y4V4_HUMAN Twinkle protein, mitochondrial OS=Homo sapiens OX=9606 GN=TWNK PE=1 SV=1	0.2	sp|Q53EP0|FND3B_HUMAN Fibronectin type III domain-containing protein 3B OS=Homo sapiens OX=9606 GN=FNDC3B PE=1 SV=2	0.0718232044198895	sp|Q9UKF5|ADA29_HUMAN Disintegrin and metalloproteinase domain-containing protein 29 OS=Homo sapiens OX=9606 GN=ADAM29 PE=1 SV=3	0.25663716814159293
tr|I3L4D8|I3L4D8_HUMAN Serine/arginine repetitive matrix protein 2 (Fragment) OS=Homo sapiens OX=9606 GN=SRRM2 PE=1 SV=1	0.19351669941060903	tr|H0Y5G0|H0Y5G0_HUMAN Stromal membrane-associated protein 1 (Fragment) OS=Homo sapiens OX=9606 GN=SMAP1 PE=1 SV=1	0.2	sp|Q96PK6|RBM14_HUMAN RNA-binding protein 14 OS=Homo sapiens OX=9606 GN=RBM14 PE=1 SV=2	0.07142857142857142	sp|Q9NYG8|KCNK4_HUMAN Potassium channel subfamily K member 4 OS=Homo sapiens OX=9606 GN=KCNK4 PE=1 SV=2	0.256198347107438
sp|Q02040|AK17A_HUMAN A-kinase anchor protein 17A OS=Homo sapiens OX=9606 GN=AKAP17A PE=1 SV=2	0.19344262295081968	tr|C9J9F8|C9J9F8_HUMAN Coiled-coil domain-containing protein 173 (Fragment) OS=Homo sapiens OX=9606 GN=CCDC173 PE=1 SV=8	0.2	tr|E9PJM2|E9PJM2_HUMAN Activating signal cointegrator 1 complex subunit 1 (Fragment) OS=Homo sapiens OX=9606 GN=ASCC1 PE=1 SV=1	0.07142857142857142	sp|O15162|PLS1_HUMAN Phospholipid scramblase 1 OS=Homo sapiens OX=9606 GN=PLSCR1 PE=1 SV=1	0.25609756097560976
tr|C9IYH5|C9IYH5_HUMAN GRB10-interacting GYF protein 2 (Fragment) OS=Homo sapiens OX=9606 GN=GIGYF2 PE=1 SV=1	0.19327731092436976	tr|B2ZWH1|B2ZWH1_HUMAN Calcyclin-binding protein (Fragment) OS=Homo sapiens OX=9606 GN=CACYBP PE=1 SV=1	0.2	tr|A0A0D9SEP3|A0A0D9SEP3_HUMAN Cyclin-dependent kinase 8 (Fragment) OS=Homo sapiens OX=9606 GN=CDK8 PE=1 SV=1	0.07142857142857142	tr|C9JE06|C9JE06_HUMAN Phospholipid scramblase (Fragment) OS=Homo sapiens OX=9606 GN=PLSCR1 PE=1 SV=1	0.25609756097560976
tr|J3QR67|J3QR67_HUMAN Tumor necrosis factor receptor superfamily member 13B OS=Homo sapiens OX=9606 GN=TNFRSF13B PE=1 SV=1	0.19298245614035087	tr|H7BY10|H7BY10_HUMAN 60S ribosomal protein L23a (Fragment) OS=Homo sapiens OX=9606 GN=RPL23A PE=1 SV=1	0.2	tr|E9PK14|E9PK14_HUMAN Protein transport protein sec16 OS=Homo sapiens OX=9606 GN=SEC16B PE=1 SV=2	0.0708955223880597	tr|C9J9P4|C9J9P4_HUMAN Phospholipid scramblase (Fragment) OS=Homo sapiens OX=9606 GN=PLSCR1 PE=1 SV=1	0.25609756097560976
sp|P26373|RL13_HUMAN 60S ribosomal protein L13 OS=Homo sapiens OX=9606 GN=RPL13 PE=1 SV=4	0.1927710843373494	tr|H7C2X2|H7C2X2_HUMAN Hormonally up-regulated neu tumor-associated kinase (Fragment) OS=Homo sapiens OX=9606 GN=HUNK PE=4 SV=1	0.2	tr|I3L292|I3L292_HUMAN Coiled-coil domain-containing protein 40 (Fragment) OS=Homo sapiens OX=9606 GN=CCDC40 PE=4 SV=1	0.0707070707070707	sp|Q8TCT7|SPP2B_HUMAN Signal peptide peptidase-like 2B OS=Homo sapiens OX=9606 GN=SPPL2B PE=1 SV=2	0.2558139534883721
sp|Q86YD1|PTOV1_HUMAN Prostate tumor-overexpressed gene 1 protein OS=Homo sapiens OX=9606 GN=PTOV1 PE=1 SV=1	0.1927710843373494	sp|B2RPK0|HGB1A_HUMAN Putative high mobility group protein B1-like 1 OS=Homo sapiens OX=9606 GN=HMGB1P1 PE=5 SV=1	0.1990521327014218	sp|Q15415|RBY1F_HUMAN RNA-binding motif protein, Y chromosome, family 1 member F/J OS=Homo sapiens OX=9606 GN=RBMY1F PE=1 SV=2	0.07056451612903226	tr|A0A1B0GTD9|A0A1B0GTD9_HUMAN Coiled-coil domain-containing 200 (Fragment) OS=Homo sapiens OX=9606 GN=CCDC200 PE=4 SV=1	0.2558139534883721
sp|Q9HAZ1|CLK4_HUMAN Dual specificity protein kinase CLK4 OS=Homo sapiens OX=9606 GN=CLK4 PE=1 SV=1	0.19230769230769232	sp|P12036|NFH_HUMAN Neurofilament heavy polypeptide OS=Homo sapiens OX=9606 GN=NEFH PE=1 SV=4	0.19900497512437812	sp|A6NDE4|RBY1B_HUMAN RNA-binding motif protein, Y chromosome, family 1 member B OS=Homo sapiens OX=9606 GN=RBMY1B PE=2 SV=2	0.07056451612903226	tr|A0A087WY73|A0A087WY73_HUMAN Uncharacterized protein (Fragment) OS=Homo sapiens OX=9606 PE=4 SV=2	0.2558139534883721
sp|Q69YZ2|T200B_HUMAN Transmembrane protein 200B OS=Homo sapiens OX=9606 GN=TMEM200B PE=2 SV=1	0.19230769230769232	tr|J3QSV6|J3QSV6_HUMAN Ribosomal L1 domain-containing protein 1 (Fragment) OS=Homo sapiens OX=9606 GN=RSL1D1 PE=1 SV=1	0.1989795918367347	tr|F6QUH3|F6QUH3_HUMAN Actin filament-associated protein 1-like 2 (Fragment) OS=Homo sapiens OX=9606 GN=AFAP1L2 PE=1 SV=1	0.0703125	tr|A0A1B0GVE1|A0A1B0GVE1_HUMAN Transcription factor 7-like 2 (Fragment) OS=Homo sapiens OX=9606 GN=TCF7L2 PE=1 SV=1	0.2558139534883721
tr|B7ZL31|B7ZL31_HUMAN CLK4 protein OS=Homo sapiens OX=9606 GN=CLK4 PE=1 SV=1	0.19230769230769232	sp|Q8NE71|ABCF1_HUMAN ATP-binding cassette sub-family F member 1 OS=Homo sapiens OX=9606 GN=ABCF1 PE=1 SV=2	0.1989100817438692	tr|A0A0D9SFL3|A0A0D9SFL3_HUMAN RNA-binding protein EWS OS=Homo sapiens OX=9606 GN=EWSR1 PE=1 SV=1	0.0702054794520548	tr|B5MCW5|B5MCW5_HUMAN Ral-GDS-related protein OS=Homo sapiens OX=9606 GN=RGL4 PE=4 SV=1	0.25510204081632654
tr|V9GYJ4|V9GYJ4_HUMAN Phosphatidylinositol 3-kinase regulatory subunit beta (Fragment) OS=Homo sapiens OX=9606 GN=PIK3R2 PE=1 SV=1	0.19230769230769232	sp|P83731|RL24_HUMAN 60S ribosomal protein L24 OS=Homo sapiens OX=9606 GN=RPL24 PE=1 SV=1	0.1981981981981982	sp|P09651|ROA1_HUMAN Heterogeneous nuclear ribonucleoprotein A1 OS=Homo sapiens OX=9606 GN=HNRNPA1 PE=1 SV=5	0.07017543859649122	tr|D6RAC5|D6RAC5_HUMAN Single-stranded DNA-binding protein 2 (Fragment) OS=Homo sapiens OX=9606 GN=SSBP2 PE=1 SV=2	0.25471698113207547
tr|A0A087WX74|A0A087WX74_HUMAN Dual-specificity protein kinase CLK4 OS=Homo sapiens OX=9606 GN=CLK4 PE=1 SV=1	0.19230769230769232	sp|Q96AG4|LRC59_HUMAN Leucine-rich repeat-containing protein 59 OS=Homo sapiens OX=9606 GN=LRRC59 PE=1 SV=1	0.1981981981981982	sp|O14519|CDKA1_HUMAN Cyclin-dependent kinase 2-associated protein 1 OS=Homo sapiens OX=9606 GN=CDK2AP1 PE=1 SV=1	0.07017543859649122	sp|Q8N3Y3|LARG2_HUMAN LARGE xylosyl- and glucuronyltransferase 2 OS=Homo sapiens OX=9606 GN=LARGE2 PE=1 SV=2	0.2545454545454545
tr|M0R1A4|M0R1A4_HUMAN Occludin/ELL domain-containing protein 1 (Fragment) OS=Homo sapiens OX=9606 GN=OCEL1 PE=4 SV=1	0.19230769230769232	tr|E7ENF8|E7ENF8_HUMAN RalA-binding protein 1 (Fragment) OS=Homo sapiens OX=9606 GN=RALBP1 PE=1 SV=2	0.19806763285024154	tr|A0A075B7C1|A0A075B7C1_HUMAN TATA-binding protein-associated factor 2N (Fragment) OS=Homo sapiens OX=9606 GN=TAF15 PE=1 SV=1	0.07017543859649122	tr|F5H191|F5H191_HUMAN PILR alpha-associated neural protein (Fragment) OS=Homo sapiens OX=9606 GN=PIANP PE=4 SV=8	0.2545454545454545
tr|E9PLD3|E9PLD3_HUMAN Uncharacterized protein OS=Homo sapiens OX=9606 PE=4 SV=1	0.1919191919191919	tr|Q5TG40|Q5TG40_HUMAN DNA methyltransferase 1-associated protein 1 (Fragment) OS=Homo sapiens OX=9606 GN=DMAP1 PE=1 SV=1	0.1978021978021978	tr|H0YIT0|H0YIT0_HUMAN Metastasis-associated protein MTA1 (Fragment) OS=Homo sapiens OX=9606 GN=MTA1 PE=4 SV=1	0.07017543859649122	tr|E9PP49|E9PP49_HUMAN Collagen alpha-2(VIII) chain OS=Homo sapiens OX=9606 GN=COL8A2 PE=1 SV=1	0.2544731610337972
tr|B0QY74|B0QY74_HUMAN Phosphatase and actin regulator (Fragment) OS=Homo sapiens OX=9606 GN=MRTFA PE=1 SV=1	0.1917808219178082	tr|H0Y6I9|H0Y6I9_HUMAN RNA-binding protein 39 (Fragment) OS=Homo sapiens OX=9606 GN=RBM39 PE=1 SV=1	0.19767441860465115	tr|H0YG48|H0YG48_HUMAN Pleckstrin homology domain-containing family A member 5 (Fragment) OS=Homo sapiens OX=9606 GN=PLEKHA5 PE=1 SV=1	0.07017543859649122	sp|Q9P2A4|ABI3_HUMAN ABI gene family member 3 OS=Homo sapiens OX=9606 GN=ABI3 PE=1 SV=2	0.25443786982248523
tr|F8WCY3|F8WCY3_HUMAN Ran-specific GTPase-activating protein OS=Homo sapiens OX=9606 GN=RANBP1 PE=1 SV=1	0.1917808219178082	sp|O15347|HMGB3_HUMAN High mobility group protein B3 OS=Homo sapiens OX=9606 GN=HMGB3 PE=1 SV=4	0.19727891156462585	tr|C9IZ89|C9IZ89_HUMAN Sorbin and SH3 domain-containing protein 2 (Fragment) OS=Homo sapiens OX=9606 GN=SORBS2 PE=1 SV=1	0.07	sp|P36021|MOT8_HUMAN Monocarboxylate transporter 8 OS=Homo sapiens OX=9606 GN=SLC16A2 PE=1 SV=2	0.2540983606557377
sp|Q8IXT5|RB12B_HUMAN RNA-binding protein 12B OS=Homo sapiens OX=9606 GN=RBM12B PE=1 SV=2	0.19170984455958548	sp|P53999|TCP4_HUMAN Activated RNA polymerase II transcriptional coactivator p15 OS=Homo sapiens OX=9606 GN=SUB1 PE=1 SV=3	0.19718309859154928	tr|E9PQS5|E9PQS5_HUMAN Protein L-Myc (Fragment) OS=Homo sapiens OX=9606 GN=MYCL PE=4 SV=1	0.07	tr|C9J2P9|C9J2P9_HUMAN E3 ubiquitin-protein ligase Hakai (Fragment) OS=Homo sapiens OX=9606 GN=CBLL1 PE=1 SV=8	0.25380710659898476
sp|A6NN06|U633A_HUMAN Putative UPF0633 protein MGC21881 OS=Homo sapiens OX=9606 PE=5 SV=1	0.19148936170212766	tr|Q5JW28|Q5JW28_HUMAN Double-stranded RNA-binding protein Staufen homolog 1 (Fragment) OS=Homo sapiens OX=9606 GN=STAU1 PE=1 SV=1	0.19718309859154928	tr|A0A1B0GU09|A0A1B0GU09_HUMAN AT-rich interactive domain-containing protein 1B (Fragment) OS=Homo sapiens OX=9606 GN=ARID1B PE=1 SV=1	0.06989247311827956	sp|Q9UJJ7|RUSD1_HUMAN RNA pseudouridylate synthase domain-containing protein 1 OS=Homo sapiens OX=9606 GN=RPUSD1 PE=1 SV=1	0.2537313432835821
sp|Q5VV11|U633B_HUMAN Putative UPF0633 protein ENSP00000303136 OS=Homo sapiens OX=9606 PE=5 SV=1	0.19148936170212766	tr|H0YEP2|H0YEP2_HUMAN Nuclear pore complex-interacting protein family member A5 (Fragment) OS=Homo sapiens OX=9606 GN=NPIPA5 PE=4 SV=1	0.19696969696969696	sp|Q9Y2L6|FRM4B_HUMAN FERM domain-containing protein 4B OS=Homo sapiens OX=9606 GN=FRMD4B PE=1 SV=4	0.06982543640897755	tr|H3BQN8|H3BQN8_HUMAN RNA pseudouridylate synthase domain containing 1, isoform CRA_b OS=Homo sapiens OX=9606 GN=RPUSD1 PE=1 SV=1	0.2537313432835821
tr|H7C367|H7C367_HUMAN Non-POU domain-containing octamer-binding protein (Fragment) OS=Homo sapiens OX=9606 GN=NONO PE=1 SV=8	0.19148936170212766	tr|A0A2R8Y6G7|A0A2R8Y6G7_HUMAN Nucleobindin-2 OS=Homo sapiens OX=9606 GN=NUCB2 PE=1 SV=1	0.19696969696969696	tr|E9PGA7|E9PGA7_HUMAN FERM domain-containing protein 4B OS=Homo sapiens OX=9606 GN=FRMD4B PE=1 SV=1	0.06982543640897755	tr|H7C195|H7C195_HUMAN Titin (Fragment) OS=Homo sapiens OX=9606 GN=TTN PE=1 SV=2	0.25333333333333335
sp|Q2MKA7|RSPO1_HUMAN R-spondin-1 OS=Homo sapiens OX=9606 GN=RSPO1 PE=1 SV=1	0.19117647058823528	sp|P0DJJ0|SRG2C_HUMAN SLIT-ROBO Rho GTPase-activating protein 2C OS=Homo sapiens OX=9606 GN=SRGAP2C PE=1 SV=1	0.19672131147540983	sp|Q99816|TS101_HUMAN Tumor susceptibility gene 101 protein OS=Homo sapiens OX=9606 GN=TSG101 PE=1 SV=2	0.06976744186046512	tr|I3L2E2|I3L2E2_HUMAN Lipopolysaccharide-induced tumor necrosis factor-alpha factor OS=Homo sapiens OX=9606 GN=LITAF PE=1 SV=1	0.25333333333333335
tr|K7EPZ9|K7EPZ9_HUMAN E3 ubiquitin-protein ligase RNF165 OS=Homo sapiens OX=9606 GN=RNF165 PE=4 SV=1	0.19117647058823528	sp|Q4G0J3|LARP7_HUMAN La-related protein 7 OS=Homo sapiens OX=9606 GN=LARP7 PE=1 SV=1	0.19672131147540983	tr|H0Y7N6|H0Y7N6_HUMAN Actin-binding LIM protein 1 (Fragment) OS=Homo sapiens OX=9606 GN=ABLIM1 PE=1 SV=1	0.06976744186046512	tr|V9GYV2|V9GYV2_HUMAN Small conductance calcium-activated potassium channel protein 1 (Fragment) OS=Homo sapiens OX=9606 GN=KCNN1 PE=4 SV=1	0.25316455696202533
tr|K7EP11|K7EP11_HUMAN CLK4-associating serine/arginine-rich protein (Fragment) OS=Homo sapiens OX=9606 GN=CLASRP PE=1 SV=1	0.19083969465648856	sp|Q8NI27|THOC2_HUMAN THO complex subunit 2 OS=Homo sapiens OX=9606 GN=THOC2 PE=1 SV=2	0.19672131147540983	tr|H7C1J8|H7C1J8_HUMAN Heterogeneous nuclear ribonucleoprotein A3 (Fragment) OS=Homo sapiens OX=9606 GN=HNRNPA3 PE=1 SV=1	0.06956521739130435	tr|A0A1B0GVJ5|A0A1B0GVJ5_HUMAN Coiled-coil domain-containing 200 (Fragment) OS=Homo sapiens OX=9606 GN=CCDC200 PE=4 SV=1	0.25287356321839083
sp|Q15696|U2AFM_HUMAN U2 small nuclear ribonucleoprotein auxiliary factor 35 kDa subunit-related protein 2 OS=Homo sapiens OX=9606 GN=ZRSR2 PE=1 SV=2	0.19078947368421054	tr|A0A0C4DG98|A0A0C4DG98_HUMAN THO complex subunit 2 OS=Homo sapiens OX=9606 GN=THOC2 PE=1 SV=1	0.19672131147540983	tr|Q9Y273|Q9Y273_HUMAN 92M18.2.1 (Novel protein) OS=Homo sapiens OX=9606 GN=N4BP2L1 PE=1 SV=1	0.06944444444444445	sp|Q8N461|FXL16_HUMAN F-box/LRR-repeat protein 16 OS=Homo sapiens OX=9606 GN=FBXL16 PE=2 SV=2	0.25274725274725274
sp|Q86U06|RBM23_HUMAN Probable RNA-binding protein 23 OS=Homo sapiens OX=9606 GN=RBM23 PE=1 SV=1	0.19047619047619047	tr|Q5TF97|Q5TF97_HUMAN Nuclear receptor coactivator 7 (Fragment) OS=Homo sapiens OX=9606 GN=NCOA7 PE=1 SV=1	0.19658119658119658	tr|F6XFR5|F6XFR5_HUMAN Actin-binding LIM protein 1 (Fragment) OS=Homo sapiens OX=9606 GN=ABLIM1 PE=1 SV=1	0.06936416184971098	sp|Q9H6K5|PRR36_HUMAN Proline-rich protein 36 OS=Homo sapiens OX=9606 GN=PRR36 PE=1 SV=2	0.2526002971768202
tr|C9J2J1|C9J2J1_HUMAN DCN1-like protein (Fragment) OS=Homo sapiens OX=9606 GN=DCUN1D2 PE=1 SV=1	0.19047619047619047	sp|O00585|CCL21_HUMAN C-C motif chemokine 21 OS=Homo sapiens OX=9606 GN=CCL21 PE=1 SV=1	0.19642857142857142	sp|Q96E39|RMXL1_HUMAN RNA binding motif protein, X-linked-like-1 OS=Homo sapiens OX=9606 GN=RBMXL1 PE=1 SV=1	0.06923076923076923	sp|Q9NP71|MLXPL_HUMAN Carbohydrate-responsive element-binding protein OS=Homo sapiens OX=9606 GN=MLXIPL PE=1 SV=1	0.25235849056603776
tr|K7EJV1|K7EJV1_HUMAN Cold-inducible RNA-binding protein (Fragment) OS=Homo sapiens OX=9606 GN=CIRBP PE=1 SV=6	0.19047619047619047	sp|Q6P2S7|TTC41_HUMAN Putative tetratricopeptide repeat protein 41 OS=Homo sapiens OX=9606 GN=TTC41P PE=5 SV=3	0.19642857142857142	tr|E7EQM5|E7EQM5_HUMAN Eyes absent homolog OS=Homo sapiens OX=9606 GN=EYA1 PE=1 SV=1	0.06920415224913495	tr|H0Y555|H0Y555_HUMAN Proteasome inhibitor PI31 subunit (Fragment) OS=Homo sapiens OX=9606 GN=PSMF1 PE=1 SV=1	0.2523364485981308
tr|B5MCM0|B5MCM0_HUMAN Transcriptional enhancer factor TEF-5 OS=Homo sapiens OX=9606 GN=TEAD3 PE=1 SV=1	0.19047619047619047	sp|P29973|CNGA1_HUMAN cGMP-gated cation channel alpha-1 OS=Homo sapiens OX=9606 GN=CNGA1 PE=1 SV=3	0.19642857142857142	tr|M0QZX0|M0QZX0_HUMAN Latent-transforming growth factor beta-binding protein 4 (Fragment) OS=Homo sapiens OX=9606 GN=LTBP4 PE=1 SV=8	0.06918238993710692	sp|Q9UBV8|PEF1_HUMAN Peflin OS=Homo sapiens OX=9606 GN=PEF1 PE=1 SV=1	0.25210084033613445
tr|J3KTL2|J3KTL2_HUMAN Serine/arginine-rich-splicing factor 1 OS=Homo sapiens OX=9606 GN=SRSF1 PE=1 SV=1	0.18994413407821228	tr|C9JN15|C9JN15_HUMAN Peptidyl-prolyl cis-trans isomerase (Fragment) OS=Homo sapiens OX=9606 GN=PPIG PE=1 SV=1	0.19626168224299065	sp|P38159|RBMX_HUMAN RNA-binding motif protein, X chromosome OS=Homo sapiens OX=9606 GN=RBMX PE=1 SV=3	0.06905370843989769	sp|Q8N4B1|SESQ1_HUMAN Sesquipedalian-1 OS=Homo sapiens OX=9606 GN=PHETA1 PE=1 SV=1	0.25210084033613445
tr|M0QXK6|M0QXK6_HUMAN Microtubule-associated protein 1S OS=Homo sapiens OX=9606 GN=MAP1S PE=4 SV=1	0.189873417721519	sp|Q1ED39|KNOP1_HUMAN Lysine-rich nucleolar protein 1 OS=Homo sapiens OX=9606 GN=KNOP1 PE=1 SV=1	0.19613259668508287	tr|A0A1B0GUV4|A0A1B0GUV4_HUMAN Membrane-associated guanylate kinase, WW and PDZ domain-containing protein 2 OS=Homo sapiens OX=9606 GN=MAGI2 PE=1 SV=1	0.06896551724137931	tr|H0Y409|H0Y409_HUMAN Collagen alpha-2(IX) chain (Fragment) OS=Homo sapiens OX=9606 GN=COL9A2 PE=1 SV=2	0.2517482517482518
tr|E9PLA7|E9PLA7_HUMAN Nuclear RNA export factor 1 (Fragment) OS=Homo sapiens OX=9606 GN=NXF1 PE=1 SV=1	0.1896551724137931	sp|P05556|ITB1_HUMAN Integrin beta-1 OS=Homo sapiens OX=9606 GN=ITGB1 PE=1 SV=2	0.19607843137254902	tr|F6WMK9|F6WMK9_HUMAN Cold-inducible RNA-binding protein (Fragment) OS=Homo sapiens OX=9606 GN=CIRBP PE=1 SV=1	0.06896551724137931	sp|P09234|RU1C_HUMAN U1 small nuclear ribonucleoprotein C OS=Homo sapiens OX=9606 GN=SNRPC PE=1 SV=1	0.25157232704402516
tr|F6S878|F6S878_HUMAN UPF0561 protein C2orf68 OS=Homo sapiens OX=9606 GN=C2orf68 PE=1 SV=1	0.1896551724137931	sp|Q9NV06|DCA13_HUMAN DDB1- and CUL4-associated factor 13 OS=Homo sapiens OX=9606 GN=DCAF13 PE=1 SV=2	0.19607843137254902	tr|B7ZBL9|B7ZBL9_HUMAN Protein FAM183A OS=Homo sapiens OX=9606 GN=FAM183A PE=1 SV=2	0.06896551724137931	sp|Q9UJ55|MAGL2_HUMAN MAGE-like protein 2 OS=Homo sapiens OX=9606 GN=MAGEL2 PE=1 SV=2	0.2515212981744422
tr|G3V2I1|G3V2I1_HUMAN Creatine kinase B-type OS=Homo sapiens OX=9606 GN=CKB PE=1 SV=1	0.1896551724137931	tr|K7ELB0|K7ELB0_HUMAN Troponin T, slow skeletal muscle OS=Homo sapiens OX=9606 GN=TNNT1 PE=1 SV=1	0.19607843137254902	tr|H3BV35|H3BV35_HUMAN Dual-specificity protein kinase CLK3 (Fragment) OS=Homo sapiens OX=9606 GN=CLK3 PE=1 SV=1	0.06875	tr|H7BZC2|H7BZC2_HUMAN Synaptojanin-1 (Fragment) OS=Homo sapiens OX=9606 GN=SYNJ1 PE=1 SV=1	0.25133689839572193
tr|A0A087WZ59|A0A087WZ59_HUMAN Sodium- and chloride-dependent taurine transporter OS=Homo sapiens OX=9606 GN=SLC6A6 PE=4 SV=1	0.1893939393939394	tr|H7BZJ7|H7BZJ7_HUMAN Fanconi anemia group D2 protein (Fragment) OS=Homo sapiens OX=9606 GN=FANCD2 PE=1 SV=1	0.19607843137254902	sp|P0DJD4|RBY1C_HUMAN RNA-binding motif protein, Y chromosome, family 1 member C OS=Homo sapiens OX=9606 GN=RBMY1C PE=1 SV=1	0.06854838709677419	sp|Q9Y4U1|MMAC_HUMAN Methylmalonic aciduria and homocystinuria type C protein OS=Homo sapiens OX=9606 GN=MMACHC PE=1 SV=3	0.25
sp|Q8WXF0|SRS12_HUMAN Serine/arginine-rich splicing factor 12 OS=Homo sapiens OX=9606 GN=SRSF12 PE=2 SV=1	0.1891891891891892	tr|H3BPL4|H3BPL4_HUMAN Lysine-rich nucleolar protein 1 (Fragment) OS=Homo sapiens OX=9606 GN=KNOP1 PE=1 SV=2	0.19597989949748743	sp|P0DJD3|RBY1A_HUMAN RNA-binding motif protein, Y chromosome, family 1 member A1 OS=Homo sapiens OX=9606 GN=RBMY1A1 PE=1 SV=1	0.06854838709677419	sp|Q8N144|CXD3_HUMAN Gap junction delta-3 protein OS=Homo sapiens OX=9606 GN=GJD3 PE=1 SV=1	0.25
tr|A0A2R8Y8C0|A0A2R8Y8C0_HUMAN Sperm acrosome membrane-associated protein 6 (Fragment) OS=Homo sapiens OX=9606 GN=SPACA6 PE=4 SV=1	0.1891891891891892	sp|P35251|RFC1_HUMAN Replication factor C subunit 1 OS=Homo sapiens OX=9606 GN=RFC1 PE=1 SV=4	0.19516728624535315	sp|P0C7P1|RBY1D_HUMAN RNA-binding motif protein, Y chromosome, family 1 member D OS=Homo sapiens OX=9606 GN=RBMY1D PE=2 SV=1	0.06854838709677419	sp|Q8WUP2|FBLI1_HUMAN Filamin-binding LIM protein 1 OS=Homo sapiens OX=9606 GN=FBLIM1 PE=1 SV=2	0.25
tr|B7XGB9|B7XGB9_HUMAN Protein phosphatase 1M OS=Homo sapiens OX=9606 GN=PPM1M PE=1 SV=1	0.1891891891891892	tr|B0QYY0|B0QYY0_HUMAN PHD finger protein 20 (Fragment) OS=Homo sapiens OX=9606 GN=PHF20 PE=1 SV=1	0.19480519480519481	sp|A6NEQ0|RBY1E_HUMAN RNA-binding motif protein, Y chromosome, family 1 member E OS=Homo sapiens OX=9606 GN=RBMY1E PE=2 SV=1	0.06854838709677419	sp|Q9P2F9|ZN319_HUMAN Zinc finger protein 319 OS=Homo sapiens OX=9606 GN=ZNF319 PE=1 SV=2	0.25
sp|P09038|FGF2_HUMAN Fibroblast growth factor 2 OS=Homo sapiens OX=9606 GN=FGF2 PE=1 SV=3	0.18867924528301888	tr|B4DFG0|B4DFG0_HUMAN cDNA FLJ53031, highly similar to Protein DEK OS=Homo sapiens OX=9606 GN=DEK PE=1 SV=1	0.1947565543071161	tr|E9PE89|E9PE89_HUMAN DAZ-associated protein 2 OS=Homo sapiens OX=9606 GN=DAZAP2 PE=4 SV=2	0.0684931506849315	sp|P07359|GP1BA_HUMAN Platelet glycoprotein Ib alpha chain OS=Homo sapiens OX=9606 GN=GP1BA PE=1 SV=2	0.25
sp|Q14563|SEM3A_HUMAN Semaphorin-3A OS=Homo sapiens OX=9606 GN=SEMA3A PE=1 SV=1	0.18867924528301888	tr|D6R9A6|D6R9A6_HUMAN High mobility group protein B2 (Fragment) OS=Homo sapiens OX=9606 GN=HMGB2 PE=1 SV=1	0.19402985074626866	tr|A0A087WSZ3|A0A087WSZ3_HUMAN Homeobox protein Hox-D4 OS=Homo sapiens OX=9606 GN=HOXD4 PE=4 SV=1	0.0684931506849315	tr|H0Y2Y8|H0Y2Y8_HUMAN Zyxin (Fragment) OS=Homo sapiens OX=9606 GN=ZYX PE=1 SV=1	0.25
sp|Q2TAM9|TUSC1_HUMAN Tumor suppressor candidate gene 1 protein OS=Homo sapiens OX=9606 GN=TUSC1 PE=1 SV=3	0.18867924528301888	tr|A0A1W2PNE7|A0A1W2PNE7_HUMAN Coiled-coil domain-containing protein 7 (Fragment) OS=Homo sapiens OX=9606 GN=CCDC7 PE=1 SV=1	0.19375	sp|P35637|FUS_HUMAN RNA-binding protein FUS OS=Homo sapiens OX=9606 GN=FUS PE=1 SV=1	0.06844106463878327	tr|C9JTY8|C9JTY8_HUMAN Vesicular, overexpressed in cancer, prosurvival protein 1 (Fragment) OS=Homo sapiens OX=9606 GN=VOPP1 PE=1 SV=1	0.25
tr|A0A0A0MQV6|A0A0A0MQV6_HUMAN Fibroblast growth factor OS=Homo sapiens OX=9606 GN=FGF2 PE=1 SV=1	0.18867924528301888	sp|Q06323|PSME1_HUMAN Proteasome activator complex subunit 1 OS=Homo sapiens OX=9606 GN=PSME1 PE=1 SV=1	0.1935483870967742	sp|Q9Y3S2|ZN330_HUMAN Zinc finger protein 330 OS=Homo sapiens OX=9606 GN=ZNF330 PE=1 SV=1	0.06837606837606838	tr|J3QKK7|J3QKK7_HUMAN Growth factor receptor-bound protein 7 OS=Homo sapiens OX=9606 GN=GRB7 PE=4 SV=1	0.25
tr|A0A087WUF6|A0A087WUF6_HUMAN Fibroblast growth factor OS=Homo sapiens OX=9606 GN=FGF2 PE=1 SV=2	0.18867924528301888	tr|A0A087WUT6|A0A087WUT6_HUMAN Eukaryotic translation initiation factor 5B OS=Homo sapiens OX=9606 GN=EIF5B PE=1 SV=1	0.19321533923303835	tr|H3BPE7|H3BPE7_HUMAN RNA-binding protein FUS OS=Homo sapiens OX=9606 GN=FUS PE=1 SV=1	0.0683111954459203	tr|E9PL31|E9PL31_HUMAN Proline-rich protein 18 (Fragment) OS=Homo sapiens OX=9606 GN=PRR18 PE=1 SV=8	0.25
tr|H0YFL9|H0YFL9_HUMAN DnaJ homolog subfamily B member 5 (Fragment) OS=Homo sapiens OX=9606 GN=DNAJB5 PE=1 SV=7	0.18840579710144928	tr|Q5JXL7|Q5JXL7_HUMAN Septin-7 OS=Homo sapiens OX=9606 GN=SEPT7 PE=1 SV=1	0.19318181818181818	tr|J3KT44|J3KT44_HUMAN Nuclear receptor corepressor 1 OS=Homo sapiens OX=9606 GN=NCOR1 PE=1 SV=1	0.06818181818181818	tr|M0QZ09|M0QZ09_HUMAN NAD-dependent protein deacetylase sirtuin-6 (Fragment) OS=Homo sapiens OX=9606 GN=SIRT6 PE=1 SV=8	0.25
tr|H3BPC7|H3BPC7_HUMAN Inositol 1,4,5-trisphosphate receptor-interacting protein-like 2 (Fragment) OS=Homo sapiens OX=9606 GN=ITPRIPL2 PE=4 SV=2	0.18840579710144928	sp|P20648|ATP4A_HUMAN Potassium-transporting ATPase alpha chain 1 OS=Homo sapiens OX=9606 GN=ATP4A PE=2 SV=5	0.19298245614035087	sp|Q8NCA5|FA98A_HUMAN Protein FAM98A OS=Homo sapiens OX=9606 GN=FAM98A PE=1 SV=1	0.06808510638297872	tr|A0A0C4DGU2|A0A0C4DGU2_HUMAN Methylmalonic aciduria and homocystinuria type C protein OS=Homo sapiens OX=9606 GN=MMACHC PE=1 SV=1	0.25
tr|H3BPJ5|H3BPJ5_HUMAN Synaptogyrin-3 (Fragment) OS=Homo sapiens OX=9606 GN=SYNGR3 PE=4 SV=8	0.18828451882845187	tr|F5H7R9|F5H7R9_HUMAN Parathymosin (Fragment) OS=Homo sapiens OX=9606 GN=PTMS PE=1 SV=1	0.19298245614035087	sp|P49759|CLK1_HUMAN Dual specificity protein kinase CLK1 OS=Homo sapiens OX=9606 GN=CLK1 PE=1 SV=2	0.06802721088435375	tr|J3KPA5|J3KPA5_HUMAN Transporter OS=Homo sapiens OX=9606 GN=SLC6A9 PE=1 SV=1	0.25
tr|D6R986|D6R986_HUMAN Transmembrane and coiled-coil domain-containing protein 6 OS=Homo sapiens OX=9606 GN=TMCO6 PE=1 SV=1	0.18811881188118812	tr|A0A0U1RRD6|A0A0U1RRD6_HUMAN Probable global transcription activator SNF2L2 (Fragment) OS=Homo sapiens OX=9606 GN=SMARCA2 PE=1 SV=1	0.19298245614035087	tr|F8WBF5|F8WBF5_HUMAN Dual-specificity protein kinase CLK1 OS=Homo sapiens OX=9606 GN=CLK1 PE=1 SV=1	0.06802721088435375	tr|M0R344|M0R344_HUMAN Sphingosine kinase 2 OS=Homo sapiens OX=9606 GN=SPHK2 PE=1 SV=1	0.25
sp|Q99988|GDF15_HUMAN Growth/differentiation factor 15 OS=Homo sapiens OX=9606 GN=GDF15 PE=1 SV=3	0.1875	tr|A0A2R8Y5T0|A0A2R8Y5T0_HUMAN Cytoplasmic dynein 1 heavy chain 1 (Fragment) OS=Homo sapiens OX=9606 GN=DYNC1H1 PE=1 SV=1	0.19298245614035087	tr|B0QYK0|B0QYK0_HUMAN RNA-binding protein EWS OS=Homo sapiens OX=9606 GN=EWSR1 PE=1 SV=1	0.06796116504854369	tr|Q3SYA6|Q3SYA6_HUMAN MAGEC3 protein OS=Homo sapiens OX=9606 GN=MAGEC3 PE=1 SV=1	0.25
tr|J3QQ67|J3QQ67_HUMAN 60S ribosomal protein L18 (Fragment) OS=Homo sapiens OX=9606 GN=RPL18 PE=1 SV=1	0.1875	tr|H0YF59|H0YF59_HUMAN Nuclear pore complex-interacting protein family member A5 (Fragment) OS=Homo sapiens OX=9606 GN=NPIPA5 PE=4 SV=1	0.19298245614035087	sp|Q9BZD7|TMG3_HUMAN Transmembrane gamma-carboxyglutamic acid protein 3 OS=Homo sapiens OX=9606 GN=PRRG3 PE=2 SV=2	0.06779661016949153	sp|Q03692|COAA1_HUMAN Collagen alpha-1(X) chain OS=Homo sapiens OX=9606 GN=COL10A1 PE=1 SV=2	0.24954128440366974
tr|J3QKQ3|J3QKQ3_HUMAN Hydroxysteroid 11-beta-dehydrogenase 1-like protein (Fragment) OS=Homo sapiens OX=9606 GN=HSD11B1L PE=4 SV=1	0.1875	sp|O76094|SRP72_HUMAN Signal recognition particle subunit SRP72 OS=Homo sapiens OX=9606 GN=SRP72 PE=1 SV=3	0.1927710843373494	tr|C9JGE3|C9JGE3_HUMAN EWS RNA-binding protein variant 6 OS=Homo sapiens OX=9606 GN=EWSR1 PE=1 SV=2	0.06774193548387097	sp|Q9BRQ0|PYGO2_HUMAN Pygopus homolog 2 OS=Homo sapiens OX=9606 GN=PYGO2 PE=1 SV=2	0.24924924924924924
tr|G3V5Y2|G3V5Y2_HUMAN Probable RNA-binding protein 23 (Fragment) OS=Homo sapiens OX=9606 GN=RBM23 PE=1 SV=1	0.1875	tr|H0YA82|H0YA82_HUMAN La-related protein 7 (Fragment) OS=Homo sapiens OX=9606 GN=LARP7 PE=1 SV=1	0.19205298013245034	sp|Q496J9|SV2C_HUMAN Synaptic vesicle glycoprotein 2C OS=Homo sapiens OX=9606 GN=SV2C PE=1 SV=1	0.06766917293233082	tr|H7C3R3|H7C3R3_HUMAN Zyxin (Fragment) OS=Homo sapiens OX=9606 GN=ZYX PE=1 SV=8	0.24858757062146894
sp|A6NL05|F74A7_HUMAN Protein FAM74A7 OS=Homo sapiens OX=9606 GN=FAM74A7 PE=3 SV=3	0.18691588785046728	sp|Q15651|HMGN3_HUMAN High mobility group nucleosome-binding domain-containing protein 3 OS=Homo sapiens OX=9606 GN=HMGN3 PE=1 SV=2	0.1919191919191919	tr|B3KT41|B3KT41_HUMAN cDNA FLJ37598 fis, clone BRCOC2008642, highly similar to Synaptic vesicle glycoprotein 2C OS=Homo sapiens OX=9606 GN=SV2C PE=1 SV=1	0.06766917293233082	tr|A0A087WUL4|A0A087WUL4_HUMAN Retrotransposon-derived protein PEG10 OS=Homo sapiens OX=9606 GN=PEG10 PE=1 SV=1	0.2484076433121019
tr|C9JJC9|C9JJC9_HUMAN Leucine-rich repeat flightless-interacting protein 2 (Fragment) OS=Homo sapiens OX=9606 GN=LRRFIP2 PE=1 SV=1	0.1864406779661017	tr|E5RIE3|E5RIE3_HUMAN N-acetyltransferase ESCO2 (Fragment) OS=Homo sapiens OX=9606 GN=ESCO2 PE=1 SV=1	0.1917808219178082	tr|E7ESD5|E7ESD5_HUMAN Eyes absent homolog OS=Homo sapiens OX=9606 GN=EYA4 PE=1 SV=1	0.06748466257668712	tr|G3V5E1|G3V5E1_HUMAN Cyclin-K OS=Homo sapiens OX=9606 GN=CCNK PE=1 SV=1	0.24812030075187969
tr|A9Z1W8|A9Z1W8_HUMAN SUN domain-containing protein 5 OS=Homo sapiens OX=9606 GN=SUN5 PE=1 SV=1	0.1864406779661017	sp|O60841|IF2P_HUMAN Eukaryotic translation initiation factor 5B OS=Homo sapiens OX=9606 GN=EIF5B PE=1 SV=4	0.19174041297935104	tr|C9J3W4|C9J3W4_HUMAN Sorbin and SH3 domain-containing protein 2 (Fragment) OS=Homo sapiens OX=9606 GN=SORBS2 PE=1 SV=1	0.06741573033707865	tr|H0YEW5|H0YEW5_HUMAN AT-rich interactive domain-containing protein 1A (Fragment) OS=Homo sapiens OX=9606 GN=ARID1A PE=1 SV=1	0.24786324786324787
tr|C9J321|C9J321_HUMAN Leucine-rich repeat flightless-interacting protein 2 (Fragment) OS=Homo sapiens OX=9606 GN=LRRFIP2 PE=1 SV=1	0.1864406779661017	sp|P20042|IF2B_HUMAN Eukaryotic translation initiation factor 2 subunit 2 OS=Homo sapiens OX=9606 GN=EIF2S2 PE=1 SV=2	0.19161676646706588	sp|P51911|CNN1_HUMAN Calponin-1 OS=Homo sapiens OX=9606 GN=CNN1 PE=1 SV=2	0.06722689075630252	sp|Q9H3S7|PTN23_HUMAN Tyrosine-protein phosphatase non-receptor type 23 OS=Homo sapiens OX=9606 GN=PTPN23 PE=1 SV=1	0.24780058651026393
tr|C9JC17|C9JC17_HUMAN Leucine-rich repeat flightless-interacting protein 2 (Fragment) OS=Homo sapiens OX=9606 GN=LRRFIP2 PE=1 SV=1	0.1864406779661017	sp|P26583|HMGB2_HUMAN High mobility group protein B2 OS=Homo sapiens OX=9606 GN=HMGB2 PE=1 SV=2	0.19138755980861244	tr|B7Z7E1|B7Z7E1_HUMAN Calponin OS=Homo sapiens OX=9606 GN=CNN1 PE=1 SV=1	0.06722689075630252	sp|Q3KNS1|PTHD3_HUMAN Patched domain-containing protein 3 OS=Homo sapiens OX=9606 GN=PTCHD3 PE=1 SV=3	0.24778761061946902
tr|E5RGD7|E5RGD7_HUMAN Myc proto-oncogene protein (Fragment) OS=Homo sapiens OX=9606 GN=MYC PE=4 SV=8	0.1864406779661017	sp|Q8IY85|EFC13_HUMAN EF-hand calcium-binding domain-containing protein 13 OS=Homo sapiens OX=9606 GN=EFCAB13 PE=2 SV=2	0.19117647058823528	tr|M0R3F1|M0R3F1_HUMAN Heterogeneous nuclear ribonucleoprotein U-like protein 1 (Fragment) OS=Homo sapiens OX=9606 GN=HNRNPUL1 PE=1 SV=1	0.06691449814126393	tr|A0A087WVH3|A0A087WVH3_HUMAN Patched domain-containing protein 3 OS=Homo sapiens OX=9606 GN=PTCHD3 PE=4 SV=1	0.24778761061946902
tr|E9PM36|E9PM36_HUMAN 40S ribosomal protein S2 OS=Homo sapiens OX=9606 GN=RPS2 PE=1 SV=1	0.1864406779661017	tr|A0A1W2PRA0|A0A1W2PRA0_HUMAN Smad nuclear-interacting protein 1 OS=Homo sapiens OX=9606 GN=SNIP1 PE=1 SV=1	0.19117647058823528	sp|Q16625|OCLN_HUMAN Occludin OS=Homo sapiens OX=9606 GN=OCLN PE=1 SV=1	0.06666666666666667	sp|Q8TAZ6|CKLF2_HUMAN CKLF-like MARVEL transmembrane domain-containing protein 2 OS=Homo sapiens OX=9606 GN=CMTM2 PE=2 SV=1	0.24761904761904763
tr|A9J4F5|A9J4F5_HUMAN Zinc finger protein 593 OS=Homo sapiens OX=9606 GN=ZNF593 PE=1 SV=1	0.1864406779661017	tr|C9JWS9|C9JWS9_HUMAN Chromobox protein homolog 1 (Fragment) OS=Homo sapiens OX=9606 GN=CBX1 PE=1 SV=1	0.19090909090909092	tr|A0A0D9SGE4|A0A0D9SGE4_HUMAN Transcription factor 4 (Fragment) OS=Homo sapiens OX=9606 GN=TCF4 PE=1 SV=1	0.06666666666666667	sp|Q9H1C7|CYTM1_HUMAN Cysteine-rich and transmembrane domain-containing protein 1 OS=Homo sapiens OX=9606 GN=CYSTM1 PE=1 SV=1	0.24742268041237114
tr|A0A0C4DGC9|A0A0C4DGC9_HUMAN Serine/threonine-protein kinase 35 (Fragment) OS=Homo sapiens OX=9606 GN=STK35 PE=1 SV=1	0.1864406779661017	tr|A0A0G2JNW1|A0A0G2JNW1_HUMAN Testis-expressed basic protein 1 OS=Homo sapiens OX=9606 GN=TSBP1 PE=1 SV=1	0.19076923076923077	tr|A0A0G2JMZ8|A0A0G2JMZ8_HUMAN Occludin OS=Homo sapiens OX=9606 GN=OCLN PE=1 SV=1	0.06666666666666667	tr|A0A0G2JR65|A0A0G2JR65_HUMAN Mucin-2 OS=Homo sapiens OX=9606 GN=MUC2 PE=1 SV=1	0.24738675958188153
sp|P59051|BRAS2_HUMAN Putative uncharacterized protein encoded by BRWD1-AS2 OS=Homo sapiens OX=9606 GN=BRWD1-AS2 PE=5 SV=1	0.18620689655172415	tr|A0A0G2JQ19|A0A0G2JQ19_HUMAN Testis-expressed basic protein 1 OS=Homo sapiens OX=9606 GN=TSBP1 PE=1 SV=1	0.19076923076923077	tr|C9J9P7|C9J9P7_HUMAN RNA-binding protein 5 (Fragment) OS=Homo sapiens OX=9606 GN=RBM5 PE=1 SV=1	0.06666666666666667	sp|P02810|PRPC_HUMAN Salivary acidic proline-rich phosphoprotein 1/2 OS=Homo sapiens OX=9606 GN=PRH1 PE=1 SV=2	0.2469879518072289
tr|H7C528|H7C528_HUMAN Polyhomeotic-like protein 3 (Fragment) OS=Homo sapiens OX=9606 GN=PHC3 PE=1 SV=1	0.18604651162790697	tr|A0A0G2JN18|A0A0G2JN18_HUMAN Testis-expressed basic protein 1 OS=Homo sapiens OX=9606 GN=TSBP1 PE=1 SV=1	0.19076923076923077	tr|C9J1N5|C9J1N5_HUMAN Leukocyte receptor cluster member 8 (Fragment) OS=Homo sapiens OX=9606 GN=LENG8 PE=1 SV=1	0.06666666666666667	tr|A0A0A0MT31|A0A0A0MT31_HUMAN Proline-rich protein 4 OS=Homo sapiens OX=9606 GN=PRR4 PE=4 SV=1	0.2469879518072289
sp|B3KS81|SRRM5_HUMAN Serine/arginine repetitive matrix protein 5 OS=Homo sapiens OX=9606 GN=SRRM5 PE=1 SV=3	0.18601398601398603	tr|A0A087WYQ2|A0A087WYQ2_HUMAN Testis-expressed basic protein 1 OS=Homo sapiens OX=9606 GN=TSBP1 PE=1 SV=1	0.19076923076923077	tr|I3L2T6|I3L2T6_HUMAN Lipopolysaccharide-induced tumor necrosis factor-alpha factor OS=Homo sapiens OX=9606 GN=LITAF PE=1 SV=1	0.06666666666666667	tr|K7EIZ8|K7EIZ8_HUMAN MHC class II regulatory factor RFX1 (Fragment) OS=Homo sapiens OX=9606 GN=RFX1 PE=1 SV=1	0.2468354430379747
sp|Q96PT4|DUX3_HUMAN Putative double homeobox protein 3 OS=Homo sapiens OX=9606 GN=DUX3 PE=2 SV=1	0.18584070796460178	sp|Q6FHJ7|SFRP4_HUMAN Secreted frizzled-related protein 4 OS=Homo sapiens OX=9606 GN=SFRP4 PE=1 SV=2	0.19047619047619047	tr|A0A2R8YDT5|A0A2R8YDT5_HUMAN ATP-dependent RNA helicase DDX3X OS=Homo sapiens OX=9606 GN=DDX3X PE=1 SV=1	0.06666666666666667	tr|Q5T171|Q5T171_HUMAN Pygopus homolog 2 (Drosophila), isoform CRA_b OS=Homo sapiens OX=9606 GN=PYGO2 PE=1 SV=1	0.24662162162162163
tr|E5RFU4|E5RFU4_HUMAN Dihydropyrimidinase-related protein 2 (Fragment) OS=Homo sapiens OX=9606 GN=DPYSL2 PE=1 SV=1	0.18556701030927836	tr|F5GYK6|F5GYK6_HUMAN ATP-binding cassette sub-family F member 1 (Fragment) OS=Homo sapiens OX=9606 GN=ABCF1 PE=1 SV=1	0.19047619047619047	tr|C9JWQ1|C9JWQ1_HUMAN Nuclear receptor subfamily 4 group A member 2 (Fragment) OS=Homo sapiens OX=9606 GN=NR4A2 PE=4 SV=8	0.0660377358490566	tr|J3KT18|J3KT18_HUMAN SWI/SNF-related matrix-associated actin-dependent regulator of chromatin subfamily D member 2 (Fragment) OS=Homo sapiens OX=9606 GN=SMARCD2 PE=1 SV=1	0.2463768115942029
sp|Q86VQ6|TRXR3_HUMAN Thioredoxin reductase 3 OS=Homo sapiens OX=9606 GN=TXNRD3 PE=1 SV=4	0.18518518518518517	tr|G3XAI9|G3XAI9_HUMAN Protein FAM133B OS=Homo sapiens OX=9606 GN=FAM133B PE=1 SV=1	0.19047619047619047	tr|A0A2R8Y7T2|A0A2R8Y7T2_HUMAN ATP-dependent RNA helicase DDX3X OS=Homo sapiens OX=9606 GN=DDX3X PE=1 SV=1	0.06578947368421052	tr|H3BN91|H3BN91_HUMAN C-Jun-amino-terminal kinase-interacting protein 3 (Fragment) OS=Homo sapiens OX=9606 GN=MAPK8IP3 PE=4 SV=1	0.2463768115942029
sp|Q9NQR7|CC177_HUMAN Coiled-coil domain-containing protein 177 OS=Homo sapiens OX=9606 GN=CCDC177 PE=2 SV=3	0.18518518518518517	sp|Q8TDN6|BRX1_HUMAN Ribosome biogenesis protein BRX1 homolog OS=Homo sapiens OX=9606 GN=BRIX1 PE=1 SV=2	0.189873417721519	sp|P28827|PTPRM_HUMAN Receptor-type tyrosine-protein phosphatase mu OS=Homo sapiens OX=9606 GN=PTPRM PE=1 SV=2	0.06557377049180328	sp|P78325|ADAM8_HUMAN Disintegrin and metalloproteinase domain-containing protein 8 OS=Homo sapiens OX=9606 GN=ADAM8 PE=1 SV=2	0.2462686567164179
tr|X6R3D1|X6R3D1_HUMAN HRAS-like suppressor, isoform CRA_b OS=Homo sapiens OX=9606 GN=HRASLS PE=4 SV=1	0.18518518518518517	sp|Q9UNL4|ING4_HUMAN Inhibitor of growth protein 4 OS=Homo sapiens OX=9606 GN=ING4 PE=1 SV=1	0.189873417721519	tr|E7EPS8|E7EPS8_HUMAN Receptor-type tyrosine-protein phosphatase mu OS=Homo sapiens OX=9606 GN=PTPRM PE=1 SV=2	0.06557377049180328	tr|K7ESF3|K7ESF3_HUMAN CAP-Gly domain-containing linker protein 3 (Fragment) OS=Homo sapiens OX=9606 GN=CLIP3 PE=1 SV=1	0.24615384615384617
tr|A0A1W2PR67|A0A1W2PR67_HUMAN Thioredoxin reductase 3 OS=Homo sapiens OX=9606 GN=TXNRD3 PE=1 SV=1	0.18518518518518517	tr|Q5T4S2|Q5T4S2_HUMAN Peptidyl-prolyl cis-trans isomerase-like 4 OS=Homo sapiens OX=9606 GN=PPIL4 PE=4 SV=1	0.1896551724137931	tr|R4GMU5|R4GMU5_HUMAN Dipeptidyl peptidase 2 (Fragment) OS=Homo sapiens OX=9606 GN=DPP7 PE=1 SV=1	0.06557377049180328	sp|Q7Z4S9|SH2D6_HUMAN SH2 domain-containing protein 6 OS=Homo sapiens OX=9606 GN=SH2D6 PE=2 SV=1	0.24561403508771928
tr|H0YBQ0|H0YBQ0_HUMAN Thioredoxin reductase 3 OS=Homo sapiens OX=9606 GN=TXNRD3 PE=1 SV=2	0.18518518518518517	tr|E9PJ88|E9PJ88_HUMAN Nuclear pore complex-interacting protein family member A5 OS=Homo sapiens OX=9606 GN=NPIPA5 PE=4 SV=1	0.1896551724137931	tr|K9J7I2|K9J7I2_HUMAN Uncharacterized protein OS=Homo sapiens OX=9606 PE=1 SV=1	0.06542056074766354	tr|E9PCV4|E9PCV4_HUMAN Sphingosine kinase 2, isoform CRA_e OS=Homo sapiens OX=9606 GN=SPHK2 PE=1 SV=2	0.24539877300613497
tr|H0YBI6|H0YBI6_HUMAN Thioredoxin reductase 3 OS=Homo sapiens OX=9606 GN=TXNRD3 PE=1 SV=2	0.18518518518518517	tr|H0YED6|H0YED6_HUMAN Nuclear pore complex-interacting protein family member A5 (Fragment) OS=Homo sapiens OX=9606 GN=NPIPA5 PE=4 SV=1	0.1896551724137931	tr|J3KQ82|J3KQ82_HUMAN RNA-binding motif protein, Y chromosome, family 1 member F/J OS=Homo sapiens OX=9606 GN=RBMY1F PE=4 SV=1	0.06535947712418301	sp|Q3SXP7|SHSL1_HUMAN Protein shisa-like-1 OS=Homo sapiens OX=9606 GN=SHISAL1 PE=2 SV=2	0.24528301886792453
tr|H7C3S3|H7C3S3_HUMAN Protein phosphatase 1M (Fragment) OS=Homo sapiens OX=9606 GN=PPM1M PE=1 SV=1	0.18518518518518517	sp|Q7L2Z9|CENPQ_HUMAN Centromere protein Q OS=Homo sapiens OX=9606 GN=CENPQ PE=1 SV=1	0.18947368421052632	tr|K7EQR7|K7EQR7_HUMAN Cold-inducible RNA-binding protein OS=Homo sapiens OX=9606 GN=CIRBP PE=1 SV=1	0.06521739130434782	sp|Q8N5S1|S2541_HUMAN Solute carrier family 25 member 41 OS=Homo sapiens OX=9606 GN=SLC25A41 PE=2 SV=2	0.24528301886792453
sp|Q8N7S6|ARI2O_HUMAN Uncharacterized protein ARIH2OS OS=Homo sapiens OX=9606 GN=ARIH2OS PE=2 SV=1	0.18487394957983194	tr|D6RAD2|D6RAD2_HUMAN Replication factor C subunit 1 (Fragment) OS=Homo sapiens OX=9606 GN=RFC1 PE=1 SV=1	0.1893939393939394	tr|J3QL66|J3QL66_HUMAN SWI/SNF-related matrix-associated actin-dependent regulator of chromatin subfamily E member 1 OS=Homo sapiens OX=9606 GN=SMARCE1 PE=1 SV=1	0.06493506493506493	tr|H3BNU9|H3BNU9_HUMAN Calcium-regulated heat-stable protein 1 (Fragment) OS=Homo sapiens OX=9606 GN=CARHSP1 PE=1 SV=1	0.24528301886792453
sp|B2RBV5|MRUPP_HUMAN Putative MORF4 family-associated protein 1-like protein UPP OS=Homo sapiens OX=9606 PE=1 SV=1	0.18487394957983194	sp|O60519|CRBL2_HUMAN cAMP-responsive element-binding protein-like 2 OS=Homo sapiens OX=9606 GN=CREBL2 PE=1 SV=1	0.1891891891891892	tr|A0A2R8Y604|A0A2R8Y604_HUMAN Connector enhancer of kinase suppressor of ras 2 (Fragment) OS=Homo sapiens OX=9606 GN=CNKSR2 PE=1 SV=1	0.06493506493506493	tr|H3BSW7|H3BSW7_HUMAN Calcium-regulated heat-stable protein 1 (Fragment) OS=Homo sapiens OX=9606 GN=CARHSP1 PE=1 SV=1	0.24528301886792453
tr|H3BV80|H3BV80_HUMAN RNA-binding protein with serine-rich domain 1 OS=Homo sapiens OX=9606 GN=RNPS1 PE=1 SV=2	0.1848341232227488	tr|F5H710|F5H710_HUMAN RAD51-associated protein 1 OS=Homo sapiens OX=9606 GN=RAD51AP1 PE=1 SV=1	0.1891891891891892	sp|P21815|SIAL_HUMAN Bone sialoprotein 2 OS=Homo sapiens OX=9606 GN=IBSP PE=1 SV=4	0.06463878326996197	tr|H3BUY4|H3BUY4_HUMAN Calcium-regulated heat-stable protein 1 (Fragment) OS=Homo sapiens OX=9606 GN=CARHSP1 PE=1 SV=1	0.24528301886792453
sp|A0PJZ3|GXLT2_HUMAN Glucoside xylosyltransferase 2 OS=Homo sapiens OX=9606 GN=GXYLT2 PE=2 SV=2	0.18478260869565216	tr|Q5JSK9|Q5JSK9_HUMAN High mobility group nucleosome-binding domain-containing protein 5 (Fragment) OS=Homo sapiens OX=9606 GN=HMGN5 PE=1 SV=1	0.1890547263681592	sp|Q15759|MK11_HUMAN Mitogen-activated protein kinase 11 OS=Homo sapiens OX=9606 GN=MAPK11 PE=1 SV=2	0.06451612903225806	tr|B9TX31|B9TX31_HUMAN Mediator complex subunit MED25 variant MED25_i4 OS=Homo sapiens OX=9606 GN=MED25 PE=1 SV=1	0.24522292993630573
tr|A0A096LPB4|A0A096LPB4_HUMAN Zinc finger protein 638 (Fragment) OS=Homo sapiens OX=9606 GN=ZNF638 PE=1 SV=1	0.18478260869565216	tr|H3BTW3|H3BTW3_HUMAN Chromodomain-helicase-DNA-binding protein 9 (Fragment) OS=Homo sapiens OX=9606 GN=CHD9 PE=1 SV=8	0.1889400921658986	sp|Q9NZC7|WWOX_HUMAN WW domain-containing oxidoreductase OS=Homo sapiens OX=9606 GN=WWOX PE=1 SV=1	0.06451612903225806	sp|P20073|ANXA7_HUMAN Annexin A7 OS=Homo sapiens OX=9606 GN=ANXA7 PE=1 SV=3	0.24456521739130435
tr|X6RDH7|X6RDH7_HUMAN Fibrinogen C domain-containing protein 1 (Fragment) OS=Homo sapiens OX=9606 GN=FIBCD1 PE=1 SV=1	0.18461538461538463	tr|Q5TF98|Q5TF98_HUMAN Nuclear receptor coactivator 7 (Fragment) OS=Homo sapiens OX=9606 GN=NCOA7 PE=1 SV=1	0.18888888888888888	tr|F8VVD4|F8VVD4_HUMAN CCR4-NOT transcription complex subunit 2 OS=Homo sapiens OX=9606 GN=CNOT2 PE=1 SV=1	0.06451612903225806	tr|A0A087WTR5|A0A087WTR5_HUMAN Mediator of RNA polymerase II transcription subunit 25 OS=Homo sapiens OX=9606 GN=MED25 PE=1 SV=1	0.24444444444444444
tr|A0A087X1I0|A0A087X1I0_HUMAN Cyclin-dependent kinase 11B OS=Homo sapiens OX=9606 GN=CDK11B PE=1 SV=1	0.18442622950819673	sp|Q9NX58|LYAR_HUMAN Cell growth-regulating nucleolar protein OS=Homo sapiens OX=9606 GN=LYAR PE=1 SV=2	0.18877551020408162	tr|C9JIJ9|C9JIJ9_HUMAN RNA-binding motif, single-stranded-interacting protein 3 OS=Homo sapiens OX=9606 GN=RBMS3 PE=1 SV=1	0.06451612903225806	sp|Q8N6T7|SIR6_HUMAN NAD-dependent protein deacetylase sirtuin-6 OS=Homo sapiens OX=9606 GN=SIRT6 PE=1 SV=2	0.2441860465116279
sp|Q8NCT3|K0895_HUMAN Uncharacterized protein KIAA0895 OS=Homo sapiens OX=9606 GN=KIAA0895 PE=2 SV=4	0.18421052631578946	sp|Q9H5U6|ZCHC4_HUMAN Zinc finger CCHC domain-containing protein 4 OS=Homo sapiens OX=9606 GN=ZCCHC4 PE=1 SV=3	0.18867924528301888	tr|F8WFB0|F8WFB0_HUMAN Grainyhead-like protein 1 homolog OS=Homo sapiens OX=9606 GN=GRHL1 PE=1 SV=1	0.06451612903225806	tr|K7EIK1|K7EIK1_HUMAN WW domain-binding protein 2 (Fragment) OS=Homo sapiens OX=9606 GN=WBP2 PE=1 SV=1	0.2440944881889764
tr|D6RBV0|D6RBV0_HUMAN LEM domain-containing protein 2 OS=Homo sapiens OX=9606 GN=LEMD2 PE=1 SV=1	0.18421052631578946	sp|Q9GZP8|IMUP_HUMAN Immortalization up-regulated protein OS=Homo sapiens OX=9606 GN=IMUP PE=1 SV=1	0.18867924528301888	tr|C9JL62|C9JL62_HUMAN Sorbin and SH3 domain-containing protein 2 (Fragment) OS=Homo sapiens OX=9606 GN=SORBS2 PE=1 SV=1	0.06451612903225806	sp|O75949|F155B_HUMAN Transmembrane protein FAM155B OS=Homo sapiens OX=9606 GN=FAM155B PE=2 SV=2	0.24390243902439024
tr|B9ZVT1|B9ZVT1_HUMAN RNA-binding protein 12B OS=Homo sapiens OX=9606 GN=RBM12B PE=1 SV=2	0.18421052631578946	tr|F6UH26|F6UH26_HUMAN Probable global transcription activator SNF2L2 (Fragment) OS=Homo sapiens OX=9606 GN=SMARCA2 PE=1 SV=2	0.18867924528301888	sp|Q6XE24|RBMS3_HUMAN RNA-binding motif, single-stranded-interacting protein 3 OS=Homo sapiens OX=9606 GN=RBMS3 PE=1 SV=1	0.0642570281124498	tr|F8VWG7|F8VWG7_HUMAN Cyclic AMP-dependent transcription factor ATF-7 (Fragment) OS=Homo sapiens OX=9606 GN=ATF7 PE=4 SV=2	0.24358974358974358
sp|Q8N3Y1|FBXW8_HUMAN F-box/WD repeat-containing protein 8 OS=Homo sapiens OX=9606 GN=FBXW8 PE=1 SV=2	0.1836734693877551	tr|A0A2R8Y6H2|A0A2R8Y6H2_HUMAN Cytoplasmic dynein 1 heavy chain 1 (Fragment) OS=Homo sapiens OX=9606 GN=DYNC1H1 PE=1 SV=1	0.18867924528301888	tr|A8MUH3|A8MUH3_HUMAN T-cell surface glycoprotein CD3 gamma chain OS=Homo sapiens OX=9606 GN=CD3G PE=1 SV=1	0.0641025641025641	sp|Q5T124|UBX11_HUMAN UBX domain-containing protein 11 OS=Homo sapiens OX=9606 GN=UBXN11 PE=1 SV=2	0.24299065420560748
tr|A0A0G2JHL6|A0A0G2JHL6_HUMAN Coiled-coil alpha-helical rod protein 1 (Fragment) OS=Homo sapiens OX=9606 GN=CCHCR1 PE=1 SV=1	0.1836734693877551	tr|A0A2R8Y706|A0A2R8Y706_HUMAN Cytoplasmic dynein 1 heavy chain 1 (Fragment) OS=Homo sapiens OX=9606 GN=DYNC1H1 PE=1 SV=1	0.18867924528301888	sp|Q01844|EWS_HUMAN RNA-binding protein EWS OS=Homo sapiens OX=9606 GN=EWSR1 PE=1 SV=1	0.06402439024390244	tr|A0A1B0GU98|A0A1B0GU98_HUMAN Coiled-coil domain-containing 200 (Fragment) OS=Homo sapiens OX=9606 GN=CCDC200 PE=4 SV=1	0.24299065420560748
tr|H7C2M1|H7C2M1_HUMAN Selenocysteine lyase (Fragment) OS=Homo sapiens OX=9606 GN=SCLY PE=1 SV=1	0.1834862385321101	tr|E5RG60|E5RG60_HUMAN AN1-type zinc finger protein 1 (Fragment) OS=Homo sapiens OX=9606 GN=ZFAND1 PE=1 SV=1	0.18867924528301888	sp|P20963|CD3Z_HUMAN T-cell surface glycoprotein CD3 zeta chain OS=Homo sapiens OX=9606 GN=CD247 PE=1 SV=2	0.06382978723404255	tr|H7C0T4|H7C0T4_HUMAN Transport and Golgi organization protein 1 homolog (Fragment) OS=Homo sapiens OX=9606 GN=MIA3 PE=1 SV=1	0.24299065420560748
sp|Q9BY78|RNF26_HUMAN E3 ubiquitin-protein ligase RNF26 OS=Homo sapiens OX=9606 GN=RNF26 PE=1 SV=1	0.18333333333333332	tr|A0A2R8YFZ7|A0A2R8YFZ7_HUMAN Cytoplasmic dynein 1 heavy chain 1 (Fragment) OS=Homo sapiens OX=9606 GN=DYNC1H1 PE=1 SV=1	0.18867924528301888	sp|Q9BRL6|SRSF8_HUMAN Serine/arginine-rich splicing factor 8 OS=Homo sapiens OX=9606 GN=SRSF8 PE=1 SV=1	0.06382978723404255	sp|P24928|RPB1_HUMAN DNA-directed RNA polymerase II subunit RPB1 OS=Homo sapiens OX=9606 GN=POLR2A PE=1 SV=2	0.2428842504743833
sp|Q07020|RL18_HUMAN 60S ribosomal protein L18 OS=Homo sapiens OX=9606 GN=RPL18 PE=1 SV=2	0.18333333333333332	sp|Q9HCI7|MSL2_HUMAN E3 ubiquitin-protein ligase MSL2 OS=Homo sapiens OX=9606 GN=MSL2 PE=1 SV=2	0.18840579710144928	tr|H3BUV8|H3BUV8_HUMAN Lysyl oxidase homolog 1 OS=Homo sapiens OX=9606 GN=LOXL1 PE=1 SV=1	0.0636604774535809	sp|Q99732|LITAF_HUMAN Lipopolysaccharide-induced tumor necrosis factor-alpha factor OS=Homo sapiens OX=9606 GN=LITAF PE=1 SV=2	0.24242424242424243
tr|J3KTD8|J3KTD8_HUMAN Core-binding factor subunit beta (Fragment) OS=Homo sapiens OX=9606 GN=CBFB PE=1 SV=1	0.18333333333333332	tr|E9PIM2|E9PIM2_HUMAN Centrosomal protein of 164 kDa (Fragment) OS=Homo sapiens OX=9606 GN=CEP164 PE=1 SV=1	0.18840579710144928	sp|O75526|RMXL2_HUMAN RNA-binding motif protein, X-linked-like-2 OS=Homo sapiens OX=9606 GN=RBMXL2 PE=1 SV=3	0.06358381502890173	sp|Q14201|BTG3_HUMAN Protein BTG3 OS=Homo sapiens OX=9606 GN=BTG3 PE=1 SV=3	0.24242424242424243
tr|E5RGD0|E5RGD0_HUMAN Protein FAM92A (Fragment) OS=Homo sapiens OX=9606 GN=FAM92A PE=1 SV=1	0.18333333333333332	tr|H7C1J5|H7C1J5_HUMAN Adipocyte enhancer-binding protein 1 (Fragment) OS=Homo sapiens OX=9606 GN=AEBP1 PE=1 SV=1	0.18840579710144928	sp|P62995|TRA2B_HUMAN Transformer-2 protein homolog beta OS=Homo sapiens OX=9606 GN=TRA2B PE=1 SV=1	0.06358381502890173	sp|P09529|INHBB_HUMAN Inhibin beta B chain OS=Homo sapiens OX=9606 GN=INHBB PE=1 SV=2	0.24242424242424243
tr|M0R1Q8|M0R1Q8_HUMAN Regulator of chromosome condensation (Fragment) OS=Homo sapiens OX=9606 GN=RCC1 PE=1 SV=1	0.18309859154929578	tr|H3BNI3|H3BNI3_HUMAN RNA-binding protein with serine-rich domain 1 (Fragment) OS=Homo sapiens OX=9606 GN=RNPS1 PE=1 SV=1	0.18823529411764706	sp|P78352|DLG4_HUMAN Disks large homolog 4 OS=Homo sapiens OX=9606 GN=DLG4 PE=1 SV=3	0.06349206349206349	tr|A0A1B0GVK9|A0A1B0GVK9_HUMAN POU domain, class 6, transcription factor 1 (Fragment) OS=Homo sapiens OX=9606 GN=POU6F1 PE=4 SV=1	0.24242424242424243
tr|F2Z2V4|F2Z2V4_HUMAN General transcription and DNA repair factor IIH helicase subunit XPB OS=Homo sapiens OX=9606 GN=ERCC3 PE=4 SV=1	0.18309859154929578	sp|P27695|APEX1_HUMAN DNA-(apurinic or apyrimidinic site) lyase OS=Homo sapiens OX=9606 GN=APEX1 PE=1 SV=2	0.1875	tr|E9PRE3|E9PRE3_HUMAN LIM domain only protein 7 (Fragment) OS=Homo sapiens OX=9606 GN=LMO7 PE=1 SV=1	0.06349206349206349	tr|I3L1I9|I3L1I9_HUMAN Lipopolysaccharide-induced tumor necrosis factor-alpha factor (Fragment) OS=Homo sapiens OX=9606 GN=LITAF PE=1 SV=1	0.24242424242424243
tr|A0A0G2JHL3|A0A0G2JHL3_HUMAN Coiled-coil alpha-helical rod protein 1 (Fragment) OS=Homo sapiens OX=9606 GN=CCHCR1 PE=1 SV=1	0.1827956989247312	tr|G3V5Q1|G3V5Q1_HUMAN DNA-(apurinic or apyrimidinic site) lyase (Fragment) OS=Homo sapiens OX=9606 GN=APEX1 PE=1 SV=1	0.1875	tr|I3L1F1|I3L1F1_HUMAN Hepatocyte growth factor-regulated tyrosine kinase substrate (Fragment) OS=Homo sapiens OX=9606 GN=HGS PE=4 SV=1	0.06349206349206349	tr|I3L3U8|I3L3U8_HUMAN Lipopolysaccharide-induced tumor necrosis factor-alpha factor (Fragment) OS=Homo sapiens OX=9606 GN=LITAF PE=1 SV=8	0.24242424242424243
sp|Q8NC56|LEMD2_HUMAN LEM domain-containing protein 2 OS=Homo sapiens OX=9606 GN=LEMD2 PE=1 SV=1	0.18274111675126903	tr|C9J8M7|C9J8M7_HUMAN SPATS2-like protein (Fragment) OS=Homo sapiens OX=9606 GN=SPATS2L PE=1 SV=1	0.1875	tr|E5RH28|E5RH28_HUMAN Glycoprotein Xg OS=Homo sapiens OX=9606 GN=XG PE=1 SV=2	0.06329113924050633	sp|Q8WXS8|ATS14_HUMAN A disintegrin and metalloproteinase with thrombospondin motifs 14 OS=Homo sapiens OX=9606 GN=ADAMTS14 PE=2 SV=2	0.2421875
sp|A6NFY7|SDHF1_HUMAN Succinate dehydrogenase assembly factor 1, mitochondrial OS=Homo sapiens OX=9606 GN=SDHAF1 PE=1 SV=1	0.1826086956521739	tr|G3V3M6|G3V3M6_HUMAN DNA-(apurinic or apyrimidinic site) lyase (Fragment) OS=Homo sapiens OX=9606 GN=APEX1 PE=1 SV=1	0.1875	tr|U3KQ39|U3KQ39_HUMAN Protein transport protein Sec16B OS=Homo sapiens OX=9606 GN=SEC16B PE=1 SV=1	0.06329113924050633	sp|P35790|CHKA_HUMAN Choline kinase alpha OS=Homo sapiens OX=9606 GN=CHKA PE=1 SV=3	0.24210526315789474
tr|F5H0Q6|F5H0Q6_HUMAN CLK4-associating serine/arginine-rich protein OS=Homo sapiens OX=9606 GN=CLASRP PE=1 SV=2	0.18253968253968253	tr|G3V3C7|G3V3C7_HUMAN DNA-(apurinic or apyrimidinic site) lyase (Fragment) OS=Homo sapiens OX=9606 GN=APEX1 PE=1 SV=1	0.1875	sp|Q07955|SRSF1_HUMAN Serine/arginine-rich splicing factor 1 OS=Homo sapiens OX=9606 GN=SRSF1 PE=1 SV=2	0.06321839080459771	tr|U3KQ46|U3KQ46_HUMAN Single-stranded DNA-binding protein 4 (Fragment) OS=Homo sapiens OX=9606 GN=SSBP4 PE=1 SV=2	0.24210526315789474
sp|O75526|RMXL2_HUMAN RNA-binding motif protein, X-linked-like-2 OS=Homo sapiens OX=9606 GN=RBMXL2 PE=1 SV=3	0.18208092485549132	tr|Q5VXJ5|Q5VXJ5_HUMAN Synaptonemal complex protein 1 (Fragment) OS=Homo sapiens OX=9606 GN=SYCP1 PE=1 SV=1	0.1875	tr|H3BQG1|H3BQG1_HUMAN Dual-specificity protein kinase CLK3 (Fragment) OS=Homo sapiens OX=9606 GN=CLK3 PE=1 SV=1	0.06321839080459771	tr|I3L3P1|I3L3P1_HUMAN Rho GTPase-activating protein 17 (Fragment) OS=Homo sapiens OX=9606 GN=ARHGAP17 PE=1 SV=1	0.24210526315789474
sp|P41231|P2RY2_HUMAN P2Y purinoceptor 2 OS=Homo sapiens OX=9606 GN=P2RY2 PE=2 SV=4	0.18181818181818182	tr|A0A0C4DGK8|A0A0C4DGK8_HUMAN DNA-(apurinic or apyrimidinic site) lyase (Fragment) OS=Homo sapiens OX=9606 GN=APEX1 PE=1 SV=1	0.1875	tr|J3KPK3|J3KPK3_HUMAN RNA-binding motif protein, Y chromosome, family 1 member E OS=Homo sapiens OX=9606 GN=RBMY1E PE=4 SV=1	0.06318082788671024	tr|H3BMZ0|H3BMZ0_HUMAN Protein CBFA2T3 (Fragment) OS=Homo sapiens OX=9606 GN=CBFA2T3 PE=4 SV=1	0.24193548387096775
sp|P26368|U2AF2_HUMAN Splicing factor U2AF 65 kDa subunit OS=Homo sapiens OX=9606 GN=U2AF2 PE=1 SV=4	0.18181818181818182	tr|S4R2Y4|S4R2Y4_HUMAN Chromobox protein homolog 3 (Fragment) OS=Homo sapiens OX=9606 GN=CBX3 PE=1 SV=1	0.18691588785046728	tr|K7EMY9|K7EMY9_HUMAN Cold-inducible RNA-binding protein OS=Homo sapiens OX=9606 GN=CIRBP PE=1 SV=1	0.06315789473684211	tr|J3QT75|J3QT75_HUMAN Collagen alpha-1(XIV) chain (Fragment) OS=Homo sapiens OX=9606 GN=COL14A1 PE=1 SV=1	0.24161073825503357
tr|M0QXH8|M0QXH8_HUMAN Zinc finger imprinted 2 OS=Homo sapiens OX=9606 GN=ZIM2 PE=4 SV=1	0.18181818181818182	sp|Q13185|CBX3_HUMAN Chromobox protein homolog 3 OS=Homo sapiens OX=9606 GN=CBX3 PE=1 SV=4	0.18681318681318682	tr|A6NCB9|A6NCB9_HUMAN Eyes absent homolog OS=Homo sapiens OX=9606 GN=EYA1 PE=1 SV=2	0.06309148264984227	sp|Q9BYM8|HOIL1_HUMAN RanBP-type and C3HC4-type zinc finger-containing protein 1 OS=Homo sapiens OX=9606 GN=RBCK1 PE=1 SV=2	0.2413793103448276
tr|A0A1B0GUC1|A0A1B0GUC1_HUMAN Mesoderm induction early response protein 2 OS=Homo sapiens OX=9606 GN=MIER2 PE=4 SV=1	0.18181818181818182	tr|F8VNY3|F8VNY3_HUMAN Chromobox protein homolog 5 (Fragment) OS=Homo sapiens OX=9606 GN=CBX5 PE=1 SV=1	0.18681318681318682	sp|P33151|CADH5_HUMAN Cadherin-5 OS=Homo sapiens OX=9606 GN=CDH5 PE=1 SV=5	0.06306306306306306	sp|Q96IQ9|ZN414_HUMAN Zinc finger protein 414 OS=Homo sapiens OX=9606 GN=ZNF414 PE=1 SV=2	0.2413793103448276
tr|H0YJS9|H0YJS9_HUMAN Echinoderm microtubule-associated protein-like 1 (Fragment) OS=Homo sapiens OX=9606 GN=EML1 PE=1 SV=1	0.18181818181818182	sp|Q9NPI7|KRCC1_HUMAN Lysine-rich coiled-coil protein 1 OS=Homo sapiens OX=9606 GN=KRCC1 PE=2 SV=1	0.1865671641791045	tr|H3BTX4|H3BTX4_HUMAN Cell death-inducing p53-target protein 1 (Fragment) OS=Homo sapiens OX=9606 GN=CDIP1 PE=4 SV=1	0.06306306306306306	tr|A0A2R8Y5E5|A0A2R8Y5E5_HUMAN Glutathione S-transferase P OS=Homo sapiens OX=9606 GN=GSTP1 PE=1 SV=1	0.2413793103448276
tr|M0R2U2|M0R2U2_HUMAN rRNA 2'-O-methyltransferase fibrillarin (Fragment) OS=Homo sapiens OX=9606 GN=FBL PE=1 SV=1	0.18181818181818182	sp|Q9UBT6|POLK_HUMAN DNA polymerase kappa OS=Homo sapiens OX=9606 GN=POLK PE=1 SV=1	0.1864406779661017	tr|B4DTR2|B4DTR2_HUMAN cDNA FLJ51088, highly similar to Cadherin-5 OS=Homo sapiens OX=9606 GN=CDH5 PE=1 SV=1	0.06306306306306306	tr|C9JWH9|C9JWH9_HUMAN Eukaryotic translation initiation factor 4 gamma 1 (Fragment) OS=Homo sapiens OX=9606 GN=EIF4G1 PE=1 SV=8	0.2413793103448276
tr|E9PNV7|E9PNV7_HUMAN Zinc finger protein 707 (Fragment) OS=Homo sapiens OX=9606 GN=ZNF707 PE=1 SV=1	0.18181818181818182	tr|E5RFN4|E5RFN4_HUMAN Androglobin (Fragment) OS=Homo sapiens OX=9606 GN=ADGB PE=1 SV=1	0.1864406779661017	tr|K7EIK1|K7EIK1_HUMAN WW domain-binding protein 2 (Fragment) OS=Homo sapiens OX=9606 GN=WBP2 PE=1 SV=1	0.06299212598425197	tr|H0YDW0|H0YDW0_HUMAN Target of Nesh-SH3 (Fragment) OS=Homo sapiens OX=9606 GN=ABI3BP PE=4 SV=1	0.2413793103448276
sp|I0J062|PANO1_HUMAN Proapoptotic nucleolar protein 1 OS=Homo sapiens OX=9606 GN=PANO1 PE=2 SV=1	0.1813953488372093	tr|H7C4G1|H7C4G1_HUMAN Cyclin-L1 (Fragment) OS=Homo sapiens OX=9606 GN=CCNL1 PE=1 SV=1	0.1864406779661017	sp|A6NMB9|FIGL2_HUMAN Putative fidgetin-like protein 2 OS=Homo sapiens OX=9606 GN=FIGNL2 PE=5 SV=2	0.06282722513089005	sp|Q96P48|ARAP1_HUMAN Arf-GAP with Rho-GAP domain, ANK repeat and PH domain-containing protein 1 OS=Homo sapiens OX=9606 GN=ARAP1 PE=1 SV=3	0.24125874125874125
sp|Q8NDZ9|YJ017_HUMAN Putative uncharacterized protein LOC439951 OS=Homo sapiens OX=9606 PE=5 SV=1	0.1813953488372093	tr|C9JJN2|C9JJN2_HUMAN Radial spoke head 10 homolog B2 (Fragment) OS=Homo sapiens OX=9606 GN=RSPH10B2 PE=4 SV=1	0.1864406779661017	tr|A0A1B0GU65|A0A1B0GU65_HUMAN AT-rich interactive domain-containing protein 1B (Fragment) OS=Homo sapiens OX=9606 GN=ARID1B PE=1 SV=1	0.06282722513089005	tr|B9TX33|B9TX33_HUMAN Mediator complex subunit MED25 variant MED25_i6 OS=Homo sapiens OX=9606 GN=MED25 PE=1 SV=1	0.24120603015075376
sp|Q8WXA9|SREK1_HUMAN Splicing regulatory glutamine/lysine-rich protein 1 OS=Homo sapiens OX=9606 GN=SREK1 PE=1 SV=1	0.18112244897959184	tr|H7BZ11|H7BZ11_HUMAN RPL36A-HNRNPH2 readthrough OS=Homo sapiens OX=9606 GN=RPL36A-HNRNPH2 PE=3 SV=2	0.1864406779661017	sp|P12830|CADH1_HUMAN Cadherin-1 OS=Homo sapiens OX=9606 GN=CDH1 PE=1 SV=3	0.0625	sp|Q9Y4A5|TRRAP_HUMAN Transformation/transcription domain-associated protein OS=Homo sapiens OX=9606 GN=TRRAP PE=1 SV=3	0.24107142857142858
sp|Q9NQ39|RS10L_HUMAN Putative 40S ribosomal protein S10-like OS=Homo sapiens OX=9606 GN=RPS10P5 PE=5 SV=1	0.18072289156626506	sp|P35659|DEK_HUMAN Protein DEK OS=Homo sapiens OX=9606 GN=DEK PE=1 SV=1	0.1863799283154122	tr|H0YL28|H0YL28_HUMAN Amyloid-beta A4 precursor protein-binding family A member 2 (Fragment) OS=Homo sapiens OX=9606 GN=APBA2 PE=1 SV=1	0.0625	tr|H0Y4W2|H0Y4W2_HUMAN Transformation/transcription domain-associated protein (Fragment) OS=Homo sapiens OX=9606 GN=TRRAP PE=1 SV=1	0.24107142857142858
sp|Q6UB35|C1TM_HUMAN Monofunctional C1-tetrahydrofolate synthase, mitochondrial OS=Homo sapiens OX=9606 GN=MTHFD1L PE=1 SV=1	0.18072289156626506	tr|H3BM18|H3BM18_HUMAN Gamma-interferon-inducible protein 16 (Fragment) OS=Homo sapiens OX=9606 GN=IFI16 PE=1 SV=1	0.18604651162790697	tr|E5RJX7|E5RJX7_HUMAN Tyrosine-protein kinase Fyn (Fragment) OS=Homo sapiens OX=9606 GN=FYN PE=1 SV=8	0.0625	tr|F2Z2U4|F2Z2U4_HUMAN Transformation/transcription domain-associated protein OS=Homo sapiens OX=9606 GN=TRRAP PE=1 SV=3	0.24107142857142858
tr|B7ZM99|B7ZM99_HUMAN MTHFD1L protein OS=Homo sapiens OX=9606 GN=MTHFD1L PE=1 SV=1	0.18072289156626506	tr|A0A087WYW6|A0A087WYW6_HUMAN Coiled-coil domain-containing protein 47 OS=Homo sapiens OX=9606 GN=CCDC47 PE=1 SV=1	0.18604651162790697	tr|A0A087WXI5|A0A087WXI5_HUMAN Cadherin-1 OS=Homo sapiens OX=9606 GN=CDH1 PE=1 SV=1	0.0625	sp|Q9H9L7|AKIR1_HUMAN Akirin-1 OS=Homo sapiens OX=9606 GN=AKIRIN1 PE=1 SV=1	0.24096385542168675
sp|Q13875|MOBP_HUMAN Myelin-associated oligodendrocyte basic protein OS=Homo sapiens OX=9606 GN=MOBP PE=1 SV=2	0.18055555555555555	sp|P0DMP2|SRG2B_HUMAN SLIT-ROBO Rho GTPase-activating protein 2B OS=Homo sapiens OX=9606 GN=SRGAP2B PE=3 SV=1	0.18461538461538463	tr|C9JHW9|C9JHW9_HUMAN Eukaryotic translation initiation factor 4 gamma 1 (Fragment) OS=Homo sapiens OX=9606 GN=EIF4G1 PE=1 SV=1	0.0625	tr|G5E9N6|G5E9N6_HUMAN Peroxisomal membrane protein PEX13 OS=Homo sapiens OX=9606 GN=PEX13 PE=1 SV=1	0.24074074074074073
tr|Q5TF85|Q5TF85_HUMAN Family with sequence similarity 46, member A, isoform CRA_a OS=Homo sapiens OX=9606 GN=TENT5A PE=1 SV=1	0.18055555555555555	tr|D6RC37|D6RC37_HUMAN Activated RNA polymerase II transcriptional coactivator p15 (Fragment) OS=Homo sapiens OX=9606 GN=SUB1 PE=1 SV=8	0.18461538461538463	tr|C9JQH6|C9JQH6_HUMAN ETS translocation variant 1 (Fragment) OS=Homo sapiens OX=9606 GN=ETV1 PE=1 SV=1	0.0625	tr|H3BPY5|H3BPY5_HUMAN Calcium-regulated heat-stable protein 1 (Fragment) OS=Homo sapiens OX=9606 GN=CARHSP1 PE=1 SV=8	0.24074074074074073
tr|H3BQ57|H3BQ57_HUMAN Hydroxyacylglutathione hydrolase-like protein (Fragment) OS=Homo sapiens OX=9606 GN=HAGHL PE=1 SV=1	0.18055555555555555	tr|E0CX09|E0CX09_HUMAN Replication factor C subunit 1 OS=Homo sapiens OX=9606 GN=RFC1 PE=1 SV=1	0.18461538461538463	tr|C9JDK5|C9JDK5_HUMAN Peregrin (Fragment) OS=Homo sapiens OX=9606 GN=BRPF1 PE=1 SV=1	0.0625	tr|F8WF36|F8WF36_HUMAN A-kinase anchor protein 2 OS=Homo sapiens OX=9606 GN=AKAP2 PE=4 SV=1	0.24074074074074073
tr|J3QLG5|J3QLG5_HUMAN Cytosolic endo-beta-N-acetylglucosaminidase OS=Homo sapiens OX=9606 GN=ENGASE PE=1 SV=1	0.18055555555555555	tr|A0A286YEY3|A0A286YEY3_HUMAN SLIT-ROBO Rho GTPase-activating protein 2B OS=Homo sapiens OX=9606 GN=SRGAP2B PE=1 SV=1	0.18461538461538463	tr|A0A0D9SGE7|A0A0D9SGE7_HUMAN Transcription factor 4 (Fragment) OS=Homo sapiens OX=9606 GN=TCF4 PE=1 SV=4	0.0625	tr|Q5QPC7|Q5QPC7_HUMAN Collagen alpha-1(X) chain (Fragment) OS=Homo sapiens OX=9606 GN=COL10A1 PE=1 SV=2	0.24074074074074073
tr|H3BMS7|H3BMS7_HUMAN Pre-mRNA-splicing factor ATP-dependent RNA helicase PRP16 (Fragment) OS=Homo sapiens OX=9606 GN=DHX38 PE=1 SV=2	0.18055555555555555	tr|C9J1E6|C9J1E6_HUMAN EF-hand calcium-binding domain-containing protein 5 (Fragment) OS=Homo sapiens OX=9606 GN=EFCAB5 PE=1 SV=1	0.18446601941747573	tr|A0A2R8Y4T2|A0A2R8Y4T2_HUMAN Trans-acting T-cell-specific transcription factor GATA-3 (Fragment) OS=Homo sapiens OX=9606 GN=GATA3 PE=4 SV=1	0.0625	tr|K7EKZ7|K7EKZ7_HUMAN Cyclic AMP-dependent transcription factor ATF-7 (Fragment) OS=Homo sapiens OX=9606 GN=ATF7 PE=4 SV=1	0.24050632911392406
sp|A4GXA9|EME2_HUMAN Probable crossover junction endonuclease EME2 OS=Homo sapiens OX=9606 GN=EME2 PE=1 SV=3	0.18032786885245902	tr|C9JYW2|C9JYW2_HUMAN Nucleolin (Fragment) OS=Homo sapiens OX=9606 GN=NCL PE=1 SV=1	0.18439716312056736	tr|C9JUL9|C9JUL9_HUMAN Serrate RNA effector molecule homolog (Fragment) OS=Homo sapiens OX=9606 GN=SRRT PE=1 SV=1	0.0625	sp|Q8IZ63|PRR22_HUMAN Proline-rich protein 22 OS=Homo sapiens OX=9606 GN=PRR22 PE=2 SV=2	0.2403846153846154
tr|A0A1B0GW59|A0A1B0GW59_HUMAN Family with sequence similarity 95 member C (Fragment) OS=Homo sapiens OX=9606 GN=FAM95C PE=4 SV=1	0.18032786885245902	sp|Q8N807|PDILT_HUMAN Protein disulfide-isomerase-like protein of the testis OS=Homo sapiens OX=9606 GN=PDILT PE=1 SV=2	0.18421052631578946	tr|H0YCU6|H0YCU6_HUMAN AT-rich interactive domain-containing protein 1A (Fragment) OS=Homo sapiens OX=9606 GN=ARID1A PE=1 SV=1	0.0625	sp|Q8IZJ4|RGDSR_HUMAN Ral-GDS-related protein OS=Homo sapiens OX=9606 GN=RGL4 PE=2 SV=1	0.24031007751937986
tr|E9PMM9|E9PMM9_HUMAN 40S ribosomal protein S2 (Fragment) OS=Homo sapiens OX=9606 GN=RPS2 PE=1 SV=1	0.18032786885245902	sp|Q6ZXV5|TMTC3_HUMAN Transmembrane and TPR repeat-containing protein 3 OS=Homo sapiens OX=9606 GN=TMTC3 PE=1 SV=2	0.18421052631578946	tr|A0A0D9SFX5|A0A0D9SFX5_HUMAN Transcription factor 4 (Fragment) OS=Homo sapiens OX=9606 GN=TCF4 PE=1 SV=1	0.06217616580310881	tr|A0A0U1RR69|A0A0U1RR69_HUMAN Heat shock protein HSP 90-alpha (Fragment) OS=Homo sapiens OX=9606 GN=HSP90AA1 PE=4 SV=1	0.24
tr|A0A1B0GTQ5|A0A1B0GTQ5_HUMAN Family with sequence similarity 95 member C (Fragment) OS=Homo sapiens OX=9606 GN=FAM95C PE=4 SV=1	0.18032786885245902	tr|A0A1B0GVT3|A0A1B0GVT3_HUMAN Liprin-alpha-1 (Fragment) OS=Homo sapiens OX=9606 GN=PPFIA1 PE=1 SV=1	0.18421052631578946	tr|F8WB53|F8WB53_HUMAN Eyes absent homolog OS=Homo sapiens OX=9606 GN=EYA1 PE=1 SV=1	0.062111801242236024	tr|I3L4Y0|I3L4Y0_HUMAN Membrane-associated tyrosine- and threonine-specific cdc2-inhibitory kinase (Fragment) OS=Homo sapiens OX=9606 GN=PKMYT1 PE=1 SV=8	0.24
sp|A8MVU1|NCF1C_HUMAN Putative neutrophil cytosol factor 1C OS=Homo sapiens OX=9606 GN=NCF1C PE=5 SV=1	0.18018018018018017	sp|Q53EZ4|CEP55_HUMAN Centrosomal protein of 55 kDa OS=Homo sapiens OX=9606 GN=CEP55 PE=1 SV=3	0.1839080459770115	sp|Q99502|EYA1_HUMAN Eyes absent homolog 1 OS=Homo sapiens OX=9606 GN=EYA1 PE=1 SV=2	0.06191950464396285	tr|A0A1B0GUK1|A0A1B0GUK1_HUMAN Potassium voltage-gated channel subfamily KQT member 2 (Fragment) OS=Homo sapiens OX=9606 GN=KCNQ2 PE=4 SV=1	0.24
sp|P14598|NCF1_HUMAN Neutrophil cytosol factor 1 OS=Homo sapiens OX=9606 GN=NCF1 PE=1 SV=4	0.18018018018018017	sp|O94874|UFL1_HUMAN E3 UFM1-protein ligase 1 OS=Homo sapiens OX=9606 GN=UFL1 PE=1 SV=2	0.1836734693877551	tr|B5MC17|B5MC17_HUMAN Outer dense fiber protein 3B OS=Homo sapiens OX=9606 GN=ODF3B PE=1 SV=1	0.06172839506172839	tr|H0YA71|H0YA71_HUMAN GRB2-associated-binding protein 1 (Fragment) OS=Homo sapiens OX=9606 GN=GAB1 PE=4 SV=1	0.24
sp|A6NI72|NCF1B_HUMAN Putative neutrophil cytosol factor 1B OS=Homo sapiens OX=9606 GN=NCF1B PE=5 SV=2	0.18018018018018017	tr|A0A087WXU8|A0A087WXU8_HUMAN ATP-dependent RNA helicase DDX24 OS=Homo sapiens OX=9606 GN=DDX24 PE=1 SV=1	0.1836734693877551	tr|H3BPG3|H3BPG3_HUMAN Transcription factor 4 (Fragment) OS=Homo sapiens OX=9606 GN=TCF4 PE=1 SV=8	0.06172839506172839	tr|B1AN92|B1AN92_HUMAN Eukaryotic translation initiation factor 4 gamma 3 (Fragment) OS=Homo sapiens OX=9606 GN=EIF4G3 PE=1 SV=1	0.23972602739726026
tr|F8VPY7|F8VPY7_HUMAN Periphilin-1 (Fragment) OS=Homo sapiens OX=9606 GN=PPHLN1 PE=1 SV=1	0.18012422360248448	sp|Q9NUQ8|ABCF3_HUMAN ATP-binding cassette sub-family F member 3 OS=Homo sapiens OX=9606 GN=ABCF3 PE=1 SV=2	0.18333333333333332	tr|A0A087WWY0|A0A087WWY0_HUMAN Apolipoprotein(a) OS=Homo sapiens OX=9606 GN=LPA PE=1 SV=1	0.06172839506172839	tr|A0A1W2PNU3|A0A1W2PNU3_HUMAN Uncharacterized protein OS=Homo sapiens OX=9606 PE=1 SV=1	0.2396694214876033
sp|Q7L0Q8|RHOU_HUMAN Rho-related GTP-binding protein RhoU OS=Homo sapiens OX=9606 GN=RHOU PE=1 SV=1	0.18	tr|A0A1B0GUB0|A0A1B0GUB0_HUMAN Ryanodine receptor 3 (Fragment) OS=Homo sapiens OX=9606 GN=RYR3 PE=1 SV=1	0.18292682926829268	tr|H0Y6E7|H0Y6E7_HUMAN RNA-binding motif protein, X chromosome (Fragment) OS=Homo sapiens OX=9606 GN=RBMX PE=1 SV=2	0.06164383561643835	tr|E9PID4|E9PID4_HUMAN Mitogen-activated protein kinase kinase kinase 11 OS=Homo sapiens OX=9606 GN=MAP3K11 PE=1 SV=1	0.23954372623574144
sp|Q96RJ6|FER3L_HUMAN Fer3-like protein OS=Homo sapiens OX=9606 GN=FERD3L PE=1 SV=1	0.18	tr|Q5STZ8|Q5STZ8_HUMAN ATP-binding cassette sub-family F member 1 (Fragment) OS=Homo sapiens OX=9606 GN=ABCF1 PE=1 SV=9	0.18289085545722714	sp|P02730|B3AT_HUMAN Band 3 anion transport protein OS=Homo sapiens OX=9606 GN=SLC4A1 PE=1 SV=3	0.06153846153846154	sp|Q8NDY8|TMM52_HUMAN Transmembrane protein 52 OS=Homo sapiens OX=9606 GN=TMEM52 PE=2 SV=1	0.23943661971830985
tr|A0A0G2JLB8|A0A0G2JLB8_HUMAN Beta-2-syntrophin (Fragment) OS=Homo sapiens OX=9606 GN=SNTB2 PE=4 SV=1	0.18	sp|Q9H079|KTBL1_HUMAN KATNB1-like protein 1 OS=Homo sapiens OX=9606 GN=KATNBL1 PE=1 SV=1	0.1827956989247312	tr|E5RFL2|E5RFL2_HUMAN Carbonic anhydrase 1 (Fragment) OS=Homo sapiens OX=9606 GN=CA1 PE=1 SV=1	0.06153846153846154	sp|Q8IYS5|OSCAR_HUMAN Osteoclast-associated immunoglobulin-like receptor OS=Homo sapiens OX=9606 GN=OSCAR PE=1 SV=3	0.23943661971830985
tr|A0A0B4J267|A0A0B4J267_HUMAN Probable RNA-binding protein 23 (Fragment) OS=Homo sapiens OX=9606 GN=RBM23 PE=1 SV=1	0.18	tr|A0A0G2JM93|A0A0G2JM93_HUMAN Testis-expressed basic protein 1 OS=Homo sapiens OX=9606 GN=TSBP1 PE=1 SV=1	0.18263473053892215	tr|E5RHF7|E5RHF7_HUMAN Tyrosine-protein kinase Fyn (Fragment) OS=Homo sapiens OX=9606 GN=FYN PE=1 SV=1	0.06153846153846154	tr|A0A087WV17|A0A087WV17_HUMAN Osteoclast-associated immunoglobulin-like receptor OS=Homo sapiens OX=9606 GN=OSCAR PE=1 SV=1	0.23943661971830985
tr|E7ETR9|E7ETR9_HUMAN Protein MROH8 OS=Homo sapiens OX=9606 GN=MROH8 PE=1 SV=2	0.1797752808988764	tr|A0A0G2JP41|A0A0G2JP41_HUMAN Testis-expressed basic protein 1 OS=Homo sapiens OX=9606 GN=TSBP1 PE=1 SV=1	0.18263473053892215	tr|H7C415|H7C415_HUMAN Condensin complex subunit 2 (Fragment) OS=Homo sapiens OX=9606 GN=NCAPH PE=1 SV=1	0.06153846153846154	sp|Q13568|IRF5_HUMAN Interferon regulatory factor 5 OS=Homo sapiens OX=9606 GN=IRF5 PE=1 SV=2	0.2392638036809816
sp|Q8N2M8|CLASR_HUMAN CLK4-associating serine/arginine rich protein OS=Homo sapiens OX=9606 GN=CLASRP PE=1 SV=4	0.17973231357552583	sp|Q0VFZ6|CC173_HUMAN Coiled-coil domain-containing protein 173 OS=Homo sapiens OX=9606 GN=CCDC173 PE=2 SV=2	0.18181818181818182	tr|A0A0A0MS98|A0A0A0MS98_HUMAN Band 3 anion transport protein OS=Homo sapiens OX=9606 GN=SLC4A1 PE=1 SV=1	0.06153846153846154	tr|G3V407|G3V407_HUMAN Galectin-3 (Fragment) OS=Homo sapiens OX=9606 GN=LGALS3 PE=1 SV=1	0.23863636363636365
tr|A0A0A0MQS2|A0A0A0MQS2_HUMAN CLK4-associating serine/arginine-rich protein OS=Homo sapiens OX=9606 GN=CLASRP PE=1 SV=1	0.17973231357552583	sp|Q9Y2M0|FAN1_HUMAN Fanconi-associated nuclease 1 OS=Homo sapiens OX=9606 GN=FAN1 PE=1 SV=4	0.18181818181818182	tr|E9PKM6|E9PKM6_HUMAN Activating signal cointegrator 1 complex subunit 1 (Fragment) OS=Homo sapiens OX=9606 GN=ASCC1 PE=1 SV=1	0.06153846153846154	tr|J3KPK1|J3KPK1_HUMAN Synaptojanin-1 OS=Homo sapiens OX=9606 GN=SYNJ1 PE=1 SV=2	0.23843416370106763
sp|Q9GZW5|SCND2_HUMAN Putative SCAN domain-containing protein SCAND2P OS=Homo sapiens OX=9606 GN=SCAND2P PE=5 SV=2	0.1794871794871795	sp|Q92889|XPF_HUMAN DNA repair endonuclease XPF OS=Homo sapiens OX=9606 GN=ERCC4 PE=1 SV=3	0.18181818181818182	tr|J3KTL2|J3KTL2_HUMAN Serine/arginine-rich-splicing factor 1 OS=Homo sapiens OX=9606 GN=SRSF1 PE=1 SV=1	0.061452513966480445	tr|H0YCG4|H0YCG4_HUMAN Target of Nesh-SH3 (Fragment) OS=Homo sapiens OX=9606 GN=ABI3BP PE=1 SV=1	0.23841059602649006
sp|Q5JXM2|MET24_HUMAN Methyltransferase-like protein 24 OS=Homo sapiens OX=9606 GN=METTL24 PE=2 SV=1	0.1794871794871795	sp|Q8IUX8|EGFL6_HUMAN Epidermal growth factor-like protein 6 OS=Homo sapiens OX=9606 GN=EGFL6 PE=2 SV=1	0.18181818181818182	sp|O94991|SLIK5_HUMAN SLIT and NTRK-like protein 5 OS=Homo sapiens OX=9606 GN=SLITRK5 PE=2 SV=2	0.06143344709897611	tr|F6RS74|F6RS74_HUMAN Probable global transcription activator SNF2L2 (Fragment) OS=Homo sapiens OX=9606 GN=SMARCA2 PE=1 SV=2	0.23834196891191708
sp|Q8IYB3|SRRM1_HUMAN Serine/arginine repetitive matrix protein 1 OS=Homo sapiens OX=9606 GN=SRRM1 PE=1 SV=2	0.1792573623559539	sp|P09430|STP1_HUMAN Spermatid nuclear transition protein 1 OS=Homo sapiens OX=9606 GN=TNP1 PE=1 SV=2	0.18181818181818182	sp|Q5HY92|FIGN_HUMAN Fidgetin OS=Homo sapiens OX=9606 GN=FIGN PE=1 SV=2	0.06134969325153374	sp|Q15485|FCN2_HUMAN Ficolin-2 OS=Homo sapiens OX=9606 GN=FCN2 PE=1 SV=2	0.23809523809523808
tr|K7EMY9|K7EMY9_HUMAN Cold-inducible RNA-binding protein OS=Homo sapiens OX=9606 GN=CIRBP PE=1 SV=1	0.17894736842105263	tr|A0A2R8Y6M7|A0A2R8Y6M7_HUMAN Ribonuclease H2 subunit B OS=Homo sapiens OX=9606 GN=RNASEH2B PE=1 SV=1	0.18181818181818182	tr|H3BNZ2|H3BNZ2_HUMAN Transcription factor 4 (Fragment) OS=Homo sapiens OX=9606 GN=TCF4 PE=1 SV=5	0.06134969325153374	sp|Q92530|PSMF1_HUMAN Proteasome inhibitor PI31 subunit OS=Homo sapiens OX=9606 GN=PSMF1 PE=1 SV=2	0.23809523809523808
tr|A0A087WWA1|A0A087WWA1_HUMAN Uncharacterized protein OS=Homo sapiens OX=9606 GN=LOC110117498 PE=1 SV=1	0.17894736842105263	tr|A0A2R8YCJ4|A0A2R8YCJ4_HUMAN Ribonuclease H2 subunit B OS=Homo sapiens OX=9606 GN=RNASEH2B PE=1 SV=1	0.18181818181818182	sp|O60500|NPHN_HUMAN Nephrin OS=Homo sapiens OX=9606 GN=NPHS1 PE=1 SV=1	0.061224489795918366	tr|E7EQZ4|E7EQZ4_HUMAN Survival motor neuron protein OS=Homo sapiens OX=9606 GN=SMN1 PE=1 SV=1	0.23809523809523808
tr|E9PFJ2|E9PFJ2_HUMAN Cyclin-dependent kinase 11A (Fragment) OS=Homo sapiens OX=9606 GN=CDK11A PE=1 SV=1	0.17880794701986755	tr|H3BQ24|H3BQ24_HUMAN Fanconi-associated nuclease OS=Homo sapiens OX=9606 GN=FAN1 PE=1 SV=1	0.18181818181818182	tr|H3BTJ0|H3BTJ0_HUMAN Arginine/serine-rich protein 1 OS=Homo sapiens OX=9606 GN=RSRP1 PE=1 SV=1	0.06111111111111111	tr|F8WB66|F8WB66_HUMAN Splicing factor 3A subunit 1 OS=Homo sapiens OX=9606 GN=SF3A1 PE=1 SV=1	0.23809523809523808
sp|P46779|RL28_HUMAN 60S ribosomal protein L28 OS=Homo sapiens OX=9606 GN=RPL28 PE=1 SV=3	0.17857142857142858	tr|H0YFY4|H0YFY4_HUMAN High mobility group protein HMGI-C (Fragment) OS=Homo sapiens OX=9606 GN=HMGA2 PE=1 SV=1	0.18181818181818182	sp|Q96C92|ENTR1_HUMAN Endosome-associated-trafficking regulator 1 OS=Homo sapiens OX=9606 GN=ENTR1 PE=1 SV=3	0.06097560975609756	tr|C9JIM1|C9JIM1_HUMAN Vesicular, overexpressed in cancer, prosurvival protein 1 OS=Homo sapiens OX=9606 GN=VOPP1 PE=1 SV=1	0.23809523809523808
sp|Q9Y4Z2|NGN3_HUMAN Neurogenin-3 OS=Homo sapiens OX=9606 GN=NEUROG3 PE=1 SV=2	0.17857142857142858	tr|E9PJN7|E9PJN7_HUMAN Terminal uridylyltransferase 4 (Fragment) OS=Homo sapiens OX=9606 GN=TUT4 PE=1 SV=1	0.18181818181818182	sp|Q86WV1|SKAP1_HUMAN Src kinase-associated phosphoprotein 1 OS=Homo sapiens OX=9606 GN=SKAP1 PE=1 SV=3	0.06097560975609756	tr|M0R263|M0R263_HUMAN Far upstream element-binding protein 2 (Fragment) OS=Homo sapiens OX=9606 GN=KHSRP PE=1 SV=1	0.23776223776223776
tr|V9GYF5|V9GYF5_HUMAN Rho guanine nucleotide exchange factor 2 (Fragment) OS=Homo sapiens OX=9606 GN=ARHGEF2 PE=1 SV=1	0.17857142857142858	tr|I3L4A3|I3L4A3_HUMAN Brain-specific angiogenesis inhibitor 1-associated protein 2 (Fragment) OS=Homo sapiens OX=9606 GN=BAIAP2 PE=1 SV=1	0.18181818181818182	tr|E7EST3|E7EST3_HUMAN Tetratricopeptide repeat protein 9C OS=Homo sapiens OX=9606 GN=TTC9C PE=1 SV=2	0.06097560975609756	sp|P25067|CO8A2_HUMAN Collagen alpha-2(VIII) chain OS=Homo sapiens OX=9606 GN=COL8A2 PE=1 SV=2	0.23767605633802816
tr|A0A0D9SEI7|A0A0D9SEI7_HUMAN c-Myc-binding protein OS=Homo sapiens OX=9606 GN=MYCBP PE=4 SV=1	0.17857142857142858	tr|V9GZ18|V9GZ18_HUMAN Piezo-type mechanosensitive ion channel component 2 (Fragment) OS=Homo sapiens OX=9606 GN=PIEZO2 PE=1 SV=1	0.18181818181818182	tr|A0A096LPI3|A0A096LPI3_HUMAN Putative bifunctional UDP-N-acetylglucosamine transferase and deubiquitinase ALG13 (Fragment) OS=Homo sapiens OX=9606 GN=ALG13 PE=1 SV=1	0.06097560975609756	tr|A0A087WTY5|A0A087WTY5_HUMAN Collagen alpha-1(IV) chain (Fragment) OS=Homo sapiens OX=9606 GN=COL4A1 PE=1 SV=1	0.23766816143497757
tr|M0QZ32|M0QZ32_HUMAN Occludin/ELL domain-containing protein 1 (Fragment) OS=Homo sapiens OX=9606 GN=OCEL1 PE=4 SV=1	0.17857142857142858	tr|A0A1W2PP04|A0A1W2PP04_HUMAN RNA-binding motif protein, X-linked 2 OS=Homo sapiens OX=9606 GN=RBMX2 PE=1 SV=1	0.18128654970760233	sp|Q86UA1|PRP39_HUMAN Pre-mRNA-processing factor 39 OS=Homo sapiens OX=9606 GN=PRPF39 PE=1 SV=3	0.060810810810810814	sp|P49918|CDN1C_HUMAN Cyclin-dependent kinase inhibitor 1C OS=Homo sapiens OX=9606 GN=CDKN1C PE=1 SV=1	0.2376237623762376
tr|G3V2B6|G3V2B6_HUMAN Probable RNA-binding protein 23 (Fragment) OS=Homo sapiens OX=9606 GN=RBM23 PE=1 SV=1	0.1782178217821782	sp|P61254|RL26_HUMAN 60S ribosomal protein L26 OS=Homo sapiens OX=9606 GN=RPL26 PE=1 SV=1	0.18095238095238095	tr|H3BT71|H3BT71_HUMAN RNA-binding motif protein, X chromosome OS=Homo sapiens OX=9606 GN=RBMX PE=1 SV=1	0.060810810810810814	sp|Q8WWF5|ZNRF4_HUMAN E3 ubiquitin-protein ligase ZNRF4 OS=Homo sapiens OX=9606 GN=ZNRF4 PE=1 SV=3	0.2375
tr|M0QY08|M0QY08_HUMAN Ras and Rab interactor-like protein (Fragment) OS=Homo sapiens OX=9606 GN=RINL PE=4 SV=1	0.1780821917808219	sp|Q9UNX3|RL26L_HUMAN 60S ribosomal protein L26-like 1 OS=Homo sapiens OX=9606 GN=RPL26L1 PE=1 SV=1	0.18095238095238095	sp|Q14201|BTG3_HUMAN Protein BTG3 OS=Homo sapiens OX=9606 GN=BTG3 PE=1 SV=3	0.06060606060606061	sp|Q96N19|G137A_HUMAN Integral membrane protein GPR137 OS=Homo sapiens OX=9606 GN=GPR137 PE=2 SV=2	0.2375
tr|A0A0A0MSF3|A0A0A0MSF3_HUMAN Cyclin-L2 OS=Homo sapiens OX=9606 GN=CCNL2 PE=1 SV=1	0.1778846153846154	sp|P82970|HMGN5_HUMAN High mobility group nucleosome-binding domain-containing protein 5 OS=Homo sapiens OX=9606 GN=HMGN5 PE=1 SV=1	0.18085106382978725	sp|Q9NRQ2|PLS4_HUMAN Phospholipid scramblase 4 OS=Homo sapiens OX=9606 GN=PLSCR4 PE=1 SV=2	0.06060606060606061	tr|H0Y953|H0Y953_HUMAN Cation-transporting ATPase 13A2 (Fragment) OS=Homo sapiens OX=9606 GN=ATP13A2 PE=1 SV=1	0.23741007194244604
tr|A0A1B0GTE4|A0A1B0GTE4_HUMAN Transmembrane protein 191C OS=Homo sapiens OX=9606 GN=TMEM191C PE=4 SV=1	0.17763157894736842	sp|Q12904|AIMP1_HUMAN Aminoacyl tRNA synthase complex-interacting multifunctional protein 1 OS=Homo sapiens OX=9606 GN=AIMP1 PE=1 SV=2	0.18055555555555555	tr|C9JNW2|C9JNW2_HUMAN Phospholipid scramblase (Fragment) OS=Homo sapiens OX=9606 GN=PLSCR4 PE=1 SV=1	0.06060606060606061	sp|Q8IUC6|TCAM1_HUMAN TIR domain-containing adapter molecule 1 OS=Homo sapiens OX=9606 GN=TICAM1 PE=1 SV=1	0.23738872403560832
sp|Q9BQI4|CCDC3_HUMAN Coiled-coil domain-containing protein 3 OS=Homo sapiens OX=9606 GN=CCDC3 PE=2 SV=1	0.1774193548387097	tr|H3BTD3|H3BTD3_HUMAN cAMP-regulated phosphoprotein 19 (Fragment) OS=Homo sapiens OX=9606 GN=ARPP19 PE=1 SV=1	0.18055555555555555	tr|E9PHR9|E9PHR9_HUMAN Phospholipid scramblase OS=Homo sapiens OX=9606 GN=PLSCR4 PE=1 SV=1	0.06060606060606061	sp|P14649|MYL6B_HUMAN Myosin light chain 6B OS=Homo sapiens OX=9606 GN=MYL6B PE=1 SV=1	0.23728813559322035
sp|A8MQ27|NEU1B_HUMAN E3 ubiquitin-protein ligase NEURL1B OS=Homo sapiens OX=9606 GN=NEURL1B PE=1 SV=1	0.1774193548387097	sp|Q7Z6W7|DNJB7_HUMAN DnaJ homolog subfamily B member 7 OS=Homo sapiens OX=9606 GN=DNAJB7 PE=2 SV=2	0.18032786885245902	tr|C9J6E1|C9J6E1_HUMAN Phospholipid scramblase (Fragment) OS=Homo sapiens OX=9606 GN=PLSCR4 PE=1 SV=1	0.06060606060606061	tr|F8W1I5|F8W1I5_HUMAN Myosin light chain 6B OS=Homo sapiens OX=9606 GN=MYL6B PE=1 SV=1	0.23728813559322035
tr|H7BZ67|H7BZ67_HUMAN Apoptogenic protein 1, mitochondrial (Fragment) OS=Homo sapiens OX=9606 GN=APOPT1 PE=4 SV=1	0.1774193548387097	sp|Q96AE7|TTC17_HUMAN Tetratricopeptide repeat protein 17 OS=Homo sapiens OX=9606 GN=TTC17 PE=1 SV=1	0.18032786885245902	tr|C9JUC4|C9JUC4_HUMAN AF4/FMR2 family member 3 (Fragment) OS=Homo sapiens OX=9606 GN=AFF3 PE=1 SV=1	0.06060606060606061	tr|I3L1P6|I3L1P6_HUMAN Phospholipid scramblase 3 (Fragment) OS=Homo sapiens OX=9606 GN=PLSCR3 PE=1 SV=1	0.23728813559322035
tr|H7C4V7|H7C4V7_HUMAN Ubiquitin carboxyl-terminal hydrolase BAP1 (Fragment) OS=Homo sapiens OX=9606 GN=BAP1 PE=4 SV=1	0.1774193548387097	tr|A0A087WWE7|A0A087WWE7_HUMAN Uncharacterized protein C8orf59 OS=Homo sapiens OX=9606 GN=C8orf59 PE=1 SV=1	0.18032786885245902	tr|C9J916|C9J916_HUMAN Phospholipid scramblase (Fragment) OS=Homo sapiens OX=9606 GN=PLSCR4 PE=1 SV=1	0.06060606060606061	tr|J3KP74|J3KP74_HUMAN Proteoglycan 4 (Fragment) OS=Homo sapiens OX=9606 GN=PRG4 PE=1 SV=8	0.2372448979591837
tr|C9JMR2|C9JMR2_HUMAN Zinc finger protein 638 (Fragment) OS=Homo sapiens OX=9606 GN=ZNF638 PE=4 SV=1	0.1774193548387097	tr|F8WBW2|F8WBW2_HUMAN Coiled-coil domain-containing protein 39 OS=Homo sapiens OX=9606 GN=CCDC39 PE=1 SV=1	0.18032786885245902	tr|J3QSB8|J3QSB8_HUMAN Oxysterol-binding protein-related protein 1 (Fragment) OS=Homo sapiens OX=9606 GN=OSBPL1A PE=1 SV=1	0.060240963855421686	sp|Q86XT2|VP37D_HUMAN Vacuolar protein sorting-associated protein 37D OS=Homo sapiens OX=9606 GN=VPS37D PE=1 SV=2	0.23711340206185566
sp|Q96HE8|TMM80_HUMAN Transmembrane protein 80 OS=Homo sapiens OX=9606 GN=TMEM80 PE=2 SV=4	0.17721518987341772	sp|Q8NEF3|CC112_HUMAN Coiled-coil domain-containing protein 112 OS=Homo sapiens OX=9606 GN=CCDC112 PE=1 SV=2	0.18021201413427562	tr|C9J9W2|C9J9W2_HUMAN LIM and SH3 domain protein 1 (Fragment) OS=Homo sapiens OX=9606 GN=LASP1 PE=1 SV=1	0.060240963855421686	sp|Q8N9I9|DTX3_HUMAN Probable E3 ubiquitin-protein ligase DTX3 OS=Homo sapiens OX=9606 GN=DTX3 PE=1 SV=2	0.23684210526315788
sp|Q96MR7|OBAS1_HUMAN Putative uncharacterized protein OBSCN-AS1 OS=Homo sapiens OX=9606 GN=OBSCN-AS1 PE=5 SV=1	0.17721518987341772	sp|Q9Y6Q3|ZFP37_HUMAN Zinc finger protein 37 homolog OS=Homo sapiens OX=9606 GN=ZFP37 PE=2 SV=3	0.18006430868167203	tr|C9J5V9|C9J5V9_HUMAN Nuclease-sensitive element-binding protein 1 (Fragment) OS=Homo sapiens OX=9606 GN=YBX1 PE=1 SV=1	0.06018518518518518	tr|M0QZQ2|M0QZQ2_HUMAN Mediator of RNA polymerase II transcription subunit 25 (Fragment) OS=Homo sapiens OX=9606 GN=MED25 PE=1 SV=2	0.23671497584541062
tr|A9Z1X7|A9Z1X7_HUMAN Serine/arginine repetitive matrix protein 1 OS=Homo sapiens OX=9606 GN=SRRM1 PE=1 SV=1	0.17721518987341772	sp|Q8N8V2|GBP7_HUMAN Guanylate-binding protein 7 OS=Homo sapiens OX=9606 GN=GBP7 PE=2 SV=2	0.18	sp|O75319|DUS11_HUMAN RNA/RNP complex-1-interacting phosphatase OS=Homo sapiens OX=9606 GN=DUSP11 PE=1 SV=2	0.06015037593984962	sp|E9PAV3|NACAM_HUMAN Nascent polypeptide-associated complex subunit alpha, muscle-specific form OS=Homo sapiens OX=9606 GN=NACA PE=1 SV=1	0.23670956911024063
tr|C9JM54|C9JM54_HUMAN Chromobox protein homolog 8 (Fragment) OS=Homo sapiens OX=9606 GN=CBX8 PE=1 SV=2	0.17714285714285713	sp|P51451|BLK_HUMAN Tyrosine-protein kinase Blk OS=Homo sapiens OX=9606 GN=BLK PE=1 SV=3	0.18	sp|O15379|HDAC3_HUMAN Histone deacetylase 3 OS=Homo sapiens OX=9606 GN=HDAC3 PE=1 SV=2	0.06	sp|Q9NW64|RBM22_HUMAN Pre-mRNA-splicing factor RBM22 OS=Homo sapiens OX=9606 GN=RBM22 PE=1 SV=1	0.2366412213740458
sp|Q96C28|ZN707_HUMAN Zinc finger protein 707 OS=Homo sapiens OX=9606 GN=ZNF707 PE=1 SV=2	0.17708333333333334	sp|P04908|H2A1B_HUMAN Histone H2A type 1-B/E OS=Homo sapiens OX=9606 GN=HIST1H2AB PE=1 SV=2	0.18	tr|F8VX11|F8VX11_HUMAN Eukaryotic translation initiation factor 4B (Fragment) OS=Homo sapiens OX=9606 GN=EIF4B PE=1 SV=1	0.06	sp|Q6MZM9|PRR27_HUMAN Proline-rich protein 27 OS=Homo sapiens OX=9606 GN=PRR27 PE=2 SV=1	0.23655913978494625
tr|A0A0A0MTG7|A0A0A0MTG7_HUMAN ADP-ribosylation factor-like protein 6-interacting protein 4 OS=Homo sapiens OX=9606 GN=ARL6IP4 PE=1 SV=1	0.17674418604651163	sp|Q9BXJ9|NAA15_HUMAN N-alpha-acetyltransferase 15, NatA auxiliary subunit OS=Homo sapiens OX=9606 GN=NAA15 PE=1 SV=1	0.1797752808988764	tr|H0YHA7|H0YHA7_HUMAN 60S ribosomal protein L18 (Fragment) OS=Homo sapiens OX=9606 GN=RPL18 PE=1 SV=1	0.06	tr|B4DQP0|B4DQP0_HUMAN Akirin-1 OS=Homo sapiens OX=9606 GN=AKIRIN1 PE=1 SV=1	0.23655913978494625
sp|P62891|RL39_HUMAN 60S ribosomal protein L39 OS=Homo sapiens OX=9606 GN=RPL39 PE=1 SV=2	0.17647058823529413	sp|Q9H0R5|GBP3_HUMAN Guanylate-binding protein 3 OS=Homo sapiens OX=9606 GN=GBP3 PE=1 SV=3	0.1797752808988764	tr|E5RK23|E5RK23_HUMAN Tyrosine-protein kinase Fyn (Fragment) OS=Homo sapiens OX=9606 GN=FYN PE=1 SV=1	0.06	sp|P17931|LEG3_HUMAN Galectin-3 OS=Homo sapiens OX=9606 GN=LGALS3 PE=1 SV=5	0.23636363636363636
sp|Q9NY12|GAR1_HUMAN H/ACA ribonucleoprotein complex subunit 1 OS=Homo sapiens OX=9606 GN=GAR1 PE=1 SV=1	0.17647058823529413	tr|F5H539|F5H539_HUMAN G/T mismatch-specific thymine DNA glycosylase (Fragment) OS=Homo sapiens OX=9606 GN=TDG PE=1 SV=1	0.1797752808988764	tr|F5GYM8|F5GYM8_HUMAN Epidermal growth factor receptor kinase substrate 8 (Fragment) OS=Homo sapiens OX=9606 GN=EPS8 PE=1 SV=8	0.06	sp|Q9GZZ7|GFRA4_HUMAN GDNF family receptor alpha-4 OS=Homo sapiens OX=9606 GN=GFRA4 PE=1 SV=2	0.23636363636363636
sp|Q8NCU7|C2C4A_HUMAN C2 calcium-dependent domain-containing protein 4A OS=Homo sapiens OX=9606 GN=C2CD4A PE=2 SV=2	0.17647058823529413	tr|A0A0B4J1W3|A0A0B4J1W3_HUMAN N-alpha-acetyltransferase 15, NatA auxiliary subunit OS=Homo sapiens OX=9606 GN=NAA15 PE=1 SV=1	0.1797752808988764	tr|F5H3Q6|F5H3Q6_HUMAN Epidermal growth factor receptor kinase substrate 8 (Fragment) OS=Homo sapiens OX=9606 GN=EPS8 PE=1 SV=1	0.06	tr|G3V3R6|G3V3R6_HUMAN Galectin OS=Homo sapiens OX=9606 GN=LGALS3 PE=1 SV=1	0.23636363636363636
sp|Q9NY47|CA2D2_HUMAN Voltage-dependent calcium channel subunit alpha-2/delta-2 OS=Homo sapiens OX=9606 GN=CACNA2D2 PE=1 SV=2	0.17647058823529413	sp|P62753|RS6_HUMAN 40S ribosomal protein S6 OS=Homo sapiens OX=9606 GN=RPS6 PE=1 SV=1	0.1796875	tr|A0A1B0GTK1|A0A1B0GTK1_HUMAN Voltage-dependent L-type calcium channel subunit beta-4 OS=Homo sapiens OX=9606 GN=CACNB4 PE=1 SV=1	0.05982905982905983	tr|A0A087WZI0|A0A087WZI0_HUMAN Collagen alpha-1(VIII) chain (Fragment) OS=Homo sapiens OX=9606 GN=COL8A1 PE=1 SV=1	0.23636363636363636
tr|A0A087WXC0|A0A087WXC0_HUMAN Synaptic functional regulator FMR1 (Fragment) OS=Homo sapiens OX=9606 GN=FMR1 PE=1 SV=1	0.17647058823529413	tr|A0A140T9M2|A0A140T9M2_HUMAN Testis-expressed basic protein 1 OS=Homo sapiens OX=9606 GN=TSBP1 PE=1 SV=1	0.17964071856287425	tr|A0A1B0GVU5|A0A1B0GVU5_HUMAN Voltage-dependent L-type calcium channel subunit beta-4 OS=Homo sapiens OX=9606 GN=CACNB4 PE=1 SV=1	0.05982905982905983	sp|Q9NPA2|MMP25_HUMAN Matrix metalloproteinase-25 OS=Homo sapiens OX=9606 GN=MMP25 PE=1 SV=1	0.2361111111111111
tr|H3BM99|H3BM99_HUMAN Microtubule-associated proteins 1A/1B light chain 3B OS=Homo sapiens OX=9606 GN=MAP1LC3B PE=4 SV=1	0.17647058823529413	tr|F5H799|F5H799_HUMAN Epithelial-stromal interaction protein 1 (Fragment) OS=Homo sapiens OX=9606 GN=EPSTI1 PE=1 SV=1	0.1794871794871795	tr|E5RHK7|E5RHK7_HUMAN Focal adhesion kinase 1 (Fragment) OS=Homo sapiens OX=9606 GN=PTK2 PE=1 SV=1	0.05970149253731343	tr|E7EN81|E7EN81_HUMAN Filamin-binding LIM protein 1 (Fragment) OS=Homo sapiens OX=9606 GN=FBLIM1 PE=1 SV=8	0.2361111111111111
tr|H0YLT1|H0YLT1_HUMAN Aldehyde dehydrogenase family 1 member A3 OS=Homo sapiens OX=9606 GN=ALDH1A3 PE=1 SV=1	0.17647058823529413	tr|A2A2S5|A2A2S5_HUMAN Ribosome-binding protein 1 (Fragment) OS=Homo sapiens OX=9606 GN=RRBP1 PE=1 SV=1	0.17938931297709923	tr|D6RAE2|D6RAE2_HUMAN Protein transport protein Sec24D OS=Homo sapiens OX=9606 GN=SEC24D PE=1 SV=1	0.05970149253731343	sp|Q08345|DDR1_HUMAN Epithelial discoidin domain-containing receptor 1 OS=Homo sapiens OX=9606 GN=DDR1 PE=1 SV=1	0.23595505617977527
tr|C9JVC9|C9JVC9_HUMAN Voltage-dependent calcium channel subunit alpha-2/delta-2 OS=Homo sapiens OX=9606 GN=CACNA2D2 PE=1 SV=1	0.17647058823529413	tr|H7C3D7|H7C3D7_HUMAN Adipocyte enhancer-binding protein 1 (Fragment) OS=Homo sapiens OX=9606 GN=AEBP1 PE=1 SV=1	0.17928286852589642	tr|H0Y7Q2|H0Y7Q2_HUMAN Syndetin (Fragment) OS=Homo sapiens OX=9606 GN=VPS50 PE=1 SV=1	0.05970149253731343	sp|Q71SY5|MED25_HUMAN Mediator of RNA polymerase II transcription subunit 25 OS=Homo sapiens OX=9606 GN=MED25 PE=1 SV=2	0.2358490566037736
tr|I3L1R1|I3L1R1_HUMAN Inositol polyphosphate 5-phosphatase K OS=Homo sapiens OX=9606 GN=INPP5K PE=4 SV=1	0.17647058823529413	sp|P45973|CBX5_HUMAN Chromobox protein homolog 5 OS=Homo sapiens OX=9606 GN=CBX5 PE=1 SV=1	0.1791044776119403	tr|H0Y3W9|H0Y3W9_HUMAN Transcription factor COE3 (Fragment) OS=Homo sapiens OX=9606 GN=EBF3 PE=3 SV=1	0.05970149253731343	tr|C9JEN3|C9JEN3_HUMAN Protein lifeguard 3 (Fragment) OS=Homo sapiens OX=9606 GN=TMBIM1 PE=1 SV=1	0.2358490566037736
tr|C9JE82|C9JE82_HUMAN Voltage-dependent calcium channel subunit alpha-2/delta-2 OS=Homo sapiens OX=9606 GN=CACNA2D2 PE=1 SV=1	0.17647058823529413	tr|A0A2R8Y5V1|A0A2R8Y5V1_HUMAN Ankyrin repeat domain-containing protein 11 OS=Homo sapiens OX=9606 GN=ANKRD11 PE=4 SV=1	0.1791044776119403	tr|H0YH26|H0YH26_HUMAN Protein KRI1 homolog (Fragment) OS=Homo sapiens OX=9606 GN=KRI1 PE=1 SV=1	0.05970149253731343	sp|A0A0U1RRE5|NBDY_HUMAN Negative regulator of P-body association OS=Homo sapiens OX=9606 GN=NBDY PE=1 SV=1	0.23529411764705882
tr|A0A1B0GV61|A0A1B0GV61_HUMAN Transmembrane protein 191C OS=Homo sapiens OX=9606 GN=TMEM191C PE=1 SV=1	0.176056338028169	tr|D6REB1|D6REB1_HUMAN Disabled homolog 2 (Fragment) OS=Homo sapiens OX=9606 GN=DAB2 PE=1 SV=1	0.1791044776119403	tr|H3BTM9|H3BTM9_HUMAN Transcription factor 4 (Fragment) OS=Homo sapiens OX=9606 GN=TCF4 PE=1 SV=5	0.05970149253731343	sp|Q9NY47|CA2D2_HUMAN Voltage-dependent calcium channel subunit alpha-2/delta-2 OS=Homo sapiens OX=9606 GN=CACNA2D2 PE=1 SV=2	0.23529411764705882
sp|Q6ZT52|FA43B_HUMAN Protein FAM43B OS=Homo sapiens OX=9606 GN=FAM43B PE=2 SV=1	0.176	tr|H7BXK5|H7BXK5_HUMAN Bromodomain adjacent to zinc finger domain protein 2B (Fragment) OS=Homo sapiens OX=9606 GN=BAZ2B PE=4 SV=1	0.1791044776119403	tr|E7ERK2|E7ERK2_HUMAN Paired box protein Pax-5 OS=Homo sapiens OX=9606 GN=PAX5 PE=1 SV=1	0.05963302752293578	sp|Q6ZRP0|PR23C_HUMAN Proline-rich protein 23C OS=Homo sapiens OX=9606 GN=PRR23C PE=2 SV=1	0.23529411764705882
tr|B5MBX1|B5MBX1_HUMAN E3 ubiquitin-protein ligase Jade-2 OS=Homo sapiens OX=9606 GN=JADE2 PE=1 SV=1	0.17582417582417584	tr|K7ERT8|K7ERT8_HUMAN 60S ribosomal protein L23a (Fragment) OS=Homo sapiens OX=9606 GN=RPL23A PE=1 SV=1	0.17857142857142858	tr|H0YJH0|H0YJH0_HUMAN Protein salvador homolog 1 (Fragment) OS=Homo sapiens OX=9606 GN=SAV1 PE=1 SV=1	0.05952380952380952	tr|H7C4N5|H7C4N5_HUMAN Target of Nesh-SH3 (Fragment) OS=Homo sapiens OX=9606 GN=ABI3BP PE=1 SV=1	0.23529411764705882
sp|Q6UXD1|HRCT1_HUMAN Histidine-rich carboxyl terminus protein 1 OS=Homo sapiens OX=9606 GN=HRCT1 PE=4 SV=1	0.17567567567567569	tr|K7ESE5|K7ESE5_HUMAN Leydig cell tumor 10 kDa protein homolog OS=Homo sapiens OX=9606 GN=C19orf53 PE=1 SV=1	0.17857142857142858	tr|K7EJV1|K7EJV1_HUMAN Cold-inducible RNA-binding protein (Fragment) OS=Homo sapiens OX=9606 GN=CIRBP PE=1 SV=6	0.05952380952380952	tr|H3BMC0|H3BMC0_HUMAN CKLF-like MARVEL transmembrane domain-containing protein 2 OS=Homo sapiens OX=9606 GN=CMTM2 PE=4 SV=1	0.23529411764705882
tr|D6RD21|D6RD21_HUMAN Max dimerization protein 3 (Fragment) OS=Homo sapiens OX=9606 GN=MXD3 PE=4 SV=8	0.17567567567567569	tr|E7EQW5|E7EQW5_HUMAN Integrin beta (Fragment) OS=Homo sapiens OX=9606 GN=ITGB1 PE=1 SV=1	0.17857142857142858	tr|A0A1B0GUC6|A0A1B0GUC6_HUMAN AT-rich interactive domain-containing protein 1B (Fragment) OS=Homo sapiens OX=9606 GN=ARID1B PE=1 SV=1	0.05952380952380952	tr|C9JVC9|C9JVC9_HUMAN Voltage-dependent calcium channel subunit alpha-2/delta-2 OS=Homo sapiens OX=9606 GN=CACNA2D2 PE=1 SV=1	0.23529411764705882
tr|H3BPZ7|H3BPZ7_HUMAN Cytochrome b-245 light chain (Fragment) OS=Homo sapiens OX=9606 GN=CYBA PE=4 SV=1	0.17567567567567569	tr|D6RB25|D6RB25_HUMAN Ankycorbin OS=Homo sapiens OX=9606 GN=RAI14 PE=1 SV=1	0.17857142857142858	tr|M0QZW5|M0QZW5_HUMAN Hepatocyte nuclear factor 3-gamma (Fragment) OS=Homo sapiens OX=9606 GN=FOXA3 PE=4 SV=8	0.0594059405940594	tr|M0R346|M0R346_HUMAN Serine/threonine-protein kinase D2 (Fragment) OS=Homo sapiens OX=9606 GN=PRKD2 PE=1 SV=8	0.23529411764705882
tr|V9GYU4|V9GYU4_HUMAN Uncharacterized protein C6orf223 OS=Homo sapiens OX=9606 GN=C6orf223 PE=4 SV=1	0.17567567567567569	tr|D6RBY4|D6RBY4_HUMAN Ankycorbin (Fragment) OS=Homo sapiens OX=9606 GN=RAI14 PE=1 SV=1	0.17857142857142858	tr|A0A1B0GXH5|A0A1B0GXH5_HUMAN Transcription factor 4 (Fragment) OS=Homo sapiens OX=9606 GN=TCF4 PE=1 SV=1	0.059322033898305086	tr|J3KSB5|J3KSB5_HUMAN Neurofibromin (Fragment) OS=Homo sapiens OX=9606 GN=NF1 PE=1 SV=1	0.23529411764705882
sp|Q8WWW0|RASF5_HUMAN Ras association domain-containing protein 5 OS=Homo sapiens OX=9606 GN=RASSF5 PE=1 SV=1	0.17557251908396945	tr|B4DKY1|B4DKY1_HUMAN Cysteine--tRNA ligase, cytoplasmic OS=Homo sapiens OX=9606 GN=CARS PE=1 SV=1	0.17857142857142858	tr|A2A2R7|A2A2R7_HUMAN Transcription factor AP-2 gamma (Fragment) OS=Homo sapiens OX=9606 GN=TFAP2C PE=1 SV=1	0.059322033898305086	tr|C9JE82|C9JE82_HUMAN Voltage-dependent calcium channel subunit alpha-2/delta-2 OS=Homo sapiens OX=9606 GN=CACNA2D2 PE=1 SV=1	0.23529411764705882
sp|P78537|BL1S1_HUMAN Biogenesis of lysosome-related organelles complex 1 subunit 1 OS=Homo sapiens OX=9606 GN=BLOC1S1 PE=1 SV=2	0.17543859649122806	sp|Q9Y6V7|DDX49_HUMAN Probable ATP-dependent RNA helicase DDX49 OS=Homo sapiens OX=9606 GN=DDX49 PE=1 SV=1	0.1780821917808219	tr|C9JD09|C9JD09_HUMAN SLAIN motif-containing protein 1 (Fragment) OS=Homo sapiens OX=9606 GN=SLAIN1 PE=1 SV=1	0.05925925925925926	sp|Q9NZ56|FMN2_HUMAN Formin-2 OS=Homo sapiens OX=9606 GN=FMN2 PE=1 SV=4	0.23510466988727857
sp|O95822|DCMC_HUMAN Malonyl-CoA decarboxylase, mitochondrial OS=Homo sapiens OX=9606 GN=MLYCD PE=1 SV=3	0.17543859649122806	tr|E5RJR4|E5RJR4_HUMAN Securin (Fragment) OS=Homo sapiens OX=9606 GN=PTTG1 PE=1 SV=1	0.1780821917808219	tr|D6R9A8|D6R9A8_HUMAN Catenin delta-2 OS=Homo sapiens OX=9606 GN=CTNND2 PE=1 SV=3	0.05921052631578947	tr|H7C3D7|H7C3D7_HUMAN Adipocyte enhancer-binding protein 1 (Fragment) OS=Homo sapiens OX=9606 GN=AEBP1 PE=1 SV=1	0.2350597609561753
tr|A0A2R8Y5L6|A0A2R8Y5L6_HUMAN Uncharacterized protein (Fragment) OS=Homo sapiens OX=9606 PE=4 SV=1	0.17543859649122806	tr|E7EV43|E7EV43_HUMAN RWD domain-containing protein 4 OS=Homo sapiens OX=9606 GN=RWDD4 PE=1 SV=1	0.1780821917808219	sp|Q58EX2|SDK2_HUMAN Protein sidekick-2 OS=Homo sapiens OX=9606 GN=SDK2 PE=1 SV=3	0.05917159763313609	sp|Q93015|NAA80_HUMAN N-alpha-acetyltransferase 80 OS=Homo sapiens OX=9606 GN=NAA80 PE=1 SV=2	0.2348993288590604
tr|A0A2R8Y515|A0A2R8Y515_HUMAN Kit ligand OS=Homo sapiens OX=9606 GN=KITLG PE=4 SV=1	0.17543859649122806	tr|K4DI92|K4DI92_HUMAN RWD domain containing 4A OS=Homo sapiens OX=9606 GN=RWDD4 PE=1 SV=1	0.1780821917808219	sp|Q5JZY3|EPHAA_HUMAN Ephrin type-A receptor 10 OS=Homo sapiens OX=9606 GN=EPHA10 PE=1 SV=2	0.058823529411764705	sp|Q02817|MUC2_HUMAN Mucin-2 OS=Homo sapiens OX=9606 GN=MUC2 PE=1 SV=2	0.23475502291152625
tr|F8W036|F8W036_HUMAN Uncharacterized protein OS=Homo sapiens OX=9606 PE=4 SV=1	0.17543859649122806	sp|Q9UGU5|HMGX4_HUMAN HMG domain-containing protein 4 OS=Homo sapiens OX=9606 GN=HMGXB4 PE=1 SV=2	0.1777301927194861	sp|P48443|RXRG_HUMAN Retinoic acid receptor RXR-gamma OS=Homo sapiens OX=9606 GN=RXRG PE=1 SV=1	0.058823529411764705	sp|A6NJJ6|CS067_HUMAN UPF0575 protein C19orf67 OS=Homo sapiens OX=9606 GN=C19orf67 PE=3 SV=3	0.23469387755102042
tr|K7ELB9|K7ELB9_HUMAN Fibroblast growth factor OS=Homo sapiens OX=9606 GN=FGF22 PE=1 SV=1	0.17543859649122806	tr|B1ALG1|B1ALG1_HUMAN Probable global transcription activator SNF2L2 OS=Homo sapiens OX=9606 GN=SMARCA2 PE=1 SV=1	0.17763157894736842	sp|P59282|TPPP2_HUMAN Tubulin polymerization-promoting protein family member 2 OS=Homo sapiens OX=9606 GN=TPPP2 PE=1 SV=2	0.058823529411764705	tr|D6RH24|D6RH24_HUMAN Protein RUFY3 (Fragment) OS=Homo sapiens OX=9606 GN=RUFY3 PE=1 SV=1	0.23469387755102042
tr|E9PMQ7|E9PMQ7_HUMAN Coiled-coil domain-containing protein 90B, mitochondrial OS=Homo sapiens OX=9606 GN=CCDC90B PE=4 SV=1	0.17543859649122806	tr|K7ENN5|K7ENN5_HUMAN Protein FAM32A OS=Homo sapiens OX=9606 GN=FAM32A PE=1 SV=1	0.17757009345794392	sp|P43405|KSYK_HUMAN Tyrosine-protein kinase SYK OS=Homo sapiens OX=9606 GN=SYK PE=1 SV=1	0.058823529411764705	tr|J3KS31|J3KS31_HUMAN BUB3-interacting and GLEBS motif-containing protein ZNF207 (Fragment) OS=Homo sapiens OX=9606 GN=ZNF207 PE=1 SV=1	0.23460410557184752
sp|Q14147|DHX34_HUMAN Probable ATP-dependent RNA helicase DHX34 OS=Homo sapiens OX=9606 GN=DHX34 PE=1 SV=2	0.17525773195876287	tr|C9JMM0|C9JMM0_HUMAN Chromobox protein homolog 3 (Fragment) OS=Homo sapiens OX=9606 GN=CBX3 PE=1 SV=1	0.1774193548387097	sp|Q3ZCV2|LEXM_HUMAN Lymphocyte expansion molecule OS=Homo sapiens OX=9606 GN=LEXM PE=2 SV=4	0.058823529411764705	tr|I3L409|I3L409_HUMAN Lipopolysaccharide-induced tumor necrosis factor-alpha factor OS=Homo sapiens OX=9606 GN=LITAF PE=1 SV=1	0.2345679012345679
tr|J3KNP8|J3KNP8_HUMAN Chromosome 14 open reading frame 180 OS=Homo sapiens OX=9606 GN=C14orf180 PE=1 SV=1	0.1751412429378531	tr|A6NDW0|A6NDW0_HUMAN U2 small nuclear ribonucleoprotein auxiliary factor 35 kDa subunit-related protein 2 OS=Homo sapiens OX=9606 GN=ZRSR2 PE=1 SV=1	0.1774193548387097	sp|P22003|BMP5_HUMAN Bone morphogenetic protein 5 OS=Homo sapiens OX=9606 GN=BMP5 PE=2 SV=1	0.058823529411764705	sp|Q15942|ZYX_HUMAN Zyxin OS=Homo sapiens OX=9606 GN=ZYX PE=1 SV=1	0.234375
sp|P46783|RS10_HUMAN 40S ribosomal protein S10 OS=Homo sapiens OX=9606 GN=RPS10 PE=1 SV=1	0.175	sp|Q5T280|CI114_HUMAN Putative methyltransferase C9orf114 OS=Homo sapiens OX=9606 GN=SPOUT1 PE=1 SV=3	0.17721518987341772	tr|G0LNT7|G0LNT7_HUMAN Transcription factor 4, isoform D (Fragment) OS=Homo sapiens OX=9606 GN=TCF4 PE=1 SV=1	0.058823529411764705	tr|A0A087WTG8|A0A087WTG8_HUMAN Synapsin-3 OS=Homo sapiens OX=9606 GN=SYN3 PE=1 SV=1	0.234375
sp|A6NGB0|T191C_HUMAN Transmembrane protein 191C OS=Homo sapiens OX=9606 GN=TMEM191C PE=3 SV=2	0.17482517482517482	sp|Q9H095|DRC9_HUMAN Dynein regulatory complex protein 9 OS=Homo sapiens OX=9606 GN=IQCG PE=1 SV=1	0.17721518987341772	tr|C9JCL4|C9JCL4_HUMAN E3 ubiquitin-protein ligase ARIH2 (Fragment) OS=Homo sapiens OX=9606 GN=ARIH2 PE=1 SV=1	0.058823529411764705	tr|A0A2R8Y735|A0A2R8Y735_HUMAN Chromosome alignment-maintaining phosphoprotein 1 (Fragment) OS=Homo sapiens OX=9606 GN=CHAMP1 PE=1 SV=1	0.23423423423423423
sp|Q9HBU6|EKI1_HUMAN Ethanolamine kinase 1 OS=Homo sapiens OX=9606 GN=ETNK1 PE=1 SV=1	0.1746031746031746	tr|C9JJU3|C9JJU3_HUMAN Bromodomain testis-specific protein (Fragment) OS=Homo sapiens OX=9606 GN=BRDT PE=1 SV=1	0.17708333333333334	tr|H7C2P2|H7C2P2_HUMAN Protein sidekick-2 (Fragment) OS=Homo sapiens OX=9606 GN=SDK2 PE=1 SV=1	0.058823529411764705	tr|C9J5C8|C9J5C8_HUMAN Lipoma-preferred partner (Fragment) OS=Homo sapiens OX=9606 GN=LPP PE=1 SV=1	0.23423423423423423
tr|E9PPT0|E9PPT0_HUMAN 40S ribosomal protein S2 OS=Homo sapiens OX=9606 GN=RPS2 PE=1 SV=1	0.1746031746031746	tr|A2A3R5|A2A3R5_HUMAN 40S ribosomal protein S6 OS=Homo sapiens OX=9606 GN=RPS6 PE=1 SV=1	0.17692307692307693	tr|E9PRJ0|E9PRJ0_HUMAN LIM domain only protein 7 (Fragment) OS=Homo sapiens OX=9606 GN=LMO7 PE=1 SV=1	0.058823529411764705	tr|H0YAK9|H0YAK9_HUMAN Nephronectin (Fragment) OS=Homo sapiens OX=9606 GN=NPNT PE=1 SV=1	0.23404255319148937
tr|E9PMV7|E9PMV7_HUMAN Nuclear RNA export factor 1 (Fragment) OS=Homo sapiens OX=9606 GN=NXF1 PE=1 SV=1	0.1746031746031746	sp|P62891|RL39_HUMAN 60S ribosomal protein L39 OS=Homo sapiens OX=9606 GN=RPL39 PE=1 SV=2	0.17647058823529413	tr|F5H115|F5H115_HUMAN Tektin-3 (Fragment) OS=Homo sapiens OX=9606 GN=TEKT3 PE=1 SV=1	0.058823529411764705	sp|O96008|TOM40_HUMAN Mitochondrial import receptor subunit TOM40 homolog OS=Homo sapiens OX=9606 GN=TOMM40 PE=1 SV=1	0.23376623376623376
tr|F8WD88|F8WD88_HUMAN Histone H3-like centromeric protein A OS=Homo sapiens OX=9606 GN=CENPA PE=1 SV=1	0.1744186046511628	sp|P12034|FGF5_HUMAN Fibroblast growth factor 5 OS=Homo sapiens OX=9606 GN=FGF5 PE=1 SV=4	0.17647058823529413	tr|M0R1L6|M0R1L6_HUMAN Zinc finger protein 563 (Fragment) OS=Homo sapiens OX=9606 GN=ZNF563 PE=1 SV=1	0.058823529411764705	sp|Q13461|FOXE3_HUMAN Forkhead box protein E3 OS=Homo sapiens OX=9606 GN=FOXE3 PE=1 SV=2	0.23376623376623376
tr|C9JEK3|C9JEK3_HUMAN Caldesmon (Fragment) OS=Homo sapiens OX=9606 GN=CALD1 PE=1 SV=1	0.17424242424242425	sp|Q96EH5|RL39L_HUMAN 60S ribosomal protein L39-like OS=Homo sapiens OX=9606 GN=RPL39L PE=1 SV=3	0.17647058823529413	tr|I3L4S1|I3L4S1_HUMAN Probable RNA polymerase II nuclear localization protein SLC7A6OS (Fragment) OS=Homo sapiens OX=9606 GN=SLC7A6OS PE=1 SV=1	0.058823529411764705	tr|H7C3E5|H7C3E5_HUMAN Mediator of RNA polymerase II transcription subunit 14 (Fragment) OS=Homo sapiens OX=9606 GN=MED14 PE=1 SV=1	0.23376623376623376
sp|Q96S94|CCNL2_HUMAN Cyclin-L2 OS=Homo sapiens OX=9606 GN=CCNL2 PE=1 SV=1	0.17410714285714285	tr|G3V5D9|G3V5D9_HUMAN DNA-(apurinic or apyrimidinic site) lyase (Fragment) OS=Homo sapiens OX=9606 GN=APEX1 PE=1 SV=8	0.17647058823529413	tr|H3BN62|H3BN62_HUMAN Breast cancer anti-estrogen resistance protein 1 (Fragment) OS=Homo sapiens OX=9606 GN=BCAR1 PE=1 SV=1	0.058823529411764705	tr|K7EJ57|K7EJ57_HUMAN Mitochondrial import receptor subunit TOM40 homolog (Fragment) OS=Homo sapiens OX=9606 GN=TOMM40 PE=1 SV=8	0.23376623376623376
sp|Q3KQV9|UAP1L_HUMAN UDP-N-acetylhexosamine pyrophosphorylase-like protein 1 OS=Homo sapiens OX=9606 GN=UAP1L1 PE=1 SV=2	0.17391304347826086	tr|D6RE17|D6RE17_HUMAN Ankycorbin (Fragment) OS=Homo sapiens OX=9606 GN=RAI14 PE=1 SV=1	0.17647058823529413	tr|J3KQG3|J3KQG3_HUMAN EPH receptor A10, isoform CRA_b OS=Homo sapiens OX=9606 GN=EPHA10 PE=1 SV=1	0.058823529411764705	tr|C9IYT2|C9IYT2_HUMAN Protein lifeguard 3 (Fragment) OS=Homo sapiens OX=9606 GN=TMBIM1 PE=1 SV=1	0.2336448598130841
sp|Q8WTX9|ZDHC1_HUMAN Probable palmitoyltransferase ZDHHC1 OS=Homo sapiens OX=9606 GN=ZDHHC1 PE=2 SV=1	0.17391304347826086	tr|F8VVL1|F8VVL1_HUMAN Density-regulated protein OS=Homo sapiens OX=9606 GN=DENR PE=1 SV=1	0.17647058823529413	sp|Q07666|KHDR1_HUMAN KH domain-containing, RNA-binding, signal transduction-associated protein 1 OS=Homo sapiens OX=9606 GN=KHDRBS1 PE=1 SV=1	0.05864197530864197	tr|K7ENE7|K7ENE7_HUMAN Dynamin-2 (Fragment) OS=Homo sapiens OX=9606 GN=DNM2 PE=1 SV=1	0.23357664233576642
sp|O95218|ZRAB2_HUMAN Zinc finger Ran-binding domain-containing protein 2 OS=Homo sapiens OX=9606 GN=ZRANB2 PE=1 SV=2	0.17391304347826086	tr|H0YH01|H0YH01_HUMAN A-kinase anchor protein 7 isoform gamma (Fragment) OS=Homo sapiens OX=9606 GN=AKAP7 PE=1 SV=1	0.17647058823529413	tr|F5H442|F5H442_HUMAN Tumor susceptibility gene 101 protein OS=Homo sapiens OX=9606 GN=TSG101 PE=1 SV=1	0.05844155844155844	tr|F6V242|F6V242_HUMAN Sterol regulatory element-binding protein 1 (Fragment) OS=Homo sapiens OX=9606 GN=SREBF1 PE=1 SV=1	0.233502538071066
tr|A0A0G2JNK2|A0A0G2JNK2_HUMAN Osteoclast-associated immunoglobulin-like receptor OS=Homo sapiens OX=9606 GN=OSCAR PE=4 SV=1	0.17391304347826086	tr|Q5T3E6|Q5T3E6_HUMAN Integrin beta-1 (Fragment) OS=Homo sapiens OX=9606 GN=ITGB1 PE=1 SV=1	0.17647058823529413	tr|C9JFQ5|C9JFQ5_HUMAN RNA-binding protein 5 (Fragment) OS=Homo sapiens OX=9606 GN=RBM5 PE=1 SV=1	0.058394160583941604	tr|H0YFZ4|H0YFZ4_HUMAN Phosphatidylinositol 3,4,5-trisphosphate 5-phosphatase 2 (Fragment) OS=Homo sapiens OX=9606 GN=INPPL1 PE=1 SV=1	0.233502538071066
tr|A8MWV3|A8MWV3_HUMAN Osteoclast-associated immunoglobulin-like receptor OS=Homo sapiens OX=9606 GN=OSCAR PE=4 SV=2	0.17391304347826086	sp|A0A1B0GTR3|CX05A_HUMAN Uncharacterized protein CXorf51A OS=Homo sapiens OX=9606 GN=CXorf51A PE=4 SV=1	0.17592592592592593	sp|P52756|RBM5_HUMAN RNA-binding protein 5 OS=Homo sapiens OX=9606 GN=RBM5 PE=1 SV=2	0.0583804143126177	sp|Q8TC26|TM163_HUMAN Transmembrane protein 163 OS=Homo sapiens OX=9606 GN=TMEM163 PE=2 SV=1	0.23333333333333334
tr|A0A087WVC7|A0A087WVC7_HUMAN Neuroblastoma breakpoint family member 10 OS=Homo sapiens OX=9606 GN=NBPF10 PE=4 SV=2	0.1736842105263158	sp|P0DPH9|CX05B_HUMAN Uncharacterized protein CXorf51B OS=Homo sapiens OX=9606 GN=CXorf51B PE=4 SV=1	0.17592592592592593	tr|A0A0B4J1T5|A0A0B4J1T5_HUMAN Caspase recruitment domain-containing protein 6 OS=Homo sapiens OX=9606 GN=CARD6 PE=1 SV=1	0.058333333333333334	tr|A0A0U1RQW5|A0A0U1RQW5_HUMAN Complement C1q tumor necrosis factor-related protein 5 (Fragment) OS=Homo sapiens OX=9606 GN=C1QTNF5 PE=4 SV=1	0.23333333333333334
sp|Q96IZ7|RSRC1_HUMAN Serine/Arginine-related protein 53 OS=Homo sapiens OX=9606 GN=RSRC1 PE=1 SV=1	0.17365269461077845	tr|H0Y4J7|H0Y4J7_HUMAN Titin (Fragment) OS=Homo sapiens OX=9606 GN=TTN PE=1 SV=1	0.17578125	tr|A0A0C4DGN9|A0A0C4DGN9_HUMAN Zinc finger protein Aiolos OS=Homo sapiens OX=9606 GN=IKZF3 PE=1 SV=1	0.05825242718446602	sp|P58012|FOXL2_HUMAN Forkhead box protein L2 OS=Homo sapiens OX=9606 GN=FOXL2 PE=1 SV=1	0.23295454545454544
tr|A0A1B0GTY7|A0A1B0GTY7_HUMAN Transmembrane protein 191C (Fragment) OS=Homo sapiens OX=9606 GN=TMEM191C PE=4 SV=1	0.17355371900826447	sp|Q6NW29|RWDD4_HUMAN RWD domain-containing protein 4 OS=Homo sapiens OX=9606 GN=RWDD4 PE=1 SV=3	0.17567567567567569	tr|C9JTX4|C9JTX4_HUMAN Junction plakoglobin (Fragment) OS=Homo sapiens OX=9606 GN=JUP PE=1 SV=1	0.05813953488372093	sp|O43281|EFS_HUMAN Embryonal Fyn-associated substrate OS=Homo sapiens OX=9606 GN=EFS PE=1 SV=1	0.2328767123287671
tr|H7C3E0|H7C3E0_HUMAN Carboxy-terminal domain RNA polymerase II polypeptide A small phosphatase 1 (Fragment) OS=Homo sapiens OX=9606 GN=CTDSP1 PE=1 SV=8	0.17346938775510204	sp|Q8NCT3|K0895_HUMAN Uncharacterized protein KIAA0895 OS=Homo sapiens OX=9606 GN=KIAA0895 PE=2 SV=4	0.17543859649122806	tr|C9JPI2|C9JPI2_HUMAN Junction plakoglobin (Fragment) OS=Homo sapiens OX=9606 GN=JUP PE=1 SV=1	0.05813953488372093	sp|Q86TM6|SYVN1_HUMAN E3 ubiquitin-protein ligase synoviolin OS=Homo sapiens OX=9606 GN=SYVN1 PE=1 SV=2	0.2326388888888889
sp|P23378|GCSP_HUMAN Glycine dehydrogenase (decarboxylating), mitochondrial OS=Homo sapiens OX=9606 GN=GLDC PE=1 SV=2	0.17333333333333334	tr|A0A087WUX3|A0A087WUX3_HUMAN Fibrous sheath-interacting protein 2 OS=Homo sapiens OX=9606 GN=FSIP2 PE=1 SV=1	0.17543859649122806	tr|C9JK18|C9JK18_HUMAN Junction plakoglobin (Fragment) OS=Homo sapiens OX=9606 GN=JUP PE=1 SV=8	0.05813953488372093	tr|H7C0U7|H7C0U7_HUMAN Titin (Fragment) OS=Homo sapiens OX=9606 GN=TTN PE=1 SV=2	0.23236514522821577
sp|Q9H7T3|CJ095_HUMAN Uncharacterized protein C10orf95 OS=Homo sapiens OX=9606 GN=C10orf95 PE=1 SV=1	0.17318435754189945	tr|F8VXY6|F8VXY6_HUMAN Zinc finger CCHC-type and RNA-binding motif-containing protein 1 (Fragment) OS=Homo sapiens OX=9606 GN=ZCRB1 PE=1 SV=1	0.17543859649122806	tr|A0A1B0GVE1|A0A1B0GVE1_HUMAN Transcription factor 7-like 2 (Fragment) OS=Homo sapiens OX=9606 GN=TCF7L2 PE=1 SV=1	0.05813953488372093	sp|O94855|SC24D_HUMAN Protein transport protein Sec24D OS=Homo sapiens OX=9606 GN=SEC24D PE=1 SV=2	0.23232323232323232
tr|K7EPM4|K7EPM4_HUMAN Cold-inducible RNA-binding protein OS=Homo sapiens OX=9606 GN=CIRBP PE=1 SV=1	0.17307692307692307	tr|G3V4A5|G3V4A5_HUMAN Mediator of RNA polymerase II transcription subunit 6 OS=Homo sapiens OX=9606 GN=MED6 PE=1 SV=1	0.17543859649122806	tr|A0A1W2PQD4|A0A1W2PQD4_HUMAN Heterogeneous nuclear ribonucleoprotein U (Fragment) OS=Homo sapiens OX=9606 GN=HNRNPU PE=1 SV=1	0.05813953488372093	tr|K7ELJ4|K7ELJ4_HUMAN Seizure protein 6 homolog (Fragment) OS=Homo sapiens OX=9606 GN=SEZ6 PE=1 SV=8	0.23214285714285715
tr|E9PD43|E9PD43_HUMAN Negative elongation factor E (Fragment) OS=Homo sapiens OX=9606 GN=NELFE PE=1 SV=1	0.17307692307692307	sp|P17026|ZNF22_HUMAN Zinc finger protein 22 OS=Homo sapiens OX=9606 GN=ZNF22 PE=1 SV=3	0.175	tr|C9J826|C9J826_HUMAN Junction plakoglobin (Fragment) OS=Homo sapiens OX=9606 GN=JUP PE=1 SV=8	0.05813953488372093	tr|R4GN42|R4GN42_HUMAN Zinc finger FYVE domain-containing protein 21 (Fragment) OS=Homo sapiens OX=9606 GN=ZFYVE21 PE=1 SV=1	0.23214285714285715
tr|A0A087WVE0|A0A087WVE0_HUMAN Uncharacterized protein (Fragment) OS=Homo sapiens OX=9606 PE=4 SV=1	0.17307692307692307	sp|P05019|IGF1_HUMAN Insulin-like growth factor I OS=Homo sapiens OX=9606 GN=IGF1 PE=1 SV=1	0.175	tr|C9JKY1|C9JKY1_HUMAN Junction plakoglobin (Fragment) OS=Homo sapiens OX=9606 GN=JUP PE=1 SV=8	0.05813953488372093	tr|B5MBW9|B5MBW9_HUMAN Coiled-coil-helix-coiled-coil-helix domain-containing protein 10, mitochondrial OS=Homo sapiens OX=9606 GN=CHCHD10 PE=1 SV=1	0.23214285714285715
tr|E7ER71|E7ER71_HUMAN HLA class II histocompatibility antigen gamma chain OS=Homo sapiens OX=9606 GN=CD74 PE=1 SV=1	0.17307692307692307	tr|F8W8F9|F8W8F9_HUMAN Protein CASC1 OS=Homo sapiens OX=9606 GN=CASC1 PE=1 SV=1	0.17475728155339806	tr|A0A0D9SF97|A0A0D9SF97_HUMAN Transcription factor 4 (Fragment) OS=Homo sapiens OX=9606 GN=TCF4 PE=1 SV=1	0.05806451612903226	sp|Q96JM3|CHAP1_HUMAN Chromosome alignment-maintaining phosphoprotein 1 OS=Homo sapiens OX=9606 GN=CHAMP1 PE=1 SV=2	0.23210831721470018
tr|A0A087WXA3|A0A087WXA3_HUMAN Serine/arginine repetitive matrix protein 3 OS=Homo sapiens OX=9606 GN=SRRM3 PE=4 SV=1	0.17304747320061256	tr|A0A2R8Y761|A0A2R8Y761_HUMAN Ribonuclease H2 subunit B OS=Homo sapiens OX=9606 GN=RNASEH2B PE=1 SV=1	0.1746031746031746	tr|C9JHC0|C9JHC0_HUMAN Peregrin (Fragment) OS=Homo sapiens OX=9606 GN=BRPF1 PE=1 SV=1	0.057971014492753624	tr|C9J4J4|C9J4J4_HUMAN Myocyte-specific enhancer factor 2B OS=Homo sapiens OX=9606 GN=MEF2B PE=1 SV=1	0.23202614379084968
tr|K7EQT7|K7EQT7_HUMAN Protein FAM98C OS=Homo sapiens OX=9606 GN=FAM98C PE=1 SV=1	0.1728395061728395	sp|O75764|TCEA3_HUMAN Transcription elongation factor A protein 3 OS=Homo sapiens OX=9606 GN=TCEA3 PE=1 SV=2	0.1743119266055046	tr|C9J664|C9J664_HUMAN Phospholipid scramblase (Fragment) OS=Homo sapiens OX=9606 GN=PLSCR4 PE=1 SV=1	0.057971014492753624	tr|E7EPT8|E7EPT8_HUMAN Ral-GDS-related protein (Fragment) OS=Homo sapiens OX=9606 GN=RGL4 PE=4 SV=1	0.23178807947019867
sp|Q70CQ1|UBP49_HUMAN Ubiquitin carboxyl-terminal hydrolase 49 OS=Homo sapiens OX=9606 GN=USP49 PE=1 SV=1	0.17272727272727273	tr|B1ALG2|B1ALG2_HUMAN Probable global transcription activator SNF2L2 OS=Homo sapiens OX=9606 GN=SMARCA2 PE=1 SV=1	0.17419354838709677	tr|A2A2M0|A2A2M0_HUMAN Regulation of nuclear pre-mRNA domain-containing protein 1B (Fragment) OS=Homo sapiens OX=9606 GN=RPRD1B PE=1 SV=1	0.057971014492753624	tr|J3KTK5|J3KTK5_HUMAN Mediator complex subunit 9 OS=Homo sapiens OX=9606 GN=MED9 PE=1 SV=1	0.23170731707317074
tr|A0A1C7CYW6|A0A1C7CYW6_HUMAN Ras-related protein Rab-34, isoform NARR OS=Homo sapiens OX=9606 GN=RAB34 PE=1 SV=1	0.17258883248730963	tr|A0A096LP59|A0A096LP59_HUMAN Transcriptional regulator ATRX (Fragment) OS=Homo sapiens OX=9606 GN=ATRX PE=1 SV=1	0.17406143344709898	tr|F2Z3P9|F2Z3P9_HUMAN NADH dehydrogenase [ubiquinone] 1 beta subcomplex subunit 4 OS=Homo sapiens OX=9606 GN=NDUFB4 PE=1 SV=1	0.057971014492753624	tr|G5E9C8|G5E9C8_HUMAN Son of sevenless homolog 1 (Drosophila), isoform CRA_d OS=Homo sapiens OX=9606 GN=SOS1 PE=1 SV=1	0.23154362416107382
sp|Q75WM6|H1FNT_HUMAN Testis-specific H1 histone OS=Homo sapiens OX=9606 GN=H1FNT PE=2 SV=3	0.17254901960784313	sp|Q96GQ7|DDX27_HUMAN Probable ATP-dependent RNA helicase DDX27 OS=Homo sapiens OX=9606 GN=DDX27 PE=1 SV=2	0.17405063291139242	tr|F8W910|F8W910_HUMAN RNA-binding protein 5 (Fragment) OS=Homo sapiens OX=9606 GN=RBM5 PE=1 SV=8	0.057971014492753624	tr|A0A0J9YXF8|A0A0J9YXF8_HUMAN Proline-rich protein 4 OS=Homo sapiens OX=9606 GN=PRR4 PE=1 SV=1	0.23148148148148148
tr|B1AN86|B1AN86_HUMAN Tight junction protein ZO-2 (Fragment) OS=Homo sapiens OX=9606 GN=TJP2 PE=1 SV=1	0.1724137931034483	sp|O14617|AP3D1_HUMAN AP-3 complex subunit delta-1 OS=Homo sapiens OX=9606 GN=AP3D1 PE=1 SV=1	0.17391304347826086	tr|A0A087WWJ6|A0A087WWJ6_HUMAN Homeobox protein EMX2 (Fragment) OS=Homo sapiens OX=9606 GN=EMX2 PE=1 SV=1	0.057971014492753624	tr|Q5VVR8|Q5VVR8_HUMAN Transcription factor 7-like 2 (Fragment) OS=Homo sapiens OX=9606 GN=TCF7L2 PE=1 SV=2	0.23148148148148148
tr|I3L4M5|I3L4M5_HUMAN Centrosomal protein of 131 kDa (Fragment) OS=Homo sapiens OX=9606 GN=CEP131 PE=1 SV=1	0.1724137931034483	tr|D6R954|D6R954_HUMAN tRNA methyltransferase 10 homolog A (Fragment) OS=Homo sapiens OX=9606 GN=TRMT10A PE=1 SV=8	0.17391304347826086	tr|A0A140T953|A0A140T953_HUMAN HLA class I histocompatibility antigen, B-46 alpha chain (Fragment) OS=Homo sapiens OX=9606 GN=HLA-B PE=1 SV=1	0.05785123966942149	sp|Q8N5U0|CK042_HUMAN Uncharacterized protein C11orf42 OS=Homo sapiens OX=9606 GN=C11orf42 PE=2 SV=2	0.23140495867768596
tr|A0A0J9YWX1|A0A0J9YWX1_HUMAN Uncharacterized protein C10orf142 OS=Homo sapiens OX=9606 GN=C10orf142 PE=4 SV=1	0.1724137931034483	tr|A0A087X177|A0A087X177_HUMAN Actin filament-associated protein 1 (Fragment) OS=Homo sapiens OX=9606 GN=AFAP1 PE=4 SV=1	0.17391304347826086	sp|P98175|RBM10_HUMAN RNA-binding protein 10 OS=Homo sapiens OX=9606 GN=RBM10 PE=1 SV=3	0.057803468208092484	sp|Q2M3V2|SWAHA_HUMAN Ankyrin repeat domain-containing protein SOWAHA OS=Homo sapiens OX=9606 GN=SOWAHA PE=1 SV=3	0.2313167259786477
tr|A0A2R8YEM1|A0A2R8YEM1_HUMAN Cadherin-23 (Fragment) OS=Homo sapiens OX=9606 GN=CDH23 PE=1 SV=1	0.1724137931034483	tr|E9PLR3|E9PLR3_HUMAN Proteoglycan 4 (Fragment) OS=Homo sapiens OX=9606 GN=PRG4 PE=1 SV=1	0.17391304347826086	tr|D6RAB1|D6RAB1_HUMAN Lymphoid enhancer-binding factor 1 (Fragment) OS=Homo sapiens OX=9606 GN=LEF1 PE=1 SV=1	0.057803468208092484	sp|Q9NQW1|SC31B_HUMAN Protein transport protein Sec31B OS=Homo sapiens OX=9606 GN=SEC31B PE=1 SV=1	0.23129251700680273
sp|Q5T7N8|F27D1_HUMAN Protein FAM27D1 OS=Homo sapiens OX=9606 GN=FAM27D1 PE=3 SV=2	0.17209302325581396	tr|X6REK4|X6REK4_HUMAN tRNA methyltransferase 10 homolog A (Fragment) OS=Homo sapiens OX=9606 GN=TRMT10A PE=1 SV=7	0.17391304347826086	tr|A0A2R8YGM9|A0A2R8YGM9_HUMAN Eyes absent homolog OS=Homo sapiens OX=9606 GN=EYA1 PE=1 SV=1	0.057803468208092484	sp|Q07890|SOS2_HUMAN Son of sevenless homolog 2 OS=Homo sapiens OX=9606 GN=SOS2 PE=1 SV=2	0.2310126582278481
sp|Q15170|TCAL1_HUMAN Transcription elongation factor A protein-like 1 OS=Homo sapiens OX=9606 GN=TCEAL1 PE=1 SV=2	0.17197452229299362	tr|J3KS05|J3KS05_HUMAN Chromobox protein homolog 1 (Fragment) OS=Homo sapiens OX=9606 GN=CBX1 PE=1 SV=8	0.17355371900826447	sp|P51797|CLCN6_HUMAN Chloride transport protein 6 OS=Homo sapiens OX=9606 GN=CLCN6 PE=1 SV=2	0.057692307692307696	sp|P41271|NBL1_HUMAN Neuroblastoma suppressor of tumorigenicity 1 OS=Homo sapiens OX=9606 GN=NBL1 PE=1 SV=2	0.23076923076923078
sp|Q9NXX6|NSE4A_HUMAN Non-structural maintenance of chromosomes element 4 homolog A OS=Homo sapiens OX=9606 GN=NSMCE4A PE=1 SV=2	0.171875	tr|D6RGJ6|D6RGJ6_HUMAN Tropomyosin alpha-3 chain (Fragment) OS=Homo sapiens OX=9606 GN=TPM3 PE=1 SV=1	0.17333333333333334	sp|P55289|CAD12_HUMAN Cadherin-12 OS=Homo sapiens OX=9606 GN=CDH12 PE=2 SV=2	0.057692307692307696	tr|W4VSQ8|W4VSQ8_HUMAN Nudix (Nucleoside diphosphate linked moiety X)-type motif 16-like 1, isoform CRA_b OS=Homo sapiens OX=9606 GN=NUDT16L1 PE=1 SV=1	0.23076923076923078
sp|Q7Z2K6|ERMP1_HUMAN Endoplasmic reticulum metallopeptidase 1 OS=Homo sapiens OX=9606 GN=ERMP1 PE=1 SV=2	0.171875	tr|H0YFT8|H0YFT8_HUMAN Centrosomal protein of 57 kDa (Fragment) OS=Homo sapiens OX=9606 GN=CEP57 PE=1 SV=1	0.17333333333333334	tr|C9JAM3|C9JAM3_HUMAN Plastin-1 (Fragment) OS=Homo sapiens OX=9606 GN=PLS1 PE=1 SV=8	0.057692307692307696	tr|A0A0A0MSF0|A0A0A0MSF0_HUMAN Putative E3 ubiquitin-protein ligase UNKL OS=Homo sapiens OX=9606 GN=UNKL PE=1 SV=1	0.23076923076923078
tr|E7ER77|E7ER77_HUMAN Endoplasmic reticulum metallopeptidase 1 OS=Homo sapiens OX=9606 GN=ERMP1 PE=1 SV=1	0.171875	tr|H3BRA4|H3BRA4_HUMAN Biogenesis of lysosome-related organelles complex 1 subunit 6 OS=Homo sapiens OX=9606 GN=BLOC1S6 PE=1 SV=1	0.17333333333333334	tr|F8WAU9|F8WAU9_HUMAN Inactive histone-lysine N-methyltransferase 2E OS=Homo sapiens OX=9606 GN=KMT2E PE=4 SV=1	0.057692307692307696	tr|M0QYC5|M0QYC5_HUMAN Paired amphipathic helix protein Sin3b OS=Homo sapiens OX=9606 GN=SIN3B PE=1 SV=1	0.23076923076923078
sp|P0DI83|NARR_HUMAN Ras-related protein Rab-34, isoform NARR OS=Homo sapiens OX=9606 GN=RAB34 PE=1 SV=1	0.1717171717171717	tr|D6RIA5|D6RIA5_HUMAN Disabled homolog 2 (Fragment) OS=Homo sapiens OX=9606 GN=DAB2 PE=1 SV=8	0.17333333333333334	tr|Q31611|Q31611_HUMAN B2 microglobulin OS=Homo sapiens OX=9606 GN=HLA-G PE=1 SV=1	0.057692307692307696	tr|A0A087WTY6|A0A087WTY6_HUMAN Neuroblastoma suppressor of tumorigenicity 1 OS=Homo sapiens OX=9606 GN=NBL1 PE=1 SV=1	0.23076923076923078
tr|A0A087X226|A0A087X226_HUMAN UDP-N-acetylhexosamine pyrophosphorylase-like protein 1 OS=Homo sapiens OX=9606 GN=UAP1L1 PE=1 SV=1	0.1717171717171717	sp|Q8WYA0|IFT81_HUMAN Intraflagellar transport protein 81 homolog OS=Homo sapiens OX=9606 GN=IFT81 PE=1 SV=1	0.17307692307692307	tr|A0A0G2JNX1|A0A0G2JNX1_HUMAN HLA class I histocompatibility antigen, alpha chain G OS=Homo sapiens OX=9606 GN=HLA-G PE=1 SV=1	0.057692307692307696	sp|M0QZC1|RN225_HUMAN RING finger protein 225 OS=Homo sapiens OX=9606 GN=RNF225 PE=3 SV=2	0.2304147465437788
sp|Q70J99|UN13D_HUMAN Protein unc-13 homolog D OS=Homo sapiens OX=9606 GN=UNC13D PE=1 SV=1	0.17142857142857143	sp|P16104|H2AX_HUMAN Histone H2AX OS=Homo sapiens OX=9606 GN=H2AFX PE=1 SV=2	0.17307692307692307	tr|K7ENL2|K7ENL2_HUMAN WW domain-binding protein 2 OS=Homo sapiens OX=9606 GN=WBP2 PE=1 SV=1	0.057692307692307696	tr|C9JAU6|C9JAU6_HUMAN Interferon regulatory factor 5 OS=Homo sapiens OX=9606 GN=IRF5 PE=1 SV=9	0.2303370786516854
tr|C9JXB8|C9JXB8_HUMAN 60S ribosomal protein L24 OS=Homo sapiens OX=9606 GN=RPL24 PE=1 SV=1	0.17142857142857143	tr|F8VX55|F8VX55_HUMAN Alpha-globin transcription factor CP2 OS=Homo sapiens OX=9606 GN=TFCP2 PE=1 SV=1	0.17307692307692307	tr|F8W543|F8W543_HUMAN Nucleosome assembly protein 1-like 1 OS=Homo sapiens OX=9606 GN=NAP1L1 PE=1 SV=1	0.057692307692307696	sp|Q6ZRT6|PR23B_HUMAN Proline-rich protein 23B OS=Homo sapiens OX=9606 GN=PRR23B PE=2 SV=1	0.23030303030303031
tr|H0YMM0|H0YMM0_HUMAN SAFB-like transcription modulator (Fragment) OS=Homo sapiens OX=9606 GN=SLTM PE=1 SV=8	0.17117117117117117	tr|F5H6U2|F5H6U2_HUMAN SIN3-HDAC complex-associated factor (Fragment) OS=Homo sapiens OX=9606 GN=SINHCAF PE=1 SV=8	0.17307692307692307	tr|B7Z9C2|B7Z9C2_HUMAN cDNA FLJ58569, highly similar to Nucleosome assembly protein 1-like 1 OS=Homo sapiens OX=9606 GN=NAP1L1 PE=1 SV=1	0.057692307692307696	tr|E9PH21|E9PH21_HUMAN Ral-GDS-related protein OS=Homo sapiens OX=9606 GN=RGL4 PE=4 SV=1	0.2302158273381295
tr|H3BR53|H3BR53_HUMAN Transcription factor 25 OS=Homo sapiens OX=9606 GN=TCF25 PE=1 SV=1	0.17105263157894737	tr|E7EN75|E7EN75_HUMAN Calpastatin (Fragment) OS=Homo sapiens OX=9606 GN=CAST PE=1 SV=1	0.17307692307692307	tr|H0YC50|H0YC50_HUMAN Myozenin-3 (Fragment) OS=Homo sapiens OX=9606 GN=MYOZ3 PE=1 SV=1	0.057692307692307696	sp|A6NFN3|RFOX3_HUMAN RNA binding protein fox-1 homolog 3 OS=Homo sapiens OX=9606 GN=RBFOX3 PE=2 SV=4	0.23008849557522124
sp|Q13523|PRP4B_HUMAN Serine/threonine-protein kinase PRP4 homolog OS=Homo sapiens OX=9606 GN=PRPF4B PE=1 SV=3	0.1708542713567839	tr|D6REL2|D6REL2_HUMAN Ankycorbin OS=Homo sapiens OX=9606 GN=RAI14 PE=1 SV=1	0.17307692307692307	tr|A0A2R8YET7|A0A2R8YET7_HUMAN Eyes absent homolog OS=Homo sapiens OX=9606 GN=EYA1 PE=1 SV=1	0.05763688760806916	tr|J3QQZ2|J3QQZ2_HUMAN RNA binding protein fox-1 homolog OS=Homo sapiens OX=9606 GN=RBFOX3 PE=1 SV=1	0.23008849557522124
sp|A6NNA2|SRRM3_HUMAN Serine/arginine repetitive matrix protein 3 OS=Homo sapiens OX=9606 GN=SRRM3 PE=2 SV=4	0.1708542713567839	tr|D6R9G4|D6R9G4_HUMAN Ankycorbin (Fragment) OS=Homo sapiens OX=9606 GN=RAI14 PE=1 SV=1	0.17307692307692307	tr|F8W0Q9|F8W0Q9_HUMAN Periphilin-1 OS=Homo sapiens OX=9606 GN=PPHLN1 PE=1 SV=1	0.05750798722044728	tr|H0YDN0|H0YDN0_HUMAN Target of Nesh-SH3 (Fragment) OS=Homo sapiens OX=9606 GN=ABI3BP PE=1 SV=8	0.22994652406417113
sp|Q9H7J1|PPR3E_HUMAN Protein phosphatase 1 regulatory subunit 3E OS=Homo sapiens OX=9606 GN=PPP1R3E PE=1 SV=2	0.17073170731707318	tr|A0A1W2PP02|A0A1W2PP02_HUMAN Replication factor C subunit 1 OS=Homo sapiens OX=9606 GN=RFC1 PE=1 SV=1	0.17301038062283736	tr|C9JY63|C9JY63_HUMAN Oxidation resistance protein 1 OS=Homo sapiens OX=9606 GN=OXR1 PE=1 SV=2	0.05747126436781609	tr|H7C4T1|H7C4T1_HUMAN Target of Nesh-SH3 (Fragment) OS=Homo sapiens OX=9606 GN=ABI3BP PE=1 SV=1	0.22994652406417113
tr|M0QZ90|M0QZ90_HUMAN 40S ribosomal protein S11 (Fragment) OS=Homo sapiens OX=9606 GN=RPS11 PE=4 SV=1	0.17073170731707318	sp|A2A2Z9|AN18B_HUMAN Ankyrin repeat domain-containing protein 18B OS=Homo sapiens OX=9606 GN=ANKRD18B PE=1 SV=1	0.17297297297297298	tr|C9JW72|C9JW72_HUMAN Tumor protein 63 (Fragment) OS=Homo sapiens OX=9606 GN=TP63 PE=4 SV=1	0.05747126436781609	sp|P53420|CO4A4_HUMAN Collagen alpha-4(IV) chain OS=Homo sapiens OX=9606 GN=COL4A4 PE=1 SV=3	0.229901269393512
tr|H0YIG3|H0YIG3_HUMAN Keratin, type II cytoskeletal 72 (Fragment) OS=Homo sapiens OX=9606 GN=KRT72 PE=4 SV=1	0.17073170731707318	tr|F5H359|F5H359_HUMAN Probable 28S rRNA (cytosine(4447)-C(5))-methyltransferase OS=Homo sapiens OX=9606 GN=NOP2 PE=1 SV=1	0.1728395061728395	tr|H7C2M9|H7C2M9_HUMAN Probable ubiquitin carboxyl-terminal hydrolase FAF-Y (Fragment) OS=Homo sapiens OX=9606 GN=USP9Y PE=1 SV=1	0.05737704918032787	tr|H0Y9H0|H0Y9H0_HUMAN Collagen alpha-5(IV) chain (Fragment) OS=Homo sapiens OX=9606 GN=COL4A5 PE=1 SV=1	0.22988505747126436
tr|Q9UF94|Q9UF94_HUMAN Kelch domain containing 4, isoform CRA_a OS=Homo sapiens OX=9606 GN=KLHDC4 PE=1 SV=1	0.17073170731707318	sp|Q8N3Z6|ZCHC7_HUMAN Zinc finger CCHC domain-containing protein 7 OS=Homo sapiens OX=9606 GN=ZCCHC7 PE=1 SV=2	0.17258883248730963	sp|Q02548|PAX5_HUMAN Paired box protein Pax-5 OS=Homo sapiens OX=9606 GN=PAX5 PE=1 SV=1	0.05714285714285714	sp|Q16630|CPSF6_HUMAN Cleavage and polyadenylation specificity factor subunit 6 OS=Homo sapiens OX=9606 GN=CPSF6 PE=1 SV=2	0.22985781990521326
sp|Q15287|RNPS1_HUMAN RNA-binding protein with serine-rich domain 1 OS=Homo sapiens OX=9606 GN=RNPS1 PE=1 SV=1	0.17049180327868851	sp|Q56NI9|ESCO2_HUMAN N-acetyltransferase ESCO2 OS=Homo sapiens OX=9606 GN=ESCO2 PE=1 SV=1	0.1724137931034483	sp|Q9NQ50|RM40_HUMAN 39S ribosomal protein L40, mitochondrial OS=Homo sapiens OX=9606 GN=MRPL40 PE=1 SV=1	0.05714285714285714	sp|Q86T03|PP4P1_HUMAN Type 1 phosphatidylinositol 4,5-bisphosphate 4-phosphatase OS=Homo sapiens OX=9606 GN=PIP4P1 PE=1 SV=1	0.22972972972972974
tr|A0A0J9YX49|A0A0J9YX49_HUMAN LIM/homeobox protein Lhx1 (Fragment) OS=Homo sapiens OX=9606 GN=LHX1 PE=4 SV=1	0.1702127659574468	sp|O75351|VPS4B_HUMAN Vacuolar protein sorting-associated protein 4B OS=Homo sapiens OX=9606 GN=VPS4B PE=1 SV=2	0.1724137931034483	sp|Q6NUK4|REEP3_HUMAN Receptor expression-enhancing protein 3 OS=Homo sapiens OX=9606 GN=REEP3 PE=1 SV=1	0.05714285714285714	sp|P10515|ODP2_HUMAN Dihydrolipoyllysine-residue acetyltransferase component of pyruvate dehydrogenase complex, mitochondrial OS=Homo sapiens OX=9606 GN=DLAT PE=1 SV=3	0.22962962962962963
tr|A0A087WY40|A0A087WY40_HUMAN LIM/homeobox protein Lhx1 (Fragment) OS=Homo sapiens OX=9606 GN=LHX1 PE=4 SV=1	0.1702127659574468	sp|Q99986|VRK1_HUMAN Serine/threonine-protein kinase VRK1 OS=Homo sapiens OX=9606 GN=VRK1 PE=1 SV=1	0.1724137931034483	tr|H7BY91|H7BY91_HUMAN 60S ribosomal protein L36a OS=Homo sapiens OX=9606 GN=RPL36A PE=4 SV=2	0.05714285714285714	sp|Q8IZL8|PELP1_HUMAN Proline-, glutamic acid- and leucine-rich protein 1 OS=Homo sapiens OX=9606 GN=PELP1 PE=1 SV=2	0.22962962962962963
tr|A0A2R8YFP9|A0A2R8YFP9_HUMAN Cyclin-dependent kinase inhibitor 1C OS=Homo sapiens OX=9606 GN=CDKN1C PE=1 SV=1	0.1702127659574468	tr|E9PQS7|E9PQS7_HUMAN Terminal uridylyltransferase 4 (Fragment) OS=Homo sapiens OX=9606 GN=TUT4 PE=1 SV=1	0.1724137931034483	tr|C9JIM1|C9JIM1_HUMAN Vesicular, overexpressed in cancer, prosurvival protein 1 OS=Homo sapiens OX=9606 GN=VOPP1 PE=1 SV=1	0.05714285714285714	sp|Q9HA65|TBC17_HUMAN TBC1 domain family member 17 OS=Homo sapiens OX=9606 GN=TBC1D17 PE=1 SV=2	0.22962962962962963
tr|A0A0A0MTU4|A0A0A0MTU4_HUMAN Transmembrane protein 80 OS=Homo sapiens OX=9606 GN=TMEM80 PE=4 SV=1	0.1702127659574468	tr|H0YNI8|H0YNI8_HUMAN Mortality factor 4-like protein 1 (Fragment) OS=Homo sapiens OX=9606 GN=MORF4L1 PE=1 SV=1	0.1724137931034483	tr|K7ES56|K7ES56_HUMAN DNA-binding protein RFX2 (Fragment) OS=Homo sapiens OX=9606 GN=RFX2 PE=1 SV=1	0.05714285714285714	tr|M0QX56|M0QX56_HUMAN Interferon regulatory factor 3 OS=Homo sapiens OX=9606 GN=IRF3 PE=1 SV=1	0.22962962962962963
sp|Q9UQ35|SRRM2_HUMAN Serine/arginine repetitive matrix protein 2 OS=Homo sapiens OX=9606 GN=SRRM2 PE=1 SV=2	0.17005813953488372	tr|C9J068|C9J068_HUMAN Calcineurin-binding protein cabin-1 (Fragment) OS=Homo sapiens OX=9606 GN=CABIN1 PE=1 SV=1	0.1724137931034483	sp|Q15303|ERBB4_HUMAN Receptor tyrosine-protein kinase erbB-4 OS=Homo sapiens OX=9606 GN=ERBB4 PE=1 SV=1	0.05699481865284974	sp|P47928|ID4_HUMAN DNA-binding protein inhibitor ID-4 OS=Homo sapiens OX=9606 GN=ID4 PE=1 SV=1	0.22950819672131148
tr|E9PKL4|E9PKL4_HUMAN Uncharacterized protein C11orf96 OS=Homo sapiens OX=9606 GN=C11orf96 PE=4 SV=1	0.17	tr|E5RGY7|E5RGY7_HUMAN Catenin alpha-1 (Fragment) OS=Homo sapiens OX=9606 GN=CTNNA1 PE=1 SV=1	0.1724137931034483	tr|E9PLN6|E9PLN6_HUMAN Eyes absent homolog OS=Homo sapiens OX=9606 GN=EYA4 PE=1 SV=1	0.056856187290969896	tr|H0Y8Q8|H0Y8Q8_HUMAN Proline-rich protein 27 (Fragment) OS=Homo sapiens OX=9606 GN=PRR27 PE=1 SV=1	0.22950819672131148
tr|K7ER58|K7ER58_HUMAN RNA demethylase ALKBH5 OS=Homo sapiens OX=9606 GN=ALKBH5 PE=1 SV=1	0.16981132075471697	tr|E5RFE5|E5RFE5_HUMAN AN1-type zinc finger protein 1 OS=Homo sapiens OX=9606 GN=ZFAND1 PE=1 SV=1	0.1724137931034483	sp|Q9H1P3|OSBL2_HUMAN Oxysterol-binding protein-related protein 2 OS=Homo sapiens OX=9606 GN=OSBPL2 PE=1 SV=1	0.056818181818181816	tr|A0A0U1RR49|A0A0U1RR49_HUMAN Protein transport protein Sec24C (Fragment) OS=Homo sapiens OX=9606 GN=SEC24C PE=1 SV=1	0.22950819672131148
tr|G3V1S3|G3V1S3_HUMAN DENN domain-containing protein 5B OS=Homo sapiens OX=9606 GN=DENND5B PE=1 SV=1	0.16981132075471697	tr|D6RC01|D6RC01_HUMAN Ubiquitinyl hydrolase 1 OS=Homo sapiens OX=9606 GN=USP45 PE=1 SV=1	0.1724137931034483	tr|A0A2R8YDU7|A0A2R8YDU7_HUMAN Oxysterol-binding protein OS=Homo sapiens OX=9606 GN=OSBPL2 PE=1 SV=1	0.056818181818181816	tr|E9PQJ3|E9PQJ3_HUMAN Cyclin-dependent kinase 2-associated protein 2 OS=Homo sapiens OX=9606 GN=CDK2AP2 PE=4 SV=1	0.22950819672131148
tr|J3QQJ1|J3QQJ1_HUMAN Homeobox even-skipped homolog protein 1 (Fragment) OS=Homo sapiens OX=9606 GN=EVX1 PE=4 SV=1	0.16981132075471697	tr|C9JLB1|C9JLB1_HUMAN Nucleolin (Fragment) OS=Homo sapiens OX=9606 GN=NCL PE=1 SV=1	0.17218543046357615	tr|A0A2R8YEX0|A0A2R8YEX0_HUMAN Oxysterol-binding protein OS=Homo sapiens OX=9606 GN=OSBPL2 PE=1 SV=1	0.056818181818181816	tr|C9J827|C9J827_HUMAN Vesicular, overexpressed in cancer, prosurvival protein 1 OS=Homo sapiens OX=9606 GN=VOPP1 PE=1 SV=1	0.22935779816513763
tr|F8WDH3|F8WDH3_HUMAN Multidrug resistance-associated protein 5 OS=Homo sapiens OX=9606 GN=ABCC5 PE=1 SV=1	0.16981132075471697	tr|E5RFE4|E5RFE4_HUMAN N-acetyltransferase ESCO2 OS=Homo sapiens OX=9606 GN=ESCO2 PE=1 SV=1	0.17204301075268819	tr|A0A2R8Y6K4|A0A2R8Y6K4_HUMAN Eyes absent homolog OS=Homo sapiens OX=9606 GN=EYA1 PE=1 SV=1	0.056818181818181816	tr|A0A2R8Y866|A0A2R8Y866_HUMAN Transcription activator BRG1 (Fragment) OS=Homo sapiens OX=9606 GN=SMARCA4 PE=1 SV=1	0.22929936305732485
tr|K7ERJ8|K7ERJ8_HUMAN Major facilitator superfamily domain-containing protein 12 OS=Homo sapiens OX=9606 GN=MFSD12 PE=4 SV=1	0.16981132075471697	tr|A0A2R8Y6Y1|A0A2R8Y6Y1_HUMAN Ribonuclease H2 subunit B (Fragment) OS=Homo sapiens OX=9606 GN=RNASEH2B PE=1 SV=1	0.17204301075268819	sp|Q33E94|RFX4_HUMAN Transcription factor RFX4 OS=Homo sapiens OX=9606 GN=RFX4 PE=1 SV=2	0.056782334384858045	tr|D6RH31|D6RH31_HUMAN Nephronectin (Fragment) OS=Homo sapiens OX=9606 GN=NPNT PE=1 SV=1	0.22916666666666666
tr|E9PET4|E9PET4_HUMAN Multidrug resistance-associated protein 5 OS=Homo sapiens OX=9606 GN=ABCC5 PE=1 SV=1	0.16981132075471697	sp|O75475|PSIP1_HUMAN PC4 and SFRS1-interacting protein OS=Homo sapiens OX=9606 GN=PSIP1 PE=1 SV=1	0.17191283292978207	sp|Q9UL17|TBX21_HUMAN T-box transcription factor TBX21 OS=Homo sapiens OX=9606 GN=TBX21 PE=1 SV=1	0.056768558951965066	tr|C9JFZ1|C9JFZ1_HUMAN Synaptojanin-1 OS=Homo sapiens OX=9606 GN=SYNJ1 PE=1 SV=1	0.22910216718266255
tr|H0YG91|H0YG91_HUMAN Protein KRI1 homolog (Fragment) OS=Homo sapiens OX=9606 GN=KRI1 PE=1 SV=3	0.16964285714285715	tr|X6RHM1|X6RHM1_HUMAN Gamma-interferon-inducible protein 16 (Fragment) OS=Homo sapiens OX=9606 GN=IFI16 PE=1 SV=1	0.1717171717171717	sp|Q63HQ2|EGFLA_HUMAN Pikachurin OS=Homo sapiens OX=9606 GN=EGFLAM PE=1 SV=2	0.05660377358490566	sp|Q8IU68|TMC8_HUMAN Transmembrane channel-like protein 8 OS=Homo sapiens OX=9606 GN=TMC8 PE=1 SV=1	0.2289156626506024
sp|Q96CW5|GCP3_HUMAN Gamma-tubulin complex component 3 OS=Homo sapiens OX=9606 GN=TUBGCP3 PE=1 SV=2	0.1694915254237288	sp|Q15198|PGFRL_HUMAN Platelet-derived growth factor receptor-like protein OS=Homo sapiens OX=9606 GN=PDGFRL PE=1 SV=1	0.17142857142857143	sp|Q12906|ILF3_HUMAN Interleukin enhancer-binding factor 3 OS=Homo sapiens OX=9606 GN=ILF3 PE=1 SV=3	0.05660377358490566	sp|Q13285|STF1_HUMAN Steroidogenic factor 1 OS=Homo sapiens OX=9606 GN=NR5A1 PE=1 SV=2	0.2289156626506024
sp|Q9UBU9|NXF1_HUMAN Nuclear RNA export factor 1 OS=Homo sapiens OX=9606 GN=NXF1 PE=1 SV=1	0.1694915254237288	tr|F5H4V6|F5H4V6_HUMAN RAD51-associated protein 1 OS=Homo sapiens OX=9606 GN=RAD51AP1 PE=1 SV=1	0.17142857142857143	tr|B7Z4K9|B7Z4K9_HUMAN Nucleosome assembly protein 1-like 1, isoform CRA_e OS=Homo sapiens OX=9606 GN=NAP1L1 PE=1 SV=1	0.05660377358490566	tr|F1DAM0|F1DAM0_HUMAN Steroidogenic factor 1 nuclear receptor OS=Homo sapiens OX=9606 GN=NR5A1 PE=1 SV=1	0.2289156626506024
tr|C9J8C4|C9J8C4_HUMAN Cordon-bleu protein-like 1 (Fragment) OS=Homo sapiens OX=9606 GN=COBLL1 PE=1 SV=2	0.1694915254237288	tr|B7Z6D5|B7Z6D5_HUMAN Probable ATP-dependent RNA helicase DDX27 OS=Homo sapiens OX=9606 GN=DDX27 PE=1 SV=1	0.17133956386292834	tr|A0A1W2PP34|A0A1W2PP34_HUMAN Heterogeneous nuclear ribonucleoprotein U OS=Homo sapiens OX=9606 GN=HNRNPU PE=1 SV=1	0.05660377358490566	tr|Q5QPM7|Q5QPM7_HUMAN Proteasome inhibitor PI31 subunit OS=Homo sapiens OX=9606 GN=PSMF1 PE=1 SV=2	0.2288135593220339
tr|F8WBS8|F8WBS8_HUMAN 26S proteasome non-ATPase regulatory subunit 2 OS=Homo sapiens OX=9606 GN=PSMD2 PE=1 SV=1	0.1694915254237288	tr|D6RF76|D6RF76_HUMAN Coiled-coil domain-containing protein 112 OS=Homo sapiens OX=9606 GN=CCDC112 PE=1 SV=1	0.17131474103585656	tr|A0A2R8Y4E4|A0A2R8Y4E4_HUMAN DOMON domain-containing protein FRRS1L (Fragment) OS=Homo sapiens OX=9606 GN=FRRS1L PE=1 SV=1	0.05660377358490566	tr|M0R2J9|M0R2J9_HUMAN Transcription factor Spi-B (Fragment) OS=Homo sapiens OX=9606 GN=SPIB PE=4 SV=1	0.22857142857142856
tr|H3BU12|H3BU12_HUMAN Rho family-interacting cell polarization regulator 1 (Fragment) OS=Homo sapiens OX=9606 GN=RIPOR1 PE=1 SV=1	0.1694915254237288	tr|J3QQQ8|J3QQQ8_HUMAN Nucleosome-remodeling factor subunit BPTF (Fragment) OS=Homo sapiens OX=9606 GN=BPTF PE=1 SV=1	0.1712707182320442	tr|I3NI16|I3NI16_HUMAN Ethanolamine-phosphate cytidylyltransferase (Fragment) OS=Homo sapiens OX=9606 GN=PCYT2 PE=4 SV=1	0.05660377358490566	sp|Q53EQ6|TIGD5_HUMAN Tigger transposable element-derived protein 5 OS=Homo sapiens OX=9606 GN=TIGD5 PE=1 SV=3	0.228310502283105
tr|X6R3N0|X6R3N0_HUMAN Long-chain fatty acid transport protein 3 OS=Homo sapiens OX=9606 GN=SLC27A3 PE=1 SV=1	0.1694915254237288	sp|Q6ZUT1|NKAP1_HUMAN Uncharacterized protein NKAPD1 OS=Homo sapiens OX=9606 GN=NKAPD1 PE=1 SV=2	0.17123287671232876	tr|A0A0J9YY58|A0A0J9YY58_HUMAN Disintegrin and metalloproteinase domain-containing protein 9 (Fragment) OS=Homo sapiens OX=9606 GN=ADAM9 PE=1 SV=1	0.05660377358490566	sp|Q92968|PEX13_HUMAN Peroxisomal membrane protein PEX13 OS=Homo sapiens OX=9606 GN=PEX13 PE=1 SV=2	0.22826086956521738
sp|Q8N319|CF223_HUMAN Uncharacterized protein C6orf223 OS=Homo sapiens OX=9606 GN=C6orf223 PE=2 SV=2	0.16942148760330578	sp|Q9P031|TAP26_HUMAN Thyroid transcription factor 1-associated protein 26 OS=Homo sapiens OX=9606 GN=CCDC59 PE=1 SV=2	0.17123287671232876	tr|A0A087WWA0|A0A087WWA0_HUMAN Interferon regulatory factor 5 OS=Homo sapiens OX=9606 GN=IRF5 PE=1 SV=1	0.05660377358490566	sp|Q9H461|FZD8_HUMAN Frizzled-8 OS=Homo sapiens OX=9606 GN=FZD8 PE=1 SV=1	0.22826086956521738
sp|Q8IUL8|CILP2_HUMAN Cartilage intermediate layer protein 2 OS=Homo sapiens OX=9606 GN=CILP2 PE=2 SV=2	0.16923076923076924	tr|H3BQH3|H3BQH3_HUMAN Kelch domain-containing protein 4 (Fragment) OS=Homo sapiens OX=9606 GN=KLHDC4 PE=1 SV=8	0.17117117117117117	tr|J3QR61|J3QR61_HUMAN SWI/SNF-related matrix-associated actin-dependent regulator of chromatin subfamily E member 1 (Fragment) OS=Homo sapiens OX=9606 GN=SMARCE1 PE=1 SV=2	0.05660377358490566	sp|P56730|NETR_HUMAN Neurotrypsin OS=Homo sapiens OX=9606 GN=PRSS12 PE=2 SV=2	0.22826086956521738
sp|Q9H8W2|CF155_HUMAN Putative uncharacterized protein encoded by LINC00472 OS=Homo sapiens OX=9606 GN=LINC00472 PE=5 SV=2	0.16923076923076924	sp|Q9Y5V0|ZN706_HUMAN Zinc finger protein 706 OS=Homo sapiens OX=9606 GN=ZNF706 PE=1 SV=1	0.17105263157894737	sp|Q86WS4|CL040_HUMAN Uncharacterized protein C12orf40 OS=Homo sapiens OX=9606 GN=C12orf40 PE=1 SV=3	0.05649717514124294	sp|P06729|CD2_HUMAN T-cell surface antigen CD2 OS=Homo sapiens OX=9606 GN=CD2 PE=1 SV=2	0.22807017543859648
tr|K7EPJ4|K7EPJ4_HUMAN Cartilage intermediate layer protein 2, isoform CRA_b OS=Homo sapiens OX=9606 GN=CILP2 PE=1 SV=1	0.16923076923076924	tr|D6RIH3|D6RIH3_HUMAN Transcription elongation factor A protein-like 4 (Fragment) OS=Homo sapiens OX=9606 GN=TCEAL4 PE=1 SV=1	0.17105263157894737	sp|P14653|HXB1_HUMAN Homeobox protein Hox-B1 OS=Homo sapiens OX=9606 GN=HOXB1 PE=1 SV=2	0.05647840531561462	sp|Q99640|PMYT1_HUMAN Membrane-associated tyrosine- and threonine-specific cdc2-inhibitory kinase OS=Homo sapiens OX=9606 GN=PKMYT1 PE=1 SV=1	0.22807017543859648
sp|Q86SU0|ILDR1_HUMAN Immunoglobulin-like domain-containing receptor 1 OS=Homo sapiens OX=9606 GN=ILDR1 PE=1 SV=2	0.16908212560386474	sp|Q8WXA9|SREK1_HUMAN Splicing regulatory glutamine/lysine-rich protein 1 OS=Homo sapiens OX=9606 GN=SREK1 PE=1 SV=1	0.17091836734693877	tr|E9PIZ8|E9PIZ8_HUMAN NADH dehydrogenase [ubiquinone] 1 beta subcomplex subunit 8, mitochondrial OS=Homo sapiens OX=9606 GN=NDUFB8 PE=1 SV=1	0.056338028169014086	tr|K7ELB9|K7ELB9_HUMAN Fibroblast growth factor OS=Homo sapiens OX=9606 GN=FGF22 PE=1 SV=1	0.22807017543859648
sp|Q9Y675|SNURF_HUMAN SNRPN upstream reading frame protein OS=Homo sapiens OX=9606 GN=SNURF PE=1 SV=1	0.16901408450704225	sp|Q99848|EBP2_HUMAN Probable rRNA-processing protein EBP2 OS=Homo sapiens OX=9606 GN=EBNA1BP2 PE=1 SV=2	0.17073170731707318	tr|D6RF91|D6RF91_HUMAN Spermatogenesis-associated serine-rich protein 1 OS=Homo sapiens OX=9606 GN=SPATS1 PE=4 SV=1	0.056338028169014086	tr|H0YCX3|H0YCX3_HUMAN Sodium/potassium/calcium exchanger 4 (Fragment) OS=Homo sapiens OX=9606 GN=SLC24A4 PE=1 SV=1	0.22807017543859648
tr|E7ET84|E7ET84_HUMAN E3 ubiquitin-protein ligase UBR5 OS=Homo sapiens OX=9606 GN=UBR5 PE=1 SV=1	0.16901408450704225	tr|A0A087WX73|A0A087WX73_HUMAN A-kinase anchor protein 13 (Fragment) OS=Homo sapiens OX=9606 GN=AKAP13 PE=1 SV=1	0.17073170731707318	tr|F8WCL3|F8WCL3_HUMAN Selenocysteine lyase OS=Homo sapiens OX=9606 GN=SCLY PE=1 SV=1	0.056338028169014086	tr|M0QYG1|M0QYG1_HUMAN Far upstream element-binding protein 2 (Fragment) OS=Homo sapiens OX=9606 GN=KHSRP PE=1 SV=1	0.22807017543859648
tr|H3BTC0|H3BTC0_HUMAN RNA-binding protein with serine-rich domain 1 (Fragment) OS=Homo sapiens OX=9606 GN=RNPS1 PE=1 SV=1	0.16887417218543047	tr|E7EN38|E7EN38_HUMAN DNA repair protein RAD50 (Fragment) OS=Homo sapiens OX=9606 GN=RAD50 PE=1 SV=1	0.17073170731707318	tr|H3BUZ4|H3BUZ4_HUMAN E3 ubiquitin-protein ligase UBR1 (Fragment) OS=Homo sapiens OX=9606 GN=UBR1 PE=1 SV=1	0.056338028169014086	tr|B3KQ23|B3KQ23_HUMAN Myocyte-specific enhancer factor 2B OS=Homo sapiens OX=9606 GN=MEF2B PE=2 SV=1	0.22807017543859648
tr|H7C2R9|H7C2R9_HUMAN Uncharacterized protein C7orf50 (Fragment) OS=Homo sapiens OX=9606 GN=C7orf50 PE=1 SV=1	0.16883116883116883	tr|F8WEP2|F8WEP2_HUMAN ADP-ribosylation factor-like protein 6-interacting protein 4 OS=Homo sapiens OX=9606 GN=ARL6IP4 PE=1 SV=1	0.17058823529411765	tr|A0A1W2PQL0|A0A1W2PQL0_HUMAN Heterogeneous nuclear ribonucleoprotein U (Fragment) OS=Homo sapiens OX=9606 GN=HNRNPU PE=1 SV=1	0.05625	tr|A0A0A0MT03|A0A0A0MT03_HUMAN Probable global transcription activator SNF2L2 (Fragment) OS=Homo sapiens OX=9606 GN=SMARCA2 PE=1 SV=5	0.22790697674418606
tr|A2AVK2|A2AVK2_HUMAN Glutamate receptor ionotropic, NMDA 1 OS=Homo sapiens OX=9606 GN=GRIN1 PE=1 SV=2	0.1686746987951807	sp|O75940|SPF30_HUMAN Survival of motor neuron-related-splicing factor 30 OS=Homo sapiens OX=9606 GN=SMNDC1 PE=1 SV=1	0.17054263565891473	sp|Q9Y580|RBM7_HUMAN RNA-binding protein 7 OS=Homo sapiens OX=9606 GN=RBM7 PE=1 SV=1	0.056179775280898875	sp|Q8N2S1|LTBP4_HUMAN Latent-transforming growth factor beta-binding protein 4 OS=Homo sapiens OX=9606 GN=LTBP4 PE=1 SV=2	0.22784810126582278
sp|Q05519|SRS11_HUMAN Serine/arginine-rich splicing factor 11 OS=Homo sapiens OX=9606 GN=SRSF11 PE=1 SV=1	0.1686046511627907	tr|F2Z2S1|F2Z2S1_HUMAN SPATS2-like protein (Fragment) OS=Homo sapiens OX=9606 GN=SPATS2L PE=1 SV=9	0.17045454545454544	tr|E9PJ34|E9PJ34_HUMAN Ubiquitin carboxyl-terminal hydrolase 2 (Fragment) OS=Homo sapiens OX=9606 GN=USP2 PE=1 SV=1	0.056179775280898875	tr|B1AN48|B1AN48_HUMAN Small proline-rich protein 3 (Fragment) OS=Homo sapiens OX=9606 GN=SPRR3 PE=1 SV=8	0.22784810126582278
tr|O75086|O75086_HUMAN MIFR-2 OS=Homo sapiens OX=9606 GN=MMP23B PE=1 SV=1	0.1685823754789272	tr|A0A2R8Y438|A0A2R8Y438_HUMAN Ankyrin repeat domain-containing protein 11 (Fragment) OS=Homo sapiens OX=9606 GN=ANKRD11 PE=1 SV=1	0.17039800995024876	tr|S4R3N6|S4R3N6_HUMAN Allergin-1 (Fragment) OS=Homo sapiens OX=9606 GN=MILR1 PE=1 SV=1	0.056179775280898875	sp|Q9Y661|HS3S4_HUMAN Heparan sulfate glucosamine 3-O-sulfotransferase 4 OS=Homo sapiens OX=9606 GN=HS3ST4 PE=2 SV=3	0.22772277227722773
sp|A7MD48|SRRM4_HUMAN Serine/arginine repetitive matrix protein 4 OS=Homo sapiens OX=9606 GN=SRRM4 PE=1 SV=2	0.1685761047463175	sp|P26640|SYVC_HUMAN Valine--tRNA ligase OS=Homo sapiens OX=9606 GN=VARS PE=1 SV=4	0.1702127659574468	tr|H7C1D2|H7C1D2_HUMAN ETS translocation variant 5 (Fragment) OS=Homo sapiens OX=9606 GN=ETV5 PE=1 SV=1	0.056179775280898875	tr|I3L136|I3L136_HUMAN Membrane-associated tyrosine- and threonine-specific cdc2-inhibitory kinase (Fragment) OS=Homo sapiens OX=9606 GN=PKMYT1 PE=1 SV=8	0.22772277227722773
tr|K7ENU5|K7ENU5_HUMAN Protein Hook homolog 2 (Fragment) OS=Homo sapiens OX=9606 GN=HOOK2 PE=1 SV=1	0.16853932584269662	tr|B5MD17|B5MD17_HUMAN Chromobox protein homolog 1 (Fragment) OS=Homo sapiens OX=9606 GN=CBX1 PE=1 SV=1	0.1702127659574468	sp|Q7Z794|K2C1B_HUMAN Keratin, type II cytoskeletal 1b OS=Homo sapiens OX=9606 GN=KRT77 PE=2 SV=3	0.056074766355140186	tr|A6NHV6|A6NHV6_HUMAN Membrane-associated tyrosine- and threonine-specific cdc2-inhibitory kinase OS=Homo sapiens OX=9606 GN=PKMYT1 PE=1 SV=3	0.22772277227722773
sp|Q5T036|F120S_HUMAN Uncharacterized protein FAM120AOS OS=Homo sapiens OX=9606 GN=FAM120AOS PE=2 SV=1	0.16831683168316833	tr|A0A140T936|A0A140T936_HUMAN Valine--tRNA ligase (Fragment) OS=Homo sapiens OX=9606 GN=VARS PE=1 SV=1	0.1702127659574468	tr|J3KSR8|J3KSR8_HUMAN Serine/arginine-rich-splicing factor 1 (Fragment) OS=Homo sapiens OX=9606 GN=SRSF1 PE=1 SV=1	0.055944055944055944	sp|Q86TG7|PEG10_HUMAN Retrotransposon-derived protein PEG10 OS=Homo sapiens OX=9606 GN=PEG10 PE=1 SV=2	0.22764227642276422
sp|P22087|FBRL_HUMAN rRNA 2'-O-methyltransferase fibrillarin OS=Homo sapiens OX=9606 GN=FBL PE=1 SV=2	0.16831683168316833	tr|D6R9G6|D6R9G6_HUMAN Ankycorbin (Fragment) OS=Homo sapiens OX=9606 GN=RAI14 PE=1 SV=1	0.16981132075471697	sp|Q8TAP9|MPLKI_HUMAN M-phase-specific PLK1-interacting protein OS=Homo sapiens OX=9606 GN=MPLKIP PE=1 SV=1	0.055865921787709494	tr|A0A087WXK2|A0A087WXK2_HUMAN Retrotransposon-derived protein PEG10 OS=Homo sapiens OX=9606 GN=PEG10 PE=1 SV=1	0.22764227642276422
tr|D6W5Y5|D6W5Y5_HUMAN Cold inducible RNA binding protein, isoform CRA_c OS=Homo sapiens OX=9606 GN=CIRBP PE=1 SV=1	0.16822429906542055	tr|S4R3J5|S4R3J5_HUMAN DnaJ homolog subfamily C member 8 (Fragment) OS=Homo sapiens OX=9606 GN=DNAJC8 PE=1 SV=1	0.16981132075471697	tr|A0A0D9SEX8|A0A0D9SEX8_HUMAN Transcription factor 4 (Fragment) OS=Homo sapiens OX=9606 GN=TCF4 PE=1 SV=1	0.055865921787709494	sp|Q6UXI9|NPNT_HUMAN Nephronectin OS=Homo sapiens OX=9606 GN=NPNT PE=2 SV=3	0.22758620689655173
tr|E9PIN3|E9PIN3_HUMAN Nuclear RNA export factor 1 (Fragment) OS=Homo sapiens OX=9606 GN=NXF1 PE=1 SV=1	0.16806722689075632	tr|F2Z2R5|F2Z2R5_HUMAN Chromodomain-helicase-DNA-binding protein 5 OS=Homo sapiens OX=9606 GN=CHD5 PE=1 SV=1	0.1697530864197531	tr|J3KPD3|J3KPD3_HUMAN RNA binding motif protein 7, isoform CRA_c OS=Homo sapiens OX=9606 GN=RBM7 PE=1 SV=1	0.055865921787709494	sp|A6NNW6|ENO4_HUMAN Enolase 4 OS=Homo sapiens OX=9606 GN=ENO4 PE=2 SV=3	0.22727272727272727
sp|A0A1B0GVG4|CC194_HUMAN Coiled-coil domain-containing protein 194 OS=Homo sapiens OX=9606 GN=CCDC194 PE=3 SV=1	0.16751269035532995	tr|H7C4P8|H7C4P8_HUMAN Ubinuclein-2 (Fragment) OS=Homo sapiens OX=9606 GN=UBN2 PE=1 SV=1	0.1695906432748538	tr|H3BRF7|H3BRF7_HUMAN Transcription factor 4 (Fragment) OS=Homo sapiens OX=9606 GN=TCF4 PE=1 SV=2	0.055865921787709494	tr|Q68D65|Q68D65_HUMAN Keratinocyte differentiation factor 1 OS=Homo sapiens OX=9606 GN=KDF1 PE=1 SV=1	0.22727272727272727
sp|Q8TAD8|SNIP1_HUMAN Smad nuclear-interacting protein 1 OS=Homo sapiens OX=9606 GN=SNIP1 PE=1 SV=1	0.16728624535315986	sp|P14649|MYL6B_HUMAN Myosin light chain 6B OS=Homo sapiens OX=9606 GN=MYL6B PE=1 SV=1	0.1694915254237288	sp|P14923|PLAK_HUMAN Junction plakoglobin OS=Homo sapiens OX=9606 GN=JUP PE=1 SV=3	0.05555555555555555	tr|M0R2M9|M0R2M9_HUMAN Achaete-scute homolog 5 OS=Homo sapiens OX=9606 GN=ASCL5 PE=4 SV=1	0.22727272727272727
sp|A0A087WUL8|NBPFJ_HUMAN Neuroblastoma breakpoint family member 19 OS=Homo sapiens OX=9606 GN=NBPF19 PE=5 SV=1	0.16727272727272727	sp|Q99615|DNJC7_HUMAN DnaJ homolog subfamily C member 7 OS=Homo sapiens OX=9606 GN=DNAJC7 PE=1 SV=2	0.1694915254237288	sp|Q9NVN3|RIC8B_HUMAN Synembryn-B OS=Homo sapiens OX=9606 GN=RIC8B PE=1 SV=2	0.05555555555555555	tr|F8W921|F8W921_HUMAN Sterol regulatory element-binding protein cleavage-activating protein OS=Homo sapiens OX=9606 GN=SCAP PE=1 SV=2	0.22727272727272727
sp|Q5VTT5|MYOM3_HUMAN Myomesin-3 OS=Homo sapiens OX=9606 GN=MYOM3 PE=1 SV=1	0.16666666666666666	sp|A0A1B0GVM5|ETDC_HUMAN Embryonic testis differentiation protein homolog C OS=Homo sapiens OX=9606 GN=ETDC PE=4 SV=1	0.1694915254237288	sp|Q8N5I2|ARRD1_HUMAN Arrestin domain-containing protein 1 OS=Homo sapiens OX=9606 GN=ARRDC1 PE=1 SV=1	0.05555555555555555	tr|M0R1G8|M0R1G8_HUMAN Zinc finger protein 414 (Fragment) OS=Homo sapiens OX=9606 GN=ZNF414 PE=1 SV=1	0.22727272727272727
sp|Q14011|CIRBP_HUMAN Cold-inducible RNA-binding protein OS=Homo sapiens OX=9606 GN=CIRBP PE=1 SV=1	0.16666666666666666	tr|J3QLL3|J3QLL3_HUMAN Centrosomal protein of 104 kDa (Fragment) OS=Homo sapiens OX=9606 GN=CEP104 PE=1 SV=1	0.1694915254237288	sp|Q96HL8|SH3Y1_HUMAN SH3 domain-containing YSC84-like protein 1 OS=Homo sapiens OX=9606 GN=SH3YL1 PE=1 SV=1	0.05555555555555555	tr|I3L3P0|I3L3P0_HUMAN Membrane-associated tyrosine- and threonine-specific cdc2-inhibitory kinase (Fragment) OS=Homo sapiens OX=9606 GN=PKMYT1 PE=1 SV=1	0.22727272727272727
sp|Q86TN4|TRPT1_HUMAN tRNA 2'-phosphotransferase 1 OS=Homo sapiens OX=9606 GN=TRPT1 PE=1 SV=2	0.16666666666666666	tr|F5H4X6|F5H4X6_HUMAN Dual-specificity tyrosine-phosphorylation-regulated kinase 4 OS=Homo sapiens OX=9606 GN=DYRK4 PE=4 SV=1	0.1694915254237288	sp|P37840|SYUA_HUMAN Alpha-synuclein OS=Homo sapiens OX=9606 GN=SNCA PE=1 SV=1	0.05555555555555555	tr|B4DZM6|B4DZM6_HUMAN Membrane-associated tyrosine- and threonine-specific cdc2-inhibitory kinase OS=Homo sapiens OX=9606 GN=PKMYT1 PE=1 SV=1	0.22727272727272727
sp|Q4VXF1|F74A3_HUMAN Putative protein FAM74A3 OS=Homo sapiens OX=9606 GN=FAM74A3 PE=5 SV=1	0.16666666666666666	tr|F8W1I5|F8W1I5_HUMAN Myosin light chain 6B OS=Homo sapiens OX=9606 GN=MYL6B PE=1 SV=1	0.1694915254237288	sp|P55808|XG_HUMAN Glycoprotein Xg OS=Homo sapiens OX=9606 GN=XG PE=2 SV=1	0.05555555555555555	tr|E9PJT3|E9PJT3_HUMAN Splicing factor 3B subunit 2 (Fragment) OS=Homo sapiens OX=9606 GN=SF3B2 PE=1 SV=1	0.2271062271062271
sp|Q8N5M1|ATPF2_HUMAN ATP synthase mitochondrial F1 complex assembly factor 2 OS=Homo sapiens OX=9606 GN=ATPAF2 PE=1 SV=1	0.16666666666666666	sp|Q9BZI7|REN3B_HUMAN Regulator of nonsense transcripts 3B OS=Homo sapiens OX=9606 GN=UPF3B PE=1 SV=1	0.16937354988399073	sp|Q9NPA2|MMP25_HUMAN Matrix metalloproteinase-25 OS=Homo sapiens OX=9606 GN=MMP25 PE=1 SV=1	0.05555555555555555	sp|Q14003|KCNC3_HUMAN Potassium voltage-gated channel subfamily C member 3 OS=Homo sapiens OX=9606 GN=KCNC3 PE=1 SV=3	0.22699386503067484
sp|P0C7M8|CLC2L_HUMAN C-type lectin domain family 2 member L OS=Homo sapiens OX=9606 GN=CLEC2L PE=3 SV=1	0.16666666666666666	tr|A0A1B0GXE3|A0A1B0GXE3_HUMAN Titin (Fragment) OS=Homo sapiens OX=9606 GN=TTN PE=1 SV=1	0.1693548387096774	sp|Q92734|TFG_HUMAN Protein TFG OS=Homo sapiens OX=9606 GN=TFG PE=1 SV=2	0.05555555555555555	tr|A0A0D9SFE4|A0A0D9SFE4_HUMAN Dynamin-1 OS=Homo sapiens OX=9606 GN=DNM1 PE=1 SV=1	0.22699386503067484
sp|Q96HA4|CA159_HUMAN Uncharacterized protein C1orf159 OS=Homo sapiens OX=9606 GN=C1orf159 PE=2 SV=2	0.16666666666666666	sp|Q9H0A6|RNF32_HUMAN RING finger protein 32 OS=Homo sapiens OX=9606 GN=RNF32 PE=1 SV=1	0.16923076923076924	tr|K7EPI8|K7EPI8_HUMAN E3 ubiquitin-protein ligase Praja-1 (Fragment) OS=Homo sapiens OX=9606 GN=PJA1 PE=1 SV=1	0.05555555555555555	tr|A0A087WVI8|A0A087WVI8_HUMAN TIR domain-containing adapter molecule 1 OS=Homo sapiens OX=9606 GN=TICAM1 PE=1 SV=1	0.22699386503067484
sp|P48730|KC1D_HUMAN Casein kinase I isoform delta OS=Homo sapiens OX=9606 GN=CSNK1D PE=1 SV=2	0.16666666666666666	sp|Q5JVX7|CA141_HUMAN Uncharacterized protein C1orf141 OS=Homo sapiens OX=9606 GN=C1orf141 PE=2 SV=1	0.16923076923076924	tr|Q86U25|Q86U25_HUMAN Full-length cDNA clone CS0DA007YG23 of Neuroblastoma of Homo sapiens (human) OS=Homo sapiens OX=9606 GN=TTC8 PE=2 SV=1	0.05555555555555555	sp|Q07889|SOS1_HUMAN Son of sevenless homolog 1 OS=Homo sapiens OX=9606 GN=SOS1 PE=1 SV=1	0.2268370607028754
sp|Q6U949|IG2AS_HUMAN Putative insulin-like growth factor 2 antisense gene protein OS=Homo sapiens OX=9606 GN=IGF2-AS PE=2 SV=2	0.16666666666666666	tr|K7EKR2|K7EKR2_HUMAN B-cell linker protein OS=Homo sapiens OX=9606 GN=BLNK PE=1 SV=1	0.16923076923076924	tr|I3L2X6|I3L2X6_HUMAN Coiled-coil domain-containing protein 40 (Fragment) OS=Homo sapiens OX=9606 GN=CCDC40 PE=4 SV=1	0.05555555555555555	tr|S4R334|S4R334_HUMAN Cellular tumor antigen p53 (Fragment) OS=Homo sapiens OX=9606 GN=TP53 PE=1 SV=1	0.2268041237113402
sp|Q9UK99|FBX3_HUMAN F-box only protein 3 OS=Homo sapiens OX=9606 GN=FBXO3 PE=1 SV=3	0.16666666666666666	tr|E9PES2|E9PES2_HUMAN RING finger protein 32 (Fragment) OS=Homo sapiens OX=9606 GN=RNF32 PE=4 SV=1	0.16923076923076924	tr|K7EQE0|K7EQE0_HUMAN Ankyrin repeat and SAM domain-containing protein 3 (Fragment) OS=Homo sapiens OX=9606 GN=ANKS3 PE=1 SV=1	0.05555555555555555	tr|E7EQX7|E7EQX7_HUMAN Cellular tumor antigen p53 OS=Homo sapiens OX=9606 GN=TP53 PE=1 SV=1	0.2268041237113402
sp|O94927|HAUS5_HUMAN HAUS augmin-like complex subunit 5 OS=Homo sapiens OX=9606 GN=HAUS5 PE=1 SV=2	0.16666666666666666	tr|H7C4P2|H7C4P2_HUMAN Calcium-dependent secretion activator 1 (Fragment) OS=Homo sapiens OX=9606 GN=CADPS PE=1 SV=1	0.16923076923076924	tr|D6RBY7|D6RBY7_HUMAN Ankyrin-3 (Fragment) OS=Homo sapiens OX=9606 GN=ANK3 PE=1 SV=1	0.05555555555555555	tr|E7EV54|E7EV54_HUMAN Proline-, glutamic acid- and leucine-rich protein 1 OS=Homo sapiens OX=9606 GN=PELP1 PE=1 SV=1	0.2267818574514039
tr|K7EM11|K7EM11_HUMAN PDZ domain-containing protein GIPC1 (Fragment) OS=Homo sapiens OX=9606 GN=GIPC1 PE=1 SV=1	0.16666666666666666	tr|G5E940|G5E940_HUMAN RING finger protein 32 OS=Homo sapiens OX=9606 GN=RNF32 PE=4 SV=1	0.16923076923076924	tr|H0YEV7|H0YEV7_HUMAN Dihydropyrimidinase (Fragment) OS=Homo sapiens OX=9606 GN=DPYS PE=1 SV=1	0.05555555555555555	tr|H3BRN6|H3BRN6_HUMAN Zinc finger CCCH domain-containing protein 18 (Fragment) OS=Homo sapiens OX=9606 GN=ZC3H18 PE=1 SV=1	0.22666666666666666
tr|F8VX11|F8VX11_HUMAN Eukaryotic translation initiation factor 4B (Fragment) OS=Homo sapiens OX=9606 GN=EIF4B PE=1 SV=1	0.16666666666666666	tr|A0A2R8Y5B3|A0A2R8Y5B3_HUMAN Band 4.1-like protein 2 (Fragment) OS=Homo sapiens OX=9606 GN=EPB41L2 PE=1 SV=1	0.16908212560386474	tr|H0Y5D8|H0Y5D8_HUMAN Rho GTPase-activating protein 12 (Fragment) OS=Homo sapiens OX=9606 GN=ARHGAP12 PE=1 SV=1	0.05555555555555555	tr|M0R268|M0R268_HUMAN U1 small nuclear ribonucleoprotein A (Fragment) OS=Homo sapiens OX=9606 GN=SNRPA PE=1 SV=1	0.2265625
tr|C9JP81|C9JP81_HUMAN Mitotic spindle assembly checkpoint protein MAD1 (Fragment) OS=Homo sapiens OX=9606 GN=MAD1L1 PE=1 SV=1	0.16666666666666666	sp|Q8N6M8|IQCF1_HUMAN IQ domain-containing protein F1 OS=Homo sapiens OX=9606 GN=IQCF1 PE=2 SV=2	0.16901408450704225	tr|F8WE41|F8WE41_HUMAN Nuclear cap-binding protein subunit 2 OS=Homo sapiens OX=9606 GN=NCBP2 PE=1 SV=1	0.05555555555555555	sp|O94810|RGS11_HUMAN Regulator of G-protein signaling 11 OS=Homo sapiens OX=9606 GN=RGS11 PE=1 SV=2	0.22641509433962265
tr|K7EMV3|K7EMV3_HUMAN Histone H3 OS=Homo sapiens OX=9606 GN=H3F3B PE=1 SV=1	0.16666666666666666	tr|F5H031|F5H031_HUMAN RAD51-associated protein 1 OS=Homo sapiens OX=9606 GN=RAD51AP1 PE=1 SV=1	0.16901408450704225	tr|J3KP15|J3KP15_HUMAN Serine/arginine-rich-splicing factor 2 (Fragment) OS=Homo sapiens OX=9606 GN=SRSF2 PE=1 SV=8	0.05555555555555555	sp|Q05193|DYN1_HUMAN Dynamin-1 OS=Homo sapiens OX=9606 GN=DNM1 PE=1 SV=2	0.22641509433962265
tr|A0A0G2JI50|A0A0G2JI50_HUMAN Negative elongation factor E (Fragment) OS=Homo sapiens OX=9606 GN=NELFE PE=1 SV=1	0.16666666666666666	tr|H3BUZ4|H3BUZ4_HUMAN E3 ubiquitin-protein ligase UBR1 (Fragment) OS=Homo sapiens OX=9606 GN=UBR1 PE=1 SV=1	0.16901408450704225	tr|M0R3E1|M0R3E1_HUMAN Zinc finger protein 334 (Fragment) OS=Homo sapiens OX=9606 GN=ZNF334 PE=1 SV=1	0.05555555555555555	tr|M0QY82|M0QY82_HUMAN Signal-transducing adaptor protein 2 (Fragment) OS=Homo sapiens OX=9606 GN=STAP2 PE=1 SV=1	0.22641509433962265
tr|H0YH69|H0YH69_HUMAN Ethanolamine kinase 1 (Fragment) OS=Homo sapiens OX=9606 GN=ETNK1 PE=1 SV=1	0.16666666666666666	tr|H0YK04|H0YK04_HUMAN Rho GTPase-activating protein 5 (Fragment) OS=Homo sapiens OX=9606 GN=ARHGAP5 PE=1 SV=1	0.16891891891891891	tr|H0YIS3|H0YIS3_HUMAN Protein phosphatase 1 regulatory subunit 12A (Fragment) OS=Homo sapiens OX=9606 GN=PPP1R12A PE=1 SV=1	0.05555555555555555	tr|A0A0D9SFB1|A0A0D9SFB1_HUMAN Dynamin-1 OS=Homo sapiens OX=9606 GN=DNM1 PE=1 SV=1	0.22641509433962265
tr|A0A0U1RQM3|A0A0U1RQM3_HUMAN 5-formyltetrahydrofolate cyclo-ligase OS=Homo sapiens OX=9606 GN=MTHFS PE=1 SV=1	0.16666666666666666	tr|A0A0U1RRK2|A0A0U1RRK2_HUMAN FACT complex subunit SSRP1 (Fragment) OS=Homo sapiens OX=9606 GN=SSRP1 PE=1 SV=1	0.1688888888888889	tr|H7C416|H7C416_HUMAN Protein phosphatase inhibitor 2 (Fragment) OS=Homo sapiens OX=9606 GN=PPP1R2 PE=1 SV=1	0.05555555555555555	tr|K7ERJ8|K7ERJ8_HUMAN Major facilitator superfamily domain-containing protein 12 OS=Homo sapiens OX=9606 GN=MFSD12 PE=4 SV=1	0.22641509433962265
tr|Q5T2W9|Q5T2W9_HUMAN Uncharacterized protein C1orf159 OS=Homo sapiens OX=9606 GN=C1orf159 PE=1 SV=1	0.16666666666666666	sp|Q14324|MYPC2_HUMAN Myosin-binding protein C, fast-type OS=Homo sapiens OX=9606 GN=MYBPC2 PE=1 SV=2	0.16883116883116883	tr|B4DEM9|B4DEM9_HUMAN cDNA FLJ52257, highly similar to Polymerase delta-interacting protein 2 OS=Homo sapiens OX=9606 GN=POLDIP2 PE=1 SV=1	0.05555555555555555	sp|Q8TAX7|MUC7_HUMAN Mucin-7 OS=Homo sapiens OX=9606 GN=MUC7 PE=1 SV=2	0.22611464968152867
tr|H0Y2Y5|H0Y2Y5_HUMAN NEDD4-binding protein 2-like 1 OS=Homo sapiens OX=9606 GN=N4BP2L1 PE=1 SV=2	0.16666666666666666	tr|H0Y3V9|H0Y3V9_HUMAN RPL36A-HNRNPH2 readthrough OS=Homo sapiens OX=9606 GN=RPL36A-HNRNPH2 PE=4 SV=2	0.16883116883116883	sp|Q5SZQ8|CELF3_HUMAN CUGBP Elav-like family member 3 OS=Homo sapiens OX=9606 GN=CELF3 PE=1 SV=1	0.05517241379310345	tr|A0A0C4DGZ8|A0A0C4DGZ8_HUMAN Glycoprotein Ib (Platelet), alpha polypeptide OS=Homo sapiens OX=9606 GN=GP1BA PE=1 SV=1	0.22608695652173913
tr|B0QYZ9|B0QYZ9_HUMAN LARGE xylosyl- and glucuronyltransferase 1 (Fragment) OS=Homo sapiens OX=9606 GN=LARGE1 PE=4 SV=8	0.16666666666666666	tr|D6RBA5|D6RBA5_HUMAN Complexin-2 (Fragment) OS=Homo sapiens OX=9606 GN=CPLX2 PE=1 SV=1	0.16883116883116883	tr|D6RIV1|D6RIV1_HUMAN Lymphoid enhancer-binding factor 1 OS=Homo sapiens OX=9606 GN=LEF1 PE=1 SV=1	0.05517241379310345	sp|Q86VE0|MYPOP_HUMAN Myb-related transcription factor, partner of profilin OS=Homo sapiens OX=9606 GN=MYPOP PE=1 SV=2	0.22589531680440772
tr|K7EQR7|K7EQR7_HUMAN Cold-inducible RNA-binding protein OS=Homo sapiens OX=9606 GN=CIRBP PE=1 SV=1	0.16666666666666666	tr|V9GYT9|V9GYT9_HUMAN Probable E3 ubiquitin-protein ligase HECTD4 (Fragment) OS=Homo sapiens OX=9606 GN=HECTD4 PE=1 SV=1	0.16883116883116883	sp|Q8WVE6|TM171_HUMAN Transmembrane protein 171 OS=Homo sapiens OX=9606 GN=TMEM171 PE=1 SV=3	0.05504587155963303	tr|A2A2L3|A2A2L3_HUMAN ADAM metallopeptidase domain 33, isoform CRA_g OS=Homo sapiens OX=9606 GN=ADAM33 PE=1 SV=1	0.22580645161290322
tr|F8VP73|F8VP73_HUMAN Biogenesis of lysosome-related organelles complex 1 subunit 1 OS=Homo sapiens OX=9606 GN=BLOC1S1 PE=1 SV=1	0.16666666666666666	sp|Q14978|NOLC1_HUMAN Nucleolar and coiled-body phosphoprotein 1 OS=Homo sapiens OX=9606 GN=NOLC1 PE=1 SV=2	0.16876971608832808	tr|C9J827|C9J827_HUMAN Vesicular, overexpressed in cancer, prosurvival protein 1 OS=Homo sapiens OX=9606 GN=VOPP1 PE=1 SV=1	0.05504587155963303	tr|B8ZZJ5|B8ZZJ5_HUMAN Myocyte-specific enhancer factor 2B OS=Homo sapiens OX=9606 GN=MEF2B PE=1 SV=2	0.22580645161290322
tr|F8VWU8|F8VWU8_HUMAN Periphilin-1 (Fragment) OS=Homo sapiens OX=9606 GN=PPHLN1 PE=1 SV=1	0.16666666666666666	tr|D6RDZ5|D6RDZ5_HUMAN BRCA1-A complex subunit RAP80 (Fragment) OS=Homo sapiens OX=9606 GN=UIMC1 PE=1 SV=1	0.16853932584269662	tr|C9J620|C9J620_HUMAN Sorbin and SH3 domain-containing protein 2 (Fragment) OS=Homo sapiens OX=9606 GN=SORBS2 PE=1 SV=1	0.05504587155963303	tr|Q08AM2|Q08AM2_HUMAN ADAM33 protein OS=Homo sapiens OX=9606 GN=ADAM33 PE=1 SV=1	0.22580645161290322
tr|A0A2R8YFI4|A0A2R8YFI4_HUMAN Pantothenate kinase 2, mitochondrial OS=Homo sapiens OX=9606 GN=PANK2 PE=1 SV=1	0.16666666666666666	sp|Q8IZU0|FAM9B_HUMAN Protein FAM9B OS=Homo sapiens OX=9606 GN=FAM9B PE=1 SV=1	0.16842105263157894	tr|J3KN38|J3KN38_HUMAN Methylosome subunit pICln OS=Homo sapiens OX=9606 GN=CLNS1A PE=1 SV=1	0.05504587155963303	sp|Q6AZY7|SCAR3_HUMAN Scavenger receptor class A member 3 OS=Homo sapiens OX=9606 GN=SCARA3 PE=1 SV=1	0.22560975609756098
tr|C9J2Q2|C9J2Q2_HUMAN ATP synthase mitochondrial F1 complex assembly factor 2 (Fragment) OS=Homo sapiens OX=9606 GN=ATPAF2 PE=1 SV=1	0.16666666666666666	sp|Q5T5J6|SWT1_HUMAN Transcriptional protein SWT1 OS=Homo sapiens OX=9606 GN=SWT1 PE=2 SV=1	0.16842105263157894	tr|B0VJY8|B0VJY8_HUMAN Leukocyte receptor cluster member 8 (Fragment) OS=Homo sapiens OX=9606 GN=LENG8 PE=1 SV=1	0.054945054945054944	sp|Q8N119|MMP21_HUMAN Matrix metalloproteinase-21 OS=Homo sapiens OX=9606 GN=MMP21 PE=2 SV=2	0.22549019607843138
tr|E9PK94|E9PK94_HUMAN Diacylglycerol kinase zeta OS=Homo sapiens OX=9606 GN=DGKZ PE=4 SV=1	0.16666666666666666	tr|A0A286YFB1|A0A286YFB1_HUMAN Troponin T, fast skeletal muscle OS=Homo sapiens OX=9606 GN=TNNT3 PE=1 SV=1	0.16842105263157894	tr|A0A2R8YGV1|A0A2R8YGV1_HUMAN Ataxin-2 (Fragment) OS=Homo sapiens OX=9606 GN=ATXN2 PE=1 SV=1	0.054901960784313725	sp|Q8N6K4|YP021_HUMAN Putative uncharacterized protein MGC34800 OS=Homo sapiens OX=9606 PE=2 SV=1	0.2254335260115607
tr|B8ZZE2|B8ZZE2_HUMAN Mannosyl-oligosaccharide glucosidase OS=Homo sapiens OX=9606 GN=MOGS PE=1 SV=1	0.16666666666666666	sp|O95997|PTTG1_HUMAN Securin OS=Homo sapiens OX=9606 GN=PTTG1 PE=1 SV=1	0.16831683168316833	sp|P19022|CADH2_HUMAN Cadherin-2 OS=Homo sapiens OX=9606 GN=CDH2 PE=1 SV=4	0.0547945205479452	sp|Q9UHM6|OPN4_HUMAN Melanopsin OS=Homo sapiens OX=9606 GN=OPN4 PE=1 SV=1	0.22535211267605634
tr|Q49AF1|Q49AF1_HUMAN F-box only protein 3 OS=Homo sapiens OX=9606 GN=FBXO3 PE=1 SV=1	0.16666666666666666	sp|Q8TC29|ENKUR_HUMAN Enkurin OS=Homo sapiens OX=9606 GN=ENKUR PE=2 SV=1	0.16831683168316833	tr|G3V1T9|G3V1T9_HUMAN RNA binding motif protein 7, isoform CRA_a OS=Homo sapiens OX=9606 GN=RBM7 PE=1 SV=1	0.0547945205479452	sp|Q9Y330|ZBT12_HUMAN Zinc finger and BTB domain-containing protein 12 OS=Homo sapiens OX=9606 GN=ZBTB12 PE=1 SV=1	0.22535211267605634
tr|J3QR89|J3QR89_HUMAN Uncharacterized protein (Fragment) OS=Homo sapiens OX=9606 PE=4 SV=1	0.16666666666666666	tr|Q5VV23|Q5VV23_HUMAN Chromosome 10 open reading frame 63, isoform CRA_b OS=Homo sapiens OX=9606 GN=ENKUR PE=1 SV=1	0.16831683168316833	tr|E5RFR5|E5RFR5_HUMAN Tyrosine-protein kinase ITK/TSK (Fragment) OS=Homo sapiens OX=9606 GN=ITK PE=1 SV=1	0.0547945205479452	tr|J3QQU7|J3QQU7_HUMAN Rho GTPase-activating protein 44 (Fragment) OS=Homo sapiens OX=9606 GN=ARHGAP44 PE=1 SV=1	0.22535211267605634
tr|G3V1E0|G3V1E0_HUMAN F-box only protein 3 OS=Homo sapiens OX=9606 GN=FBXO3 PE=1 SV=1	0.16666666666666666	sp|O95347|SMC2_HUMAN Structural maintenance of chromosomes protein 2 OS=Homo sapiens OX=9606 GN=SMC2 PE=1 SV=2	0.16780045351473924	tr|B1AN92|B1AN92_HUMAN Eukaryotic translation initiation factor 4 gamma 3 (Fragment) OS=Homo sapiens OX=9606 GN=EIF4G3 PE=1 SV=1	0.0547945205479452	tr|H0YEC0|H0YEC0_HUMAN Aldehyde dehydrogenase family 3 member B2 (Fragment) OS=Homo sapiens OX=9606 GN=ALDH3B2 PE=4 SV=1	0.22535211267605634
sp|Q5T8R8|CI066_HUMAN Uncharacterized protein C9orf66 OS=Homo sapiens OX=9606 GN=C9orf66 PE=2 SV=1	0.16610169491525423	tr|D6RGF7|D6RGF7_HUMAN Calpastatin (Fragment) OS=Homo sapiens OX=9606 GN=CAST PE=1 SV=1	0.16778523489932887	tr|C9JG63|C9JG63_HUMAN Sprouty-related, EVH1 domain-containing protein 2 (Fragment) OS=Homo sapiens OX=9606 GN=SPRED2 PE=1 SV=8	0.0547945205479452	tr|M0R376|M0R376_HUMAN Syntaxin-binding protein 2 (Fragment) OS=Homo sapiens OX=9606 GN=STXBP2 PE=1 SV=1	0.22535211267605634
tr|H0YA69|H0YA69_HUMAN Matrix metalloproteinase-23 (Fragment) OS=Homo sapiens OX=9606 GN=MMP23B PE=1 SV=1	0.1660377358490566	sp|Q8TA86|RP9_HUMAN Retinitis pigmentosa 9 protein OS=Homo sapiens OX=9606 GN=RP9 PE=1 SV=2	0.167420814479638	tr|H3BSS4|H3BSS4_HUMAN Poly(rC)-binding protein 2 (Fragment) OS=Homo sapiens OX=9606 GN=PCBP2 PE=1 SV=1	0.0547945205479452	tr|M0QXS5|M0QXS5_HUMAN Heterogeneous nuclear ribonucleoprotein L (Fragment) OS=Homo sapiens OX=9606 GN=HNRNPL PE=1 SV=1	0.22522522522522523
tr|X6R700|X6R700_HUMAN Chromatin target of PRMT1 protein OS=Homo sapiens OX=9606 GN=CHTOP PE=1 SV=1	0.16591928251121077	sp|P16499|PDE6A_HUMAN Rod cGMP-specific 3',5'-cyclic phosphodiesterase subunit alpha OS=Homo sapiens OX=9606 GN=PDE6A PE=1 SV=4	0.16666666666666666	tr|H0YEV2|H0YEV2_HUMAN Src substrate cortactin (Fragment) OS=Homo sapiens OX=9606 GN=CTTN PE=1 SV=1	0.0546875	tr|H0YAH6|H0YAH6_HUMAN Epithelial discoidin domain-containing receptor 1 (Fragment) OS=Homo sapiens OX=9606 GN=DDR1 PE=1 SV=1	0.22522522522522523
tr|C9J6K3|C9J6K3_HUMAN Chromobox protein homolog 8 (Fragment) OS=Homo sapiens OX=9606 GN=CBX8 PE=1 SV=1	0.16585365853658537	sp|O75586|MED6_HUMAN Mediator of RNA polymerase II transcription subunit 6 OS=Homo sapiens OX=9606 GN=MED6 PE=1 SV=2	0.16666666666666666	sp|P14866|HNRPL_HUMAN Heterogeneous nuclear ribonucleoprotein L OS=Homo sapiens OX=9606 GN=HNRNPL PE=1 SV=2	0.05454545454545454	sp|Q9NUE0|ZDH18_HUMAN Palmitoyltransferase ZDHHC18 OS=Homo sapiens OX=9606 GN=ZDHHC18 PE=1 SV=2	0.225
tr|E9PS67|E9PS67_HUMAN Zinc finger protein 707 (Fragment) OS=Homo sapiens OX=9606 GN=ZNF707 PE=1 SV=8	0.16551724137931034	sp|O75920|SERF1_HUMAN Small EDRK-rich factor 1 OS=Homo sapiens OX=9606 GN=SERF1A PE=2 SV=1	0.16666666666666666	tr|C9JAU2|C9JAU2_HUMAN E3 ubiquitin-protein ligase ARIH2 (Fragment) OS=Homo sapiens OX=9606 GN=ARIH2 PE=1 SV=8	0.05454545454545454	tr|J3QQZ0|J3QQZ0_HUMAN tRNA-dihydrouridine(16/17) synthase [NAD(P)(+)]-like (Fragment) OS=Homo sapiens OX=9606 GN=DUS1L PE=1 SV=1	0.225
tr|A0A087X0W5|A0A087X0W5_HUMAN Serine/arginine repetitive matrix protein 3 (Fragment) OS=Homo sapiens OX=9606 GN=SRRM3 PE=4 SV=1	0.1651376146788991	sp|P08579|RU2B_HUMAN U2 small nuclear ribonucleoprotein B'' OS=Homo sapiens OX=9606 GN=SNRPB2 PE=1 SV=1	0.16666666666666666	tr|F8WC74|F8WC74_HUMAN Cilia- and flagella-associated protein 91 OS=Homo sapiens OX=9606 GN=MAATS1 PE=1 SV=1	0.05454545454545454	sp|O00459|P85B_HUMAN Phosphatidylinositol 3-kinase regulatory subunit beta OS=Homo sapiens OX=9606 GN=PIK3R2 PE=1 SV=2	0.22488038277511962
sp|Q9Y6R9|CCD61_HUMAN Coiled-coil domain-containing protein 61 OS=Homo sapiens OX=9606 GN=CCDC61 PE=1 SV=3	0.16494845360824742	sp|Q9UN37|VPS4A_HUMAN Vacuolar protein sorting-associated protein 4A OS=Homo sapiens OX=9606 GN=VPS4A PE=1 SV=1	0.16666666666666666	tr|I3L326|I3L326_HUMAN Hepatocyte growth factor-regulated tyrosine kinase substrate (Fragment) OS=Homo sapiens OX=9606 GN=HGS PE=4 SV=1	0.05454545454545454	sp|Q9UBC9|SPRR3_HUMAN Small proline-rich protein 3 OS=Homo sapiens OX=9606 GN=SPRR3 PE=1 SV=2	0.22485207100591717
sp|I3L0S3|PYAS1_HUMAN Putative uncharacterized protein PYCARD-AS1 OS=Homo sapiens OX=9606 GN=PYCARD-AS1 PE=5 SV=1	0.16494845360824742	sp|Q7Z5U6|WDR53_HUMAN WD repeat-containing protein 53 OS=Homo sapiens OX=9606 GN=WDR53 PE=2 SV=1	0.16666666666666666	tr|H7C3I4|H7C3I4_HUMAN Disintegrin and metalloproteinase domain-containing protein 22 (Fragment) OS=Homo sapiens OX=9606 GN=ADAM22 PE=1 SV=1	0.05454545454545454	sp|P02461|CO3A1_HUMAN Collagen alpha-1(III) chain OS=Homo sapiens OX=9606 GN=COL3A1 PE=1 SV=4	0.22476675148430875
sp|A6NF83|NUPR2_HUMAN Nuclear protein 2 OS=Homo sapiens OX=9606 GN=NUPR2 PE=2 SV=1	0.16494845360824742	sp|Q9H9L3|I20L2_HUMAN Interferon-stimulated 20 kDa exonuclease-like 2 OS=Homo sapiens OX=9606 GN=ISG20L2 PE=1 SV=1	0.16666666666666666	sp|Q14847|LASP1_HUMAN LIM and SH3 domain protein 1 OS=Homo sapiens OX=9606 GN=LASP1 PE=1 SV=2	0.054455445544554455	tr|H0YD40|H0YD40_HUMAN Collagen alpha-1(XXVII) chain (Fragment) OS=Homo sapiens OX=9606 GN=COL27A1 PE=1 SV=1	0.22474226804123712
tr|H3BTQ3|H3BTQ3_HUMAN Folate transporter 1 OS=Homo sapiens OX=9606 GN=SLC19A1 PE=1 SV=1	0.16494845360824742	sp|O95789|ZMYM6_HUMAN Zinc finger MYM-type protein 6 OS=Homo sapiens OX=9606 GN=ZMYM6 PE=1 SV=2	0.16666666666666666	tr|A0A0D9SF18|A0A0D9SF18_HUMAN Transcription factor 4 (Fragment) OS=Homo sapiens OX=9606 GN=TCF4 PE=1 SV=1	0.054455445544554455	tr|E9PED7|E9PED7_HUMAN Matrix metalloproteinase OS=Homo sapiens OX=9606 GN=MMP11 PE=1 SV=1	0.2247191011235955
tr|A0A087WTM6|A0A087WTM6_HUMAN Uncharacterized protein OS=Homo sapiens OX=9606 PE=4 SV=1	0.16483516483516483	tr|H0Y5I1|H0Y5I1_HUMAN SPARC-related modular calcium-binding protein 2 (Fragment) OS=Homo sapiens OX=9606 GN=SMOC2 PE=1 SV=1	0.16666666666666666	sp|P13645|K1C10_HUMAN Keratin, type I cytoskeletal 10 OS=Homo sapiens OX=9606 GN=KRT10 PE=1 SV=6	0.05442176870748299	tr|Q5T6F6|Q5T6F6_HUMAN Steroidogenic factor 1 (Fragment) OS=Homo sapiens OX=9606 GN=NR5A1 PE=4 SV=8	0.2247191011235955
tr|G3V5J5|G3V5J5_HUMAN Probable RNA-binding protein 23 (Fragment) OS=Homo sapiens OX=9606 GN=RBM23 PE=1 SV=1	0.16483516483516483	tr|H0YLV1|H0YLV1_HUMAN Mortality factor 4-like protein 1 (Fragment) OS=Homo sapiens OX=9606 GN=MORF4L1 PE=1 SV=1	0.16666666666666666	tr|C9JUW9|C9JUW9_HUMAN SLAIN motif-containing protein 1 (Fragment) OS=Homo sapiens OX=9606 GN=SLAIN1 PE=1 SV=1	0.05442176870748299	tr|B0QYK5|B0QYK5_HUMAN EMI domain-containing protein 1 OS=Homo sapiens OX=9606 GN=EMID1 PE=1 SV=1	0.22448979591836735
sp|Q6ZQR2|CFA77_HUMAN Cilia- and flagella-associated protein 77 OS=Homo sapiens OX=9606 GN=CFAP77 PE=1 SV=1	0.16470588235294117	tr|H0YGU0|H0YGU0_HUMAN Pyridine nucleotide-disulfide oxidoreductase domain-containing protein 1 (Fragment) OS=Homo sapiens OX=9606 GN=PYROXD1 PE=1 SV=1	0.16666666666666666	sp|Q86VF7|NRAP_HUMAN Nebulin-related-anchoring protein OS=Homo sapiens OX=9606 GN=NRAP PE=1 SV=2	0.054380664652567974	tr|D2CFI5|D2CFI5_HUMAN CRX like homeobox 2 OS=Homo sapiens OX=9606 GN=TPRX1 PE=2 SV=1	0.22440944881889763
sp|Q9NXH8|TOR4A_HUMAN Torsin-4A OS=Homo sapiens OX=9606 GN=TOR4A PE=1 SV=2	0.16470588235294117	tr|C9JJZ8|C9JJZ8_HUMAN WD repeat-containing protein 53 OS=Homo sapiens OX=9606 GN=WDR53 PE=1 SV=1	0.16666666666666666	tr|A0A2R8Y7K8|A0A2R8Y7K8_HUMAN Connector enhancer of kinase suppressor of ras 2 OS=Homo sapiens OX=9606 GN=CNKSR2 PE=1 SV=1	0.05434782608695652	tr|D6RGJ5|D6RGJ5_HUMAN Protein transport protein Sec24D (Fragment) OS=Homo sapiens OX=9606 GN=SEC24D PE=1 SV=8	0.22424242424242424
tr|A0A2R8YE36|A0A2R8YE36_HUMAN Zinc finger protein 707 OS=Homo sapiens OX=9606 GN=ZNF707 PE=1 SV=1	0.16470588235294117	tr|D6R9F8|D6R9F8_HUMAN Threonine--tRNA ligase, cytoplasmic (Fragment) OS=Homo sapiens OX=9606 GN=TARS PE=1 SV=1	0.16666666666666666	tr|A0A0D9SEI8|A0A0D9SEI8_HUMAN Y-box-binding protein 3 (Fragment) OS=Homo sapiens OX=9606 GN=YBX3 PE=1 SV=1	0.05434782608695652	sp|Q9Y2V2|CHSP1_HUMAN Calcium-regulated heat-stable protein 1 OS=Homo sapiens OX=9606 GN=CARHSP1 PE=1 SV=2	0.22413793103448276
tr|I3L2D6|I3L2D6_HUMAN Y-box-binding protein 2 (Fragment) OS=Homo sapiens OX=9606 GN=YBX2 PE=1 SV=1	0.16463414634146342	tr|A0A087X0L1|A0A087X0L1_HUMAN SLIT-ROBO Rho GTPase-activating protein 2C OS=Homo sapiens OX=9606 GN=SRGAP2C PE=1 SV=1	0.16666666666666666	tr|H0YEP6|H0YEP6_HUMAN Ephrin type-A receptor 10 (Fragment) OS=Homo sapiens OX=9606 GN=EPHA10 PE=4 SV=1	0.05434782608695652	sp|O95841|ANGL1_HUMAN Angiopoietin-related protein 1 OS=Homo sapiens OX=9606 GN=ANGPTL1 PE=2 SV=1	0.22413793103448276
tr|A0A075B763|A0A075B763_HUMAN Ras association domain-containing protein 5 OS=Homo sapiens OX=9606 GN=RASSF5 PE=1 SV=1	0.16447368421052633	tr|H0Y333|H0Y333_HUMAN Androglobin (Fragment) OS=Homo sapiens OX=9606 GN=ADGB PE=4 SV=1	0.16666666666666666	tr|A0A0A0MRM2|A0A0A0MRM2_HUMAN Nebulin-related-anchoring protein OS=Homo sapiens OX=9606 GN=NRAP PE=1 SV=1	0.05421686746987952	tr|J3KNF6|J3KNF6_HUMAN RGM domain family member B OS=Homo sapiens OX=9606 GN=RGMB PE=1 SV=1	0.22413793103448276
tr|A0A087WVK0|A0A087WVK0_HUMAN Dual-specificity protein kinase CLK1 OS=Homo sapiens OX=9606 GN=CLK1 PE=1 SV=1	0.1643835616438356	tr|A0A087WW56|A0A087WW56_HUMAN SLIT-ROBO Rho GTPase-activating protein 2B OS=Homo sapiens OX=9606 GN=SRGAP2B PE=1 SV=1	0.16666666666666666	sp|Q08211|DHX9_HUMAN ATP-dependent RNA helicase A OS=Homo sapiens OX=9606 GN=DHX9 PE=1 SV=4	0.05405405405405406	sp|Q8N6N2|TTC9B_HUMAN Tetratricopeptide repeat protein 9B OS=Homo sapiens OX=9606 GN=TTC9B PE=2 SV=1	0.22388059701492538
tr|F8WEU6|F8WEU6_HUMAN Myelin basic protein OS=Homo sapiens OX=9606 GN=MBP PE=1 SV=1	0.1643835616438356	tr|F1T0K3|F1T0K3_HUMAN Phosphodiesterase OS=Homo sapiens OX=9606 GN=PDE6A PE=1 SV=1	0.16666666666666666	sp|P20719|HXA5_HUMAN Homeobox protein Hox-A5 OS=Homo sapiens OX=9606 GN=HOXA5 PE=1 SV=2	0.05405405405405406	tr|A0A0G2JH30|A0A0G2JH30_HUMAN Cyclin-dependent kinase inhibitor 1C OS=Homo sapiens OX=9606 GN=CDKN1C PE=1 SV=1	0.22388059701492538
tr|E9PF18|E9PF18_HUMAN Hydroxyacyl-coenzyme A dehydrogenase, mitochondrial OS=Homo sapiens OX=9606 GN=HADH PE=1 SV=2	0.16417910447761194	tr|Q5JUE9|Q5JUE9_HUMAN Rap guanine nucleotide exchange factor 1 (Fragment) OS=Homo sapiens OX=9606 GN=RAPGEF1 PE=1 SV=1	0.16666666666666666	sp|Q9HCZ1|ZN334_HUMAN Zinc finger protein 334 OS=Homo sapiens OX=9606 GN=ZNF334 PE=1 SV=2	0.05405405405405406	tr|A0A0G2JPX0|A0A0G2JPX0_HUMAN Cyclin-dependent kinase inhibitor 1C OS=Homo sapiens OX=9606 GN=CDKN1C PE=1 SV=1	0.22388059701492538
tr|H0YK09|H0YK09_HUMAN DET1 homolog OS=Homo sapiens OX=9606 GN=DET1 PE=1 SV=1	0.16417910447761194	tr|D6RB08|D6RB08_HUMAN Interferon regulatory factor 2 (Fragment) OS=Homo sapiens OX=9606 GN=IRF2 PE=1 SV=8	0.16666666666666666	sp|Q7Z698|SPRE2_HUMAN Sprouty-related, EVH1 domain-containing protein 2 OS=Homo sapiens OX=9606 GN=SPRED2 PE=1 SV=2	0.05405405405405406	sp|P02452|CO1A1_HUMAN Collagen alpha-1(I) chain OS=Homo sapiens OX=9606 GN=COL1A1 PE=1 SV=5	0.22372881355932203
tr|H0YH26|H0YH26_HUMAN Protein KRI1 homolog (Fragment) OS=Homo sapiens OX=9606 GN=KRI1 PE=1 SV=1	0.16417910447761194	tr|F8W1J5|F8W1J5_HUMAN Probable ATP-dependent RNA helicase DDX23 (Fragment) OS=Homo sapiens OX=9606 GN=DDX23 PE=1 SV=1	0.16666666666666666	sp|Q9Y2H8|ZN510_HUMAN Zinc finger protein 510 OS=Homo sapiens OX=9606 GN=ZNF510 PE=2 SV=1	0.05405405405405406	tr|C9IZN3|C9IZN3_HUMAN Actin-related protein 3C (Fragment) OS=Homo sapiens OX=9606 GN=ACTR3C PE=3 SV=1	0.22340425531914893
sp|Q96HZ7|URAS1_HUMAN Putative uncharacterized protein URB1-AS1 OS=Homo sapiens OX=9606 GN=URB1-AS1 PE=5 SV=1	0.16393442622950818	tr|E9PDX4|E9PDX4_HUMAN SLIT-ROBO Rho GTPase-activating protein 2 OS=Homo sapiens OX=9606 GN=SRGAP2 PE=4 SV=2	0.16666666666666666	tr|C9JNM0|C9JNM0_HUMAN TBC1 domain family member 5 (Fragment) OS=Homo sapiens OX=9606 GN=TBC1D5 PE=1 SV=1	0.05405405405405406	sp|Q92558|WASF1_HUMAN Wiskott-Aldrich syndrome protein family member 1 OS=Homo sapiens OX=9606 GN=WASF1 PE=1 SV=1	0.2233502538071066
sp|Q9UJA3|MCM8_HUMAN DNA helicase MCM8 OS=Homo sapiens OX=9606 GN=MCM8 PE=1 SV=2	0.16393442622950818	tr|C9JZF8|C9JZF8_HUMAN Zinc finger protein 40 (Fragment) OS=Homo sapiens OX=9606 GN=HIVEP1 PE=1 SV=1	0.16666666666666666	tr|A0A087X1P4|A0A087X1P4_HUMAN Zinc finger protein 334, isoform CRA_a OS=Homo sapiens OX=9606 GN=ZNF334 PE=1 SV=1	0.05405405405405406	sp|O43670|ZN207_HUMAN BUB3-interacting and GLEBS motif-containing protein ZNF207 OS=Homo sapiens OX=9606 GN=ZNF207 PE=1 SV=1	0.22330097087378642
tr|G3V2H1|G3V2H1_HUMAN MAGUK p55 subfamily member 5 (Fragment) OS=Homo sapiens OX=9606 GN=MPP5 PE=1 SV=1	0.16393442622950818	tr|A0A087X0W9|A0A087X0W9_HUMAN Deubiquitinase OTUD6B OS=Homo sapiens OX=9606 GN=OTUD6B PE=1 SV=1	0.16666666666666666	tr|Q8N3P8|Q8N3P8_HUMAN Zinc finger protein 334 OS=Homo sapiens OX=9606 GN=ZNF334 PE=1 SV=1	0.05405405405405406	tr|M0QZ36|M0QZ36_HUMAN Occludin/ELL domain-containing protein 1 OS=Homo sapiens OX=9606 GN=OCEL1 PE=4 SV=1	0.22330097087378642
tr|K7EJK1|K7EJK1_HUMAN Glial fibrillary acidic protein OS=Homo sapiens OX=9606 GN=GFAP PE=1 SV=1	0.16393442622950818	tr|C9JBE7|C9JBE7_HUMAN WD repeat-containing protein 53 OS=Homo sapiens OX=9606 GN=WDR53 PE=1 SV=1	0.16666666666666666	tr|A0A1B0GTX2|A0A1B0GTX2_HUMAN Voltage-dependent L-type calcium channel subunit beta-4 OS=Homo sapiens OX=9606 GN=CACNB4 PE=1 SV=1	0.05405405405405406	tr|A0A087WYF9|A0A087WYF9_HUMAN Histone deacetylase complex subunit SAP25 OS=Homo sapiens OX=9606 GN=SAP25 PE=1 SV=2	0.22321428571428573
tr|X6RH63|X6RH63_HUMAN Protein APCDD1 OS=Homo sapiens OX=9606 GN=APCDD1 PE=4 SV=1	0.16393442622950818	tr|A0A0A0MRM9|A0A0A0MRM9_HUMAN Nucleolar and coiled-body phosphoprotein 1 (Fragment) OS=Homo sapiens OX=9606 GN=NOLC1 PE=1 SV=1	0.16614906832298137	tr|A0A0B4J1Y0|A0A0B4J1Y0_HUMAN Zinc finger protein 334, isoform CRA_b OS=Homo sapiens OX=9606 GN=ZNF334 PE=1 SV=1	0.05405405405405406	tr|K7EK60|K7EK60_HUMAN Formin-like protein 1 OS=Homo sapiens OX=9606 GN=FMNL1 PE=1 SV=1	0.2230971128608924
tr|A8MUI2|A8MUI2_HUMAN NADH dehydrogenase [ubiquinone] 1 alpha subcomplex subunit 3 OS=Homo sapiens OX=9606 GN=NDUFA3 PE=4 SV=1	0.16393442622950818	tr|F5H6N4|F5H6N4_HUMAN Chromodomain-helicase-DNA-binding protein 4 (Fragment) OS=Homo sapiens OX=9606 GN=CHD4 PE=1 SV=1	0.16614420062695925	tr|F8VRP2|F8VRP2_HUMAN MAP kinase-activated protein kinase 5 OS=Homo sapiens OX=9606 GN=MAPKAPK5 PE=1 SV=2	0.05405405405405406	sp|P09012|SNRPA_HUMAN U1 small nuclear ribonucleoprotein A OS=Homo sapiens OX=9606 GN=SNRPA PE=1 SV=3	0.2230769230769231
sp|P42766|RL35_HUMAN 60S ribosomal protein L35 OS=Homo sapiens OX=9606 GN=RPL35 PE=1 SV=2	0.16363636363636364	tr|A0A0C4DH18|A0A0C4DH18_HUMAN ADP-ribosylation factor-like protein 6-interacting protein 4 OS=Homo sapiens OX=9606 GN=ARL6IP4 PE=1 SV=1	0.16574585635359115	sp|Q9NQ31|AKIP1_HUMAN A-kinase-interacting protein 1 OS=Homo sapiens OX=9606 GN=AKIP1 PE=1 SV=2	0.05384615384615385	tr|H0Y5N9|H0Y5N9_HUMAN Collagen alpha-1(XII) chain (Fragment) OS=Homo sapiens OX=9606 GN=COL12A1 PE=1 SV=1	0.2230769230769231
sp|Q8N531|FBXL6_HUMAN F-box/LRR-repeat protein 6 OS=Homo sapiens OX=9606 GN=FBXL6 PE=2 SV=1	0.16363636363636364	tr|F6T8Q0|F6T8Q0_HUMAN Probable global transcription activator SNF2L2 OS=Homo sapiens OX=9606 GN=SMARCA2 PE=1 SV=1	0.1656441717791411	tr|F6U0H7|F6U0H7_HUMAN HLA class I histocompatibility antigen, B-46 alpha chain (Fragment) OS=Homo sapiens OX=9606 GN=HLA-B PE=1 SV=1	0.05384615384615385	sp|Q52WX2|SBK1_HUMAN Serine/threonine-protein kinase SBK1 OS=Homo sapiens OX=9606 GN=SBK1 PE=2 SV=1	0.22302158273381295
sp|Q9Y3A2|UTP11_HUMAN Probable U3 small nucleolar RNA-associated protein 11 OS=Homo sapiens OX=9606 GN=UTP11 PE=1 SV=2	0.16363636363636364	sp|Q9P0M6|H2AW_HUMAN Core histone macro-H2A.2 OS=Homo sapiens OX=9606 GN=H2AFY2 PE=1 SV=3	0.16556291390728478	tr|J3QL05|J3QL05_HUMAN Serine/arginine-rich-splicing factor 2 (Fragment) OS=Homo sapiens OX=9606 GN=SRSF2 PE=1 SV=1	0.05384615384615385	sp|Q9UQ16|DYN3_HUMAN Dynamin-3 OS=Homo sapiens OX=9606 GN=DNM3 PE=1 SV=4	0.22289156626506024
tr|X6R631|X6R631_HUMAN 39S ribosomal protein L55, mitochondrial OS=Homo sapiens OX=9606 GN=MRPL55 PE=1 SV=2	0.16363636363636364	tr|B0QXZ8|B0QXZ8_HUMAN HMG domain-containing protein 4 (Fragment) OS=Homo sapiens OX=9606 GN=HMGXB4 PE=1 SV=1	0.16549295774647887	sp|Q5VY43|PEAR1_HUMAN Platelet endothelial aggregation receptor 1 OS=Homo sapiens OX=9606 GN=PEAR1 PE=1 SV=1	0.053811659192825115	tr|F5H047|F5H047_HUMAN Cleavage and polyadenylation-specificity factor subunit 7 (Fragment) OS=Homo sapiens OX=9606 GN=CPSF7 PE=1 SV=1	0.22272727272727272
tr|F8WCY8|F8WCY8_HUMAN Multidrug resistance-associated protein 5 OS=Homo sapiens OX=9606 GN=ABCC5 PE=1 SV=1	0.16363636363636364	tr|E7ES33|E7ES33_HUMAN Septin-7 OS=Homo sapiens OX=9606 GN=SEPT7 PE=1 SV=3	0.16541353383458646	sp|Q92753|RORB_HUMAN Nuclear receptor ROR-beta OS=Homo sapiens OX=9606 GN=RORB PE=1 SV=3	0.053763440860215055	sp|Q0D2K0|NIPA4_HUMAN Magnesium transporter NIPA4 OS=Homo sapiens OX=9606 GN=NIPAL4 PE=1 SV=3	0.2222222222222222
tr|D6R9U4|D6R9U4_HUMAN Ankyrin-2 (Fragment) OS=Homo sapiens OX=9606 GN=ANK2 PE=1 SV=1	0.16363636363636364	sp|Q92736|RYR2_HUMAN Ryanodine receptor 2 OS=Homo sapiens OX=9606 GN=RYR2 PE=1 SV=3	0.16535433070866143	sp|O75494|SRS10_HUMAN Serine/arginine-rich splicing factor 10 OS=Homo sapiens OX=9606 GN=SRSF10 PE=1 SV=1	0.053763440860215055	sp|Q96DN6|MBD6_HUMAN Methyl-CpG-binding domain protein 6 OS=Homo sapiens OX=9606 GN=MBD6 PE=1 SV=2	0.2222222222222222
tr|A0A2R8Y602|A0A2R8Y602_HUMAN Caseinolytic peptidase B protein homolog (Fragment) OS=Homo sapiens OX=9606 GN=CLPB PE=1 SV=1	0.16363636363636364	sp|Q8IVG5|SAM9L_HUMAN Sterile alpha motif domain-containing protein 9-like OS=Homo sapiens OX=9606 GN=SAMD9L PE=1 SV=2	0.1651376146788991	tr|E9PMQ0|E9PMQ0_HUMAN Transcriptional activator Myb OS=Homo sapiens OX=9606 GN=MYB PE=1 SV=1	0.053763440860215055	sp|Q9UM63|PLAL1_HUMAN Zinc finger protein PLAGL1 OS=Homo sapiens OX=9606 GN=PLAGL1 PE=1 SV=2	0.2222222222222222
tr|E5RH03|E5RH03_HUMAN Coiled-coil-helix-coiled-coil-helix domain-containing protein 10, mitochondrial OS=Homo sapiens OX=9606 GN=CHCHD10 PE=4 SV=1	0.16363636363636364	sp|P08238|HS90B_HUMAN Heat shock protein HSP 90-beta OS=Homo sapiens OX=9606 GN=HSP90AB1 PE=1 SV=4	0.1651376146788991	tr|F5H5B7|F5H5B7_HUMAN Cleavage and polyadenylation-specificity factor subunit 7 OS=Homo sapiens OX=9606 GN=CPSF7 PE=1 SV=1	0.053763440860215055	sp|O43255|SIAH2_HUMAN E3 ubiquitin-protein ligase SIAH2 OS=Homo sapiens OX=9606 GN=SIAH2 PE=1 SV=1	0.2222222222222222
tr|A5PKY6|A5PKY6_HUMAN ABCC5 protein OS=Homo sapiens OX=9606 GN=ABCC5 PE=1 SV=1	0.16363636363636364	tr|J3KT60|J3KT60_HUMAN Uncharacterized protein C17orf80 (Fragment) OS=Homo sapiens OX=9606 GN=C17orf80 PE=1 SV=1	0.1651376146788991	tr|A0A0G2JRA4|A0A0G2JRA4_HUMAN Cadherin-4 (Fragment) OS=Homo sapiens OX=9606 GN=CDH4 PE=1 SV=1	0.053691275167785234	sp|Q99717|SMAD5_HUMAN Mothers against decapentaplegic homolog 5 OS=Homo sapiens OX=9606 GN=SMAD5 PE=1 SV=1	0.2222222222222222
tr|H3BUY5|H3BUY5_HUMAN RNA-binding motif protein, X chromosome OS=Homo sapiens OX=9606 GN=RBMX PE=1 SV=1	0.1634980988593156	sp|Q9BVP2|GNL3_HUMAN Guanine nucleotide-binding protein-like 3 OS=Homo sapiens OX=9606 GN=GNL3 PE=1 SV=2	0.1650943396226415	sp|Q96A61|TRI52_HUMAN Tripartite motif-containing protein 52 OS=Homo sapiens OX=9606 GN=TRIM52 PE=1 SV=1	0.05357142857142857	sp|Q6BEB4|SP5_HUMAN Transcription factor Sp5 OS=Homo sapiens OX=9606 GN=SP5 PE=2 SV=1	0.2222222222222222
sp|Q9UK58|CCNL1_HUMAN Cyclin-L1 OS=Homo sapiens OX=9606 GN=CCNL1 PE=1 SV=1	0.16342412451361868	sp|Q9Y4W6|AFG32_HUMAN AFG3-like protein 2 OS=Homo sapiens OX=9606 GN=AFG3L2 PE=1 SV=2	0.16494845360824742	tr|A0A0D9SEI7|A0A0D9SEI7_HUMAN c-Myc-binding protein OS=Homo sapiens OX=9606 GN=MYCBP PE=4 SV=1	0.05357142857142857	sp|Q6TDP4|KLH17_HUMAN Kelch-like protein 17 OS=Homo sapiens OX=9606 GN=KLHL17 PE=2 SV=1	0.2222222222222222
sp|Q9H7X2|CA115_HUMAN Uncharacterized protein C1orf115 OS=Homo sapiens OX=9606 GN=C1orf115 PE=2 SV=1	0.16326530612244897	tr|B0QXZ9|B0QXZ9_HUMAN HMG domain-containing protein 4 (Fragment) OS=Homo sapiens OX=9606 GN=HMGXB4 PE=1 SV=1	0.1649122807017544	tr|F8VSA9|F8VSA9_HUMAN La-related protein 4 (Fragment) OS=Homo sapiens OX=9606 GN=LARP4 PE=1 SV=1	0.05357142857142857	sp|Q9Y662|HS3SB_HUMAN Heparan sulfate glucosamine 3-O-sulfotransferase 3B1 OS=Homo sapiens OX=9606 GN=HS3ST3B1 PE=1 SV=1	0.2222222222222222
tr|H3BP03|H3BP03_HUMAN Copine-7 (Fragment) OS=Homo sapiens OX=9606 GN=CPNE7 PE=1 SV=1	0.16326530612244897	sp|Q9NR30|DDX21_HUMAN Nucleolar RNA helicase 2 OS=Homo sapiens OX=9606 GN=DDX21 PE=1 SV=5	0.16487455197132617	tr|E9PNT4|E9PNT4_HUMAN Zinc finger protein 585B OS=Homo sapiens OX=9606 GN=ZNF585B PE=4 SV=1	0.05357142857142857	sp|Q8TF71|MOT10_HUMAN Monocarboxylate transporter 10 OS=Homo sapiens OX=9606 GN=SLC16A10 PE=1 SV=1	0.2222222222222222
tr|E7EUV9|E7EUV9_HUMAN Histone RNA hairpin-binding protein OS=Homo sapiens OX=9606 GN=SLBP PE=1 SV=1	0.16312056737588654	sp|Q01780|EXOSX_HUMAN Exosome component 10 OS=Homo sapiens OX=9606 GN=EXOSC10 PE=1 SV=2	0.16483516483516483	tr|H0YG91|H0YG91_HUMAN Protein KRI1 homolog (Fragment) OS=Homo sapiens OX=9606 GN=KRI1 PE=1 SV=3	0.05357142857142857	sp|Q13875|MOBP_HUMAN Myelin-associated oligodendrocyte basic protein OS=Homo sapiens OX=9606 GN=MOBP PE=1 SV=2	0.2222222222222222
tr|Q16591|Q16591_HUMAN Myc protein OS=Homo sapiens OX=9606 GN=MYC PE=2 SV=1	0.16312056737588654	tr|K7EKZ3|K7EKZ3_HUMAN Vacuolar protein sorting-associated protein 4B OS=Homo sapiens OX=9606 GN=VPS4B PE=1 SV=1	0.16483516483516483	tr|A0A087WTK6|A0A087WTK6_HUMAN Protein archease OS=Homo sapiens OX=9606 GN=ZBTB8OS PE=1 SV=1	0.05357142857142857	sp|Q9BZ11|ADA33_HUMAN Disintegrin and metalloproteinase domain-containing protein 33 OS=Homo sapiens OX=9606 GN=ADAM33 PE=1 SV=2	0.2222222222222222
sp|Q96N53|CK037_HUMAN Putative uncharacterized protein encoded by LINC00167 OS=Homo sapiens OX=9606 GN=LINC00167 PE=5 SV=1	0.16304347826086957	tr|F8VVA2|F8VVA2_HUMAN Probable ATP-dependent RNA helicase DDX23 (Fragment) OS=Homo sapiens OX=9606 GN=DDX23 PE=1 SV=1	0.16483516483516483	tr|E5RJC2|E5RJC2_HUMAN Type 2 phosphatidylinositol 4,5-bisphosphate 4-phosphatase OS=Homo sapiens OX=9606 GN=PIP4P2 PE=1 SV=1	0.05357142857142857	tr|D3DUE0|D3DUE0_HUMAN Family with sequence similarity 100, member A, isoform CRA_a OS=Homo sapiens OX=9606 GN=UBALD1 PE=4 SV=1	0.2222222222222222
tr|I3L208|I3L208_HUMAN HCG1644378, isoform CRA_a OS=Homo sapiens OX=9606 GN=OXLD1 PE=4 SV=1	0.16304347826086957	sp|Q9NVP1|DDX18_HUMAN ATP-dependent RNA helicase DDX18 OS=Homo sapiens OX=9606 GN=DDX18 PE=1 SV=2	0.16477272727272727	sp|A8MYP8|ODF3B_HUMAN Outer dense fiber protein 3B OS=Homo sapiens OX=9606 GN=ODF3B PE=2 SV=1	0.05333333333333334	tr|A0A087X138|A0A087X138_HUMAN Monocarboxylate transporter 10 OS=Homo sapiens OX=9606 GN=SLC16A10 PE=1 SV=1	0.2222222222222222
tr|G3V5W6|G3V5W6_HUMAN Probable RNA-binding protein 23 (Fragment) OS=Homo sapiens OX=9606 GN=RBM23 PE=1 SV=1	0.16304347826086957	sp|Q99543|DNJC2_HUMAN DnaJ homolog subfamily C member 2 OS=Homo sapiens OX=9606 GN=DNAJC2 PE=1 SV=4	0.16473988439306358	tr|J3QKQ1|J3QKQ1_HUMAN Protein Njmu-R1 OS=Homo sapiens OX=9606 GN=C17orf75 PE=1 SV=1	0.05333333333333334	tr|M0R149|M0R149_HUMAN PML-RARA-regulated adapter molecule 1 (Fragment) OS=Homo sapiens OX=9606 GN=PRAM1 PE=1 SV=1	0.2222222222222222
sp|P0DP75|M14OS_HUMAN Putative uncharacterized protein MED14OS OS=Homo sapiens OX=9606 GN=MED14OS PE=5 SV=1	0.16296296296296298	tr|D6RIX0|D6RIX0_HUMAN 40S ribosomal protein S23 OS=Homo sapiens OX=9606 GN=RPS23 PE=1 SV=1	0.16470588235294117	tr|E9PN83|E9PN83_HUMAN Disks large homolog 2 OS=Homo sapiens OX=9606 GN=DLG2 PE=1 SV=1	0.05333333333333334	tr|M0QYH7|M0QYH7_HUMAN Prostate tumor-overexpressed gene 1 protein (Fragment) OS=Homo sapiens OX=9606 GN=PTOV1 PE=1 SV=1	0.2222222222222222
sp|P0C880|YT014_HUMAN Putative uncharacterized protein FLJ40606 OS=Homo sapiens OX=9606 PE=5 SV=1	0.16296296296296298	tr|Q5SQQ1|Q5SQQ1_HUMAN Arginyl-tRNA--protein transferase 1 (Fragment) OS=Homo sapiens OX=9606 GN=ATE1 PE=1 SV=1	0.16470588235294117	tr|H0YMS0|H0YMS0_HUMAN Amyloid-beta A4 precursor protein-binding family A member 2 (Fragment) OS=Homo sapiens OX=9606 GN=APBA2 PE=1 SV=8	0.053231939163498096	tr|H0Y3M2|H0Y3M2_HUMAN BUB3-interacting and GLEBS motif-containing protein ZNF207 (Fragment) OS=Homo sapiens OX=9606 GN=ZNF207 PE=1 SV=2	0.2222222222222222
tr|G3V5J9|G3V5J9_HUMAN Proto-oncogene c-Fos OS=Homo sapiens OX=9606 GN=FOS PE=1 SV=1	0.16279069767441862	tr|H0YFN8|H0YFN8_HUMAN Nuclear pore complex-interacting protein family member A8 (Fragment) OS=Homo sapiens OX=9606 GN=NPIPA8 PE=4 SV=1	0.16470588235294117	tr|A0A0A0MTK4|A0A0A0MTK4_HUMAN Synaptotagmin-14 (Fragment) OS=Homo sapiens OX=9606 GN=SYT14 PE=4 SV=1	0.05319148936170213	tr|D6REP6|D6REP6_HUMAN Matrix metalloproteinase-23 (Fragment) OS=Homo sapiens OX=9606 GN=MMP23B PE=4 SV=1	0.2222222222222222
tr|H7C3Z6|H7C3Z6_HUMAN Mitogen-activated protein kinase kinase kinase kinase 4 (Fragment) OS=Homo sapiens OX=9606 GN=MAP4K4 PE=1 SV=1	0.16279069767441862	tr|E5RFE1|E5RFE1_HUMAN Cytoplasmic dynein 1 intermediate chain 1 (Fragment) OS=Homo sapiens OX=9606 GN=DYNC1I1 PE=1 SV=1	0.16470588235294117	tr|E9PPX1|E9PPX1_HUMAN Tripartite motif-containing protein 29 (Fragment) OS=Homo sapiens OX=9606 GN=TRIM29 PE=1 SV=1	0.05319148936170213	tr|A0A2R8Y4P6|A0A2R8Y4P6_HUMAN Uncharacterized protein (Fragment) OS=Homo sapiens OX=9606 PE=4 SV=1	0.2222222222222222
sp|Q6IPW1|CK071_HUMAN Uncharacterized protein C11orf71 OS=Homo sapiens OX=9606 GN=C11orf71 PE=2 SV=2	0.16260162601626016	tr|A0A0U1RRF8|A0A0U1RRF8_HUMAN Probable global transcription activator SNF2L2 (Fragment) OS=Homo sapiens OX=9606 GN=SMARCA2 PE=1 SV=1	0.16455696202531644	tr|A0A0D9SFU5|A0A0D9SFU5_HUMAN Transcription factor 4 (Fragment) OS=Homo sapiens OX=9606 GN=TCF4 PE=1 SV=1	0.05314009661835749	tr|A0A140TA07|A0A140TA07_HUMAN PHD finger protein 1 OS=Homo sapiens OX=9606 GN=PHF1 PE=4 SV=1	0.2222222222222222
tr|H0YCF5|H0YCF5_HUMAN Mitogen-activated protein kinase kinase kinase 11 (Fragment) OS=Homo sapiens OX=9606 GN=MAP3K11 PE=1 SV=1	0.16260162601626016	tr|H0YLJ3|H0YLJ3_HUMAN Mortality factor 4-like protein 1 OS=Homo sapiens OX=9606 GN=MORF4L1 PE=1 SV=1	0.1643835616438356	sp|P54105|ICLN_HUMAN Methylosome subunit pICln OS=Homo sapiens OX=9606 GN=CLNS1A PE=1 SV=1	0.05309734513274336	tr|C9JLQ8|C9JLQ8_HUMAN Adipocyte enhancer-binding protein 1 (Fragment) OS=Homo sapiens OX=9606 GN=AEBP1 PE=1 SV=1	0.2222222222222222
tr|J3KNW4|J3KNW4_HUMAN Four and a half LIM domains protein 2 OS=Homo sapiens OX=9606 GN=FHL2 PE=1 SV=1	0.1625	tr|A0A2R8Y7X1|A0A2R8Y7X1_HUMAN Chromodomain-helicase-DNA-binding protein 4 (Fragment) OS=Homo sapiens OX=9606 GN=CHD4 PE=1 SV=1	0.1643835616438356	tr|E9PSC8|E9PSC8_HUMAN Uncharacterized protein NKAPD1 (Fragment) OS=Homo sapiens OX=9606 GN=NKAPD1 PE=1 SV=1	0.05309734513274336	tr|A0A1W2PRX0|A0A1W2PRX0_HUMAN Ubiquitin carboxyl-terminal hydrolase 21 (Fragment) OS=Homo sapiens OX=9606 GN=USP21 PE=1 SV=1	0.2222222222222222
tr|H3BP40|H3BP40_HUMAN Mitochondrial Rho GTPase 2 OS=Homo sapiens OX=9606 GN=RHOT2 PE=4 SV=1	0.1625	tr|Q5T757|Q5T757_HUMAN Serine/arginine-rich-splicing factor 11 OS=Homo sapiens OX=9606 GN=SRSF11 PE=1 SV=1	0.1643835616438356	tr|A0A087WZF1|A0A087WZF1_HUMAN Lipoma-preferred partner OS=Homo sapiens OX=9606 GN=LPP PE=1 SV=1	0.05305039787798409	tr|Q6YL49|Q6YL49_HUMAN Uncharacterized protein OS=Homo sapiens OX=9606 PE=2 SV=1	0.2222222222222222
sp|Q9BZ23|PANK2_HUMAN Pantothenate kinase 2, mitochondrial OS=Homo sapiens OX=9606 GN=PANK2 PE=1 SV=3	0.16243654822335024	sp|Q08945|SSRP1_HUMAN FACT complex subunit SSRP1 OS=Homo sapiens OX=9606 GN=SSRP1 PE=1 SV=1	0.16428571428571428	sp|P09017|HXC4_HUMAN Homeobox protein Hox-C4 OS=Homo sapiens OX=9606 GN=HOXC4 PE=1 SV=2	0.05303030303030303	sp|Q96QH2|PRAM_HUMAN PML-RARA-regulated adapter molecule 1 OS=Homo sapiens OX=9606 GN=PRAM1 PE=1 SV=3	0.22202797202797203
tr|E7ESL9|E7ESL9_HUMAN Arf-GAP with GTPase, ANK repeat and PH domain-containing protein 3 OS=Homo sapiens OX=9606 GN=AGAP3 PE=1 SV=1	0.16226415094339622	sp|Q9BQI6|SLF1_HUMAN SMC5-SMC6 complex localization factor protein 1 OS=Homo sapiens OX=9606 GN=SLF1 PE=1 SV=2	0.16417910447761194	tr|H7C545|H7C545_HUMAN Roundabout homolog 1 (Fragment) OS=Homo sapiens OX=9606 GN=ROBO1 PE=1 SV=1	0.05303030303030303	tr|M0R0C6|M0R0C6_HUMAN Far upstream element-binding protein 2 (Fragment) OS=Homo sapiens OX=9606 GN=KHSRP PE=1 SV=1	0.2215909090909091
sp|Q96AG4|LRC59_HUMAN Leucine-rich repeat-containing protein 59 OS=Homo sapiens OX=9606 GN=LRRC59 PE=1 SV=1	0.16216216216216217	sp|Q96EY4|TMA16_HUMAN Translation machinery-associated protein 16 OS=Homo sapiens OX=9606 GN=TMA16 PE=1 SV=2	0.16417910447761194	sp|Q9NP73|ALG13_HUMAN Putative bifunctional UDP-N-acetylglucosamine transferase and deubiquitinase ALG13 OS=Homo sapiens OX=9606 GN=ALG13 PE=1 SV=2	0.05275779376498801	sp|A6NNE9|MARHB_HUMAN E3 ubiquitin-protein ligase MARCH11 OS=Homo sapiens OX=9606 GN=MARCH11 PE=2 SV=3	0.22151898734177214
tr|H3BQG0|H3BQG0_HUMAN Spermatogenesis-associated protein 33 (Fragment) OS=Homo sapiens OX=9606 GN=SPATA33 PE=4 SV=1	0.16176470588235295	sp|Q9H169|STMN4_HUMAN Stathmin-4 OS=Homo sapiens OX=9606 GN=STMN4 PE=1 SV=1	0.16417910447761194	sp|A1KXE4|F168B_HUMAN Myelin-associated neurite-outgrowth inhibitor OS=Homo sapiens OX=9606 GN=FAM168B PE=1 SV=1	0.05263157894736842	sp|Q9ULL5|PRR12_HUMAN Proline-rich protein 12 OS=Homo sapiens OX=9606 GN=PRR12 PE=1 SV=2	0.22146341463414634
tr|H7C2E6|H7C2E6_HUMAN Fanconi anemia core complex-associated protein 20 (Fragment) OS=Homo sapiens OX=9606 GN=FAAP20 PE=1 SV=1	0.16176470588235295	tr|C9JAW2|C9JAW2_HUMAN Zinc finger protein 40 (Fragment) OS=Homo sapiens OX=9606 GN=HIVEP1 PE=1 SV=1	0.1640625	sp|Q96JG6|VPS50_HUMAN Syndetin OS=Homo sapiens OX=9606 GN=VPS50 PE=1 SV=3	0.05263157894736842	tr|E5RKA2|E5RKA2_HUMAN Lymphocyte cytosolic protein 2 (Fragment) OS=Homo sapiens OX=9606 GN=LCP2 PE=1 SV=1	0.22142857142857142
tr|I3L212|I3L212_HUMAN Coronin-7 (Fragment) OS=Homo sapiens OX=9606 GN=CORO7 PE=4 SV=8	0.16176470588235295	tr|C9JM79|C9JM79_HUMAN Peptidyl-prolyl cis-trans isomerase G (Fragment) OS=Homo sapiens OX=9606 GN=PPIG PE=1 SV=1	0.164021164021164	sp|Q8TDN2|KCNV2_HUMAN Potassium voltage-gated channel subfamily V member 2 OS=Homo sapiens OX=9606 GN=KCNV2 PE=1 SV=1	0.05263157894736842	tr|H7BZ56|H7BZ56_HUMAN Synaptojanin-1 (Fragment) OS=Homo sapiens OX=9606 GN=SYNJ1 PE=1 SV=1	0.22137404580152673
tr|J3KSD6|J3KSD6_HUMAN G-protein-coupled receptor family C group 5 member C (Fragment) OS=Homo sapiens OX=9606 GN=GPRC5C PE=4 SV=1	0.16161616161616163	sp|Q5XX13|FBW10_HUMAN F-box/WD repeat-containing protein 10 OS=Homo sapiens OX=9606 GN=FBXW10 PE=2 SV=2	0.16393442622950818	sp|A5D8V6|VP37C_HUMAN Vacuolar protein sorting-associated protein 37C OS=Homo sapiens OX=9606 GN=VPS37C PE=1 SV=2	0.05263157894736842	tr|J3QLT7|J3QLT7_HUMAN Nucleolar protein 3 (Fragment) OS=Homo sapiens OX=9606 GN=NOL3 PE=1 SV=1	0.22137404580152673
tr|A0A2R8YFE7|A0A2R8YFE7_HUMAN Cyclin-dependent kinase 13 (Fragment) OS=Homo sapiens OX=9606 GN=CDK13 PE=1 SV=1	0.16129032258064516	sp|P05455|LA_HUMAN Lupus La protein OS=Homo sapiens OX=9606 GN=SSB PE=1 SV=2	0.16393442622950818	sp|P62685|GAK8_HUMAN Endogenous retrovirus group K member 8 Gag polyprotein OS=Homo sapiens OX=9606 GN=ERVK-8 PE=1 SV=2	0.05263157894736842	tr|F8VU51|F8VU51_HUMAN YLP motif-containing protein 1 OS=Homo sapiens OX=9606 GN=YLPM1 PE=1 SV=1	0.22135416666666666
tr|D6RED4|D6RED4_HUMAN Max dimerization protein 3 (Fragment) OS=Homo sapiens OX=9606 GN=MXD3 PE=1 SV=1	0.16129032258064516	sp|Q9BXB7|SPT16_HUMAN Spermatogenesis-associated protein 16 OS=Homo sapiens OX=9606 GN=SPATA16 PE=1 SV=3	0.16393442622950818	tr|F8WDA4|F8WDA4_HUMAN Polyhomeotic-like protein 3 OS=Homo sapiens OX=9606 GN=PHC3 PE=1 SV=1	0.05263157894736842	sp|Q96PQ0|SORC2_HUMAN VPS10 domain-containing receptor SorCS2 OS=Homo sapiens OX=9606 GN=SORCS2 PE=1 SV=3	0.22131147540983606
tr|D6REM1|D6REM1_HUMAN Golgi phosphoprotein 3 OS=Homo sapiens OX=9606 GN=GOLPH3 PE=1 SV=1	0.16129032258064516	tr|C9JGM1|C9JGM1_HUMAN Uncharacterized protein KIAA0895 (Fragment) OS=Homo sapiens OX=9606 GN=KIAA0895 PE=4 SV=8	0.16393442622950818	tr|O14909|O14909_HUMAN Discs, large homolog 4 (Drosophila), isoform CRA_d OS=Homo sapiens OX=9606 GN=DLG4 PE=1 SV=1	0.05263157894736842	tr|B1AN91|B1AN91_HUMAN Eukaryotic translation initiation factor 4 gamma 3 (Fragment) OS=Homo sapiens OX=9606 GN=EIF4G3 PE=1 SV=1	0.22119815668202766
tr|E9PJA7|E9PJA7_HUMAN Bcl-2-associated transcription factor 1 OS=Homo sapiens OX=9606 GN=BCLAF1 PE=1 SV=1	0.16120906801007556	sp|Q5VWG9|TAF3_HUMAN Transcription initiation factor TFIID subunit 3 OS=Homo sapiens OX=9606 GN=TAF3 PE=1 SV=1	0.16380449141347425	tr|S4R368|S4R368_HUMAN DnaJ homolog subfamily C member 12 OS=Homo sapiens OX=9606 GN=DNAJC12 PE=1 SV=1	0.05263157894736842	tr|A0A087WX23|A0A087WX23_HUMAN Retrotransposon-derived protein PEG10 OS=Homo sapiens OX=9606 GN=PEG10 PE=1 SV=1	0.22110552763819097
tr|X6RAJ1|X6RAJ1_HUMAN A-kinase anchor protein 17A OS=Homo sapiens OX=9606 GN=AKAP17A PE=1 SV=1	0.16111111111111112	tr|A6NEL0|A6NEL0_HUMAN Non-histone chromosomal protein HMG-14 OS=Homo sapiens OX=9606 GN=HMGN1 PE=1 SV=1	0.16379310344827586	tr|A0A087WZF3|A0A087WZF3_HUMAN Heterogeneous nuclear ribonucleoprotein U (Fragment) OS=Homo sapiens OX=9606 GN=HNRNPU PE=1 SV=2	0.05263157894736842	sp|Q6UY14|ATL4_HUMAN ADAMTS-like protein 4 OS=Homo sapiens OX=9606 GN=ADAMTSL4 PE=1 SV=2	0.22096317280453256
sp|A8MU93|CQ100_HUMAN Uncharacterized protein C17orf100 OS=Homo sapiens OX=9606 GN=C17orf100 PE=4 SV=2	0.16101694915254236	sp|Q9Y3A2|UTP11_HUMAN Probable U3 small nucleolar RNA-associated protein 11 OS=Homo sapiens OX=9606 GN=UTP11 PE=1 SV=2	0.16363636363636364	tr|F8W705|F8W705_HUMAN RANBP2-like and GRIP domain-containing protein 8 OS=Homo sapiens OX=9606 GN=RGPD8 PE=1 SV=1	0.05263157894736842	sp|A6NEV1|PR23A_HUMAN Proline-rich protein 23A OS=Homo sapiens OX=9606 GN=PRR23A PE=3 SV=1	0.22093023255813954
sp|A8MXQ7|YH010_HUMAN Putative IQ motif and ankyrin repeat domain-containing protein LOC642574 OS=Homo sapiens OX=9606 PE=5 SV=2	0.16095890410958905	sp|P52566|GDIR2_HUMAN Rho GDP-dissociation inhibitor 2 OS=Homo sapiens OX=9606 GN=ARHGDIB PE=1 SV=3	0.16363636363636364	tr|C9JUF0|C9JUF0_HUMAN Eukaryotic initiation factor 4A-II (Fragment) OS=Homo sapiens OX=9606 GN=EIF4A2 PE=1 SV=1	0.05263157894736842	sp|O75593|FOXH1_HUMAN Forkhead box protein H1 OS=Homo sapiens OX=9606 GN=FOXH1 PE=1 SV=1	0.22077922077922077
sp|Q8N4Y2|EFC4A_HUMAN EF-hand calcium-binding domain-containing protein 4A OS=Homo sapiens OX=9606 GN=CRACR2B PE=1 SV=3	0.16091954022988506	tr|F8WDJ0|F8WDJ0_HUMAN Coiled-coil domain-containing protein 66 OS=Homo sapiens OX=9606 GN=CCDC66 PE=1 SV=1	0.16363636363636364	tr|H3BUU7|H3BUU7_HUMAN Cone-rod homeobox protein (Fragment) OS=Homo sapiens OX=9606 GN=CRX PE=4 SV=2	0.05263157894736842	sp|Q6ZS10|CL17A_HUMAN C-type lectin domain family 17, member A OS=Homo sapiens OX=9606 GN=CLEC17A PE=1 SV=2	0.22077922077922077
tr|I3L0U0|I3L0U0_HUMAN WSC domain-containing protein 1 (Fragment) OS=Homo sapiens OX=9606 GN=WSCD1 PE=4 SV=1	0.16091954022988506	tr|F5H3P3|F5H3P3_HUMAN Rho GDP-dissociation inhibitor 2 (Fragment) OS=Homo sapiens OX=9606 GN=ARHGDIB PE=1 SV=8	0.16363636363636364	tr|E9PIQ2|E9PIQ2_HUMAN Tripartite motif-containing protein 29 OS=Homo sapiens OX=9606 GN=TRIM29 PE=1 SV=1	0.05263157894736842	tr|F8W1T8|F8W1T8_HUMAN C-type lectin domain family 17, member A OS=Homo sapiens OX=9606 GN=CLEC17A PE=1 SV=1	0.22077922077922077
sp|Q8WVZ9|KBTB7_HUMAN Kelch repeat and BTB domain-containing protein 7 OS=Homo sapiens OX=9606 GN=KBTBD7 PE=1 SV=1	0.16071428571428573	tr|D6RCA5|D6RCA5_HUMAN Threonine--tRNA ligase, cytoplasmic OS=Homo sapiens OX=9606 GN=TARS PE=1 SV=1	0.16363636363636364	tr|H0YKC2|H0YKC2_HUMAN Secretogranin-3 (Fragment) OS=Homo sapiens OX=9606 GN=SCG3 PE=1 SV=1	0.05263157894736842	tr|E9PK18|E9PK18_HUMAN Rho GTPase-activating protein 27 OS=Homo sapiens OX=9606 GN=ARHGAP27 PE=4 SV=1	0.22077922077922077
tr|E9PLX7|E9PLX7_HUMAN 60S ribosomal protein L27a OS=Homo sapiens OX=9606 GN=RPL27A PE=1 SV=1	0.16071428571428573	tr|H0YI98|H0YI98_HUMAN Dynactin subunit 2 (Fragment) OS=Homo sapiens OX=9606 GN=DCTN2 PE=1 SV=1	0.16363636363636364	tr|G3V3T2|G3V3T2_HUMAN BTB/POZ domain-containing protein 7 OS=Homo sapiens OX=9606 GN=BTBD7 PE=1 SV=1	0.05263157894736842	tr|Q5JX66|Q5JX66_HUMAN Tumor protein p53-inducible nuclear protein 2 (Fragment) OS=Homo sapiens OX=9606 GN=TP53INP2 PE=1 SV=1	0.22077922077922077
tr|B8ZZP9|B8ZZP9_HUMAN Transcription cofactor HES-6 OS=Homo sapiens OX=9606 GN=HES6 PE=4 SV=1	0.16071428571428573	tr|D6RDJ2|D6RDJ2_HUMAN 40S ribosomal protein S23 OS=Homo sapiens OX=9606 GN=RPS23 PE=1 SV=1	0.16363636363636364	sp|P28300|LYOX_HUMAN Protein-lysine 6-oxidase OS=Homo sapiens OX=9606 GN=LOX PE=1 SV=2	0.05235602094240838	sp|Q9NRA0|SPHK2_HUMAN Sphingosine kinase 2 OS=Homo sapiens OX=9606 GN=SPHK2 PE=1 SV=2	0.22072072072072071
tr|A0A0G2JMC3|A0A0G2JMC3_HUMAN Leukocyte-associated immunoglobulin-like receptor 1 OS=Homo sapiens OX=9606 GN=LAIR1 PE=1 SV=1	0.16071428571428573	tr|H0Y8S0|H0Y8S0_HUMAN Stress-70 protein, mitochondrial (Fragment) OS=Homo sapiens OX=9606 GN=HSPA9 PE=1 SV=1	0.16363636363636364	sp|P04264|K2C1_HUMAN Keratin, type II cytoskeletal 1 OS=Homo sapiens OX=9606 GN=KRT1 PE=1 SV=6	0.05232558139534884	sp|Q96M27|PRRC1_HUMAN Protein PRRC1 OS=Homo sapiens OX=9606 GN=PRRC1 PE=1 SV=1	0.22065727699530516
tr|H7C0Y1|H7C0Y1_HUMAN Ubiquitin-protein ligase E3C (Fragment) OS=Homo sapiens OX=9606 GN=UBE3C PE=1 SV=1	0.16071428571428573	tr|H0Y8X0|H0Y8X0_HUMAN Protein DEK (Fragment) OS=Homo sapiens OX=9606 GN=DEK PE=1 SV=1	0.16363636363636364	tr|I3L1M7|I3L1M7_HUMAN Transcription factor 20 (Fragment) OS=Homo sapiens OX=9606 GN=TCF20 PE=1 SV=1	0.05228758169934641	sp|Q9Y397|ZDHC9_HUMAN Palmitoyltransferase ZDHHC9 OS=Homo sapiens OX=9606 GN=ZDHHC9 PE=1 SV=2	0.22058823529411764
tr|K7EP01|K7EP01_HUMAN Histone H3.3 OS=Homo sapiens OX=9606 GN=H3F3B PE=1 SV=1	0.16071428571428573	tr|D6RJ97|D6RJ97_HUMAN Threonine--tRNA ligase, cytoplasmic OS=Homo sapiens OX=9606 GN=TARS PE=1 SV=1	0.16363636363636364	tr|E5RG34|E5RG34_HUMAN Transcription factor 7 (Fragment) OS=Homo sapiens OX=9606 GN=TCF7 PE=1 SV=1	0.05228758169934641	tr|M0QXQ9|M0QXQ9_HUMAN Microtubule-associated protein 1S (Fragment) OS=Homo sapiens OX=9606 GN=MAP1S PE=1 SV=8	0.22058823529411764
sp|O43541|SMAD6_HUMAN Mothers against decapentaplegic homolog 6 OS=Homo sapiens OX=9606 GN=SMAD6 PE=1 SV=2	0.16049382716049382	tr|D6R9U4|D6R9U4_HUMAN Ankyrin-2 (Fragment) OS=Homo sapiens OX=9606 GN=ANK2 PE=1 SV=1	0.16363636363636364	sp|Q99954|SMR3A_HUMAN Submaxillary gland androgen-regulated protein 3A OS=Homo sapiens OX=9606 GN=SMR3A PE=3 SV=2	0.05223880597014925	sp|Q92611|EDEM1_HUMAN ER degradation-enhancing alpha-mannosidase-like protein 1 OS=Homo sapiens OX=9606 GN=EDEM1 PE=1 SV=1	0.22033898305084745
tr|M0QX37|M0QX37_HUMAN Microtubule-associated protein 1S OS=Homo sapiens OX=9606 GN=MAP1S PE=4 SV=1	0.16049382716049382	tr|C9JZN9|C9JZN9_HUMAN Troponin T, fast skeletal muscle OS=Homo sapiens OX=9606 GN=TNNT3 PE=1 SV=1	0.16326530612244897	tr|C9JTY8|C9JTY8_HUMAN Vesicular, overexpressed in cancer, prosurvival protein 1 (Fragment) OS=Homo sapiens OX=9606 GN=VOPP1 PE=1 SV=1	0.052083333333333336	sp|Q9P2U7|VGLU1_HUMAN Vesicular glutamate transporter 1 OS=Homo sapiens OX=9606 GN=SLC17A7 PE=2 SV=1	0.22033898305084745
tr|G3V261|G3V261_HUMAN Phospholipid-transporting ATPase OS=Homo sapiens OX=9606 GN=ATP10A PE=1 SV=1	0.16049382716049382	tr|A0A2R8YD28|A0A2R8YD28_HUMAN Cyclin-dependent kinase 13 (Fragment) OS=Homo sapiens OX=9606 GN=CDK13 PE=1 SV=1	0.16326530612244897	tr|H3BT33|H3BT33_HUMAN Arginine/serine-rich protein 1 (Fragment) OS=Homo sapiens OX=9606 GN=RSRP1 PE=1 SV=1	0.052083333333333336	tr|K7ENR2|K7ENR2_HUMAN CUGBP Elav-like family member 4 (Fragment) OS=Homo sapiens OX=9606 GN=CELF4 PE=4 SV=9	0.22033898305084745
tr|H0YIL9|H0YIL9_HUMAN Probable ATP-dependent RNA helicase DDX23 (Fragment) OS=Homo sapiens OX=9606 GN=DDX23 PE=1 SV=1	0.16049382716049382	tr|H3BP82|H3BP82_HUMAN RNA-binding protein with serine-rich domain 1 (Fragment) OS=Homo sapiens OX=9606 GN=RNPS1 PE=1 SV=1	0.16326530612244897	tr|H0YF27|H0YF27_HUMAN Tripartite motif-containing protein 29 (Fragment) OS=Homo sapiens OX=9606 GN=TRIM29 PE=1 SV=1	0.052083333333333336	tr|D6RC00|D6RC00_HUMAN Iroquois-class homeodomain protein IRX-4 OS=Homo sapiens OX=9606 GN=IRX4 PE=1 SV=1	0.22033898305084745
tr|H0Y449|H0Y449_HUMAN Nuclease-sensitive element-binding protein 1 (Fragment) OS=Homo sapiens OX=9606 GN=YBX1 PE=1 SV=1	0.16042780748663102	tr|E9PML3|E9PML3_HUMAN Jouberin (Fragment) OS=Homo sapiens OX=9606 GN=AHI1 PE=1 SV=1	0.16319444444444445	tr|M0R3J3|M0R3J3_HUMAN Far upstream element-binding protein 2 (Fragment) OS=Homo sapiens OX=9606 GN=KHSRP PE=1 SV=1	0.05204460966542751	sp|Q9Y6X2|PIAS3_HUMAN E3 SUMO-protein ligase PIAS3 OS=Homo sapiens OX=9606 GN=PIAS3 PE=1 SV=2	0.22018348623853212
sp|Q96CS4|ZN689_HUMAN Zinc finger protein 689 OS=Homo sapiens OX=9606 GN=ZNF689 PE=1 SV=1	0.16037735849056603	tr|H9KVA2|H9KVA2_HUMAN Troponin T, fast skeletal muscle OS=Homo sapiens OX=9606 GN=TNNT3 PE=1 SV=1	0.16317991631799164	sp|Q6ZS10|CL17A_HUMAN C-type lectin domain family 17, member A OS=Homo sapiens OX=9606 GN=CLEC17A PE=1 SV=2	0.05194805194805195	tr|H7BXV5|H7BXV5_HUMAN Collagen alpha-1(XVIII) chain (Fragment) OS=Homo sapiens OX=9606 GN=COL18A1 PE=1 SV=1	0.22007722007722008
tr|K7ES10|K7ES10_HUMAN Serine/threonine-protein kinase N1 (Fragment) OS=Homo sapiens OX=9606 GN=PKN1 PE=1 SV=1	0.16037735849056603	tr|A0A0G2JPA5|A0A0G2JPA5_HUMAN C6orf10 OS=Homo sapiens OX=9606 GN=TSBP1 PE=1 SV=1	0.1631578947368421	tr|F8W1T8|F8W1T8_HUMAN C-type lectin domain family 17, member A OS=Homo sapiens OX=9606 GN=CLEC17A PE=1 SV=1	0.05194805194805195	sp|Q96MM6|HS12B_HUMAN Heat shock 70 kDa protein 12B OS=Homo sapiens OX=9606 GN=HSPA12B PE=1 SV=2	0.22
tr|H0YAE8|H0YAE8_HUMAN Histone RNA hairpin-binding protein (Fragment) OS=Homo sapiens OX=9606 GN=SLBP PE=1 SV=1	0.16030534351145037	tr|A0A0G2JN90|A0A0G2JN90_HUMAN C6orf10 OS=Homo sapiens OX=9606 GN=TSBP1 PE=1 SV=1	0.1631578947368421	tr|H0Y3V9|H0Y3V9_HUMAN RPL36A-HNRNPH2 readthrough OS=Homo sapiens OX=9606 GN=RPL36A-HNRNPH2 PE=4 SV=2	0.05194805194805195	sp|Q7Z692|CEA19_HUMAN Carcinoembryonic antigen-related cell adhesion molecule 19 OS=Homo sapiens OX=9606 GN=CEACAM19 PE=2 SV=2	0.22
tr|A0A0C4DG89|A0A0C4DG89_HUMAN Probable ATP-dependent RNA helicase DDX46 OS=Homo sapiens OX=9606 GN=DDX46 PE=1 SV=1	0.16010498687664043	tr|I3L3U9|I3L3U9_HUMAN Ribosomal L1 domain-containing protein 1 (Fragment) OS=Homo sapiens OX=9606 GN=RSL1D1 PE=1 SV=1	0.16304347826086957	tr|E7ETU5|E7ETU5_HUMAN RNA-binding motif, single-stranded-interacting protein 1 OS=Homo sapiens OX=9606 GN=RBMS1 PE=1 SV=1	0.05194805194805195	sp|Q8N9H8|MUT7_HUMAN Exonuclease mut-7 homolog OS=Homo sapiens OX=9606 GN=EXD3 PE=1 SV=3	0.22
sp|Q99933|BAG1_HUMAN BAG family molecular chaperone regulator 1 OS=Homo sapiens OX=9606 GN=BAG1 PE=1 SV=4	0.16	tr|Q3B759|Q3B759_HUMAN TNNT1 protein OS=Homo sapiens OX=9606 GN=TNNT1 PE=1 SV=1	0.16296296296296298	sp|P55285|CADH6_HUMAN Cadherin-6 OS=Homo sapiens OX=9606 GN=CDH6 PE=1 SV=1	0.05185185185185185	sp|P27986|P85A_HUMAN Phosphatidylinositol 3-kinase regulatory subunit alpha OS=Homo sapiens OX=9606 GN=PIK3R1 PE=1 SV=2	0.22
sp|Q9BZ19|ANR60_HUMAN Ankyrin repeat domain-containing protein 60 OS=Homo sapiens OX=9606 GN=ANKRD60 PE=4 SV=3	0.16	tr|H3BP99|H3BP99_HUMAN Kelch domain-containing protein 4 OS=Homo sapiens OX=9606 GN=KLHDC4 PE=1 SV=1	0.16279069767441862	tr|H3BMC8|H3BMC8_HUMAN Transcription factor 4 (Fragment) OS=Homo sapiens OX=9606 GN=TCF4 PE=1 SV=1	0.05185185185185185	tr|F8WCB7|F8WCB7_HUMAN Structural maintenance of chromosomes protein 4 OS=Homo sapiens OX=9606 GN=SMC4 PE=1 SV=1	0.22
sp|Q96NR7|WWAS2_HUMAN Putative uncharacterized protein WWC2-AS2 OS=Homo sapiens OX=9606 GN=WWC2-AS2 PE=5 SV=1	0.16	tr|C9J6V2|C9J6V2_HUMAN Retinitis pigmentosa 9 protein (Fragment) OS=Homo sapiens OX=9606 GN=RP9 PE=1 SV=1	0.16265060240963855	tr|H7C274|H7C274_HUMAN Mediator of RNA polymerase II transcription subunit 12 (Fragment) OS=Homo sapiens OX=9606 GN=MED12 PE=1 SV=1	0.05179282868525897	tr|H7BZX8|H7BZX8_HUMAN Single-minded homolog 2 (Fragment) OS=Homo sapiens OX=9606 GN=SIM2 PE=1 SV=1	0.22
sp|Q99795|GPA33_HUMAN Cell surface A33 antigen OS=Homo sapiens OX=9606 GN=GPA33 PE=1 SV=1	0.16	tr|C9J1H7|C9J1H7_HUMAN Nucleolin (Fragment) OS=Homo sapiens OX=9606 GN=NCL PE=1 SV=1	0.16265060240963855	sp|O76093|FGF18_HUMAN Fibroblast growth factor 18 OS=Homo sapiens OX=9606 GN=FGF18 PE=1 SV=1	0.05172413793103448	tr|E5RGP6|E5RGP6_HUMAN Neuronal acetylcholine receptor subunit alpha-2 (Fragment) OS=Homo sapiens OX=9606 GN=CHRNA2 PE=4 SV=1	0.22
sp|P61580|NP10_HUMAN Endogenous retrovirus group K member 10 Np9 protein OS=Homo sapiens OX=9606 GN=ERVK-10 PE=1 SV=1	0.16	sp|Q9GZR2|REXO4_HUMAN RNA exonuclease 4 OS=Homo sapiens OX=9606 GN=REXO4 PE=1 SV=2	0.1625	sp|Q9H5Y7|SLIK6_HUMAN SLIT and NTRK-like protein 6 OS=Homo sapiens OX=9606 GN=SLITRK6 PE=2 SV=3	0.05172413793103448	tr|H0YF57|H0YF57_HUMAN Target of Nesh-SH3 (Fragment) OS=Homo sapiens OX=9606 GN=ABI3BP PE=1 SV=1	0.22
sp|P61581|NP24_HUMAN Endogenous retrovirus group K member 24 Np9 protein OS=Homo sapiens OX=9606 GN=ERVK-24 PE=1 SV=1	0.16	sp|Q9BVG4|PBDC1_HUMAN Protein PBDC1 OS=Homo sapiens OX=9606 GN=PBDC1 PE=1 SV=1	0.1625	sp|Q9H1V8|S6A17_HUMAN Sodium-dependent neutral amino acid transporter SLC6A17 OS=Homo sapiens OX=9606 GN=SLC6A17 PE=1 SV=3	0.05172413793103448	tr|C9JFV4|C9JFV4_HUMAN Proline-, glutamic acid- and leucine-rich protein 1 OS=Homo sapiens OX=9606 GN=PELP1 PE=1 SV=2	0.21986970684039087
tr|H0YES3|H0YES3_HUMAN TMF-regulated nuclear protein 1 (Fragment) OS=Homo sapiens OX=9606 GN=TRNP1 PE=4 SV=1	0.16	tr|H0Y961|H0Y961_HUMAN Septin-11 (Fragment) OS=Homo sapiens OX=9606 GN=SEPT11 PE=1 SV=1	0.1625	sp|Q9BUV0|RSRP1_HUMAN Arginine/serine-rich protein 1 OS=Homo sapiens OX=9606 GN=RSRP1 PE=1 SV=2	0.05172413793103448	tr|E7ET67|E7ET67_HUMAN Protein tweety homolog (Fragment) OS=Homo sapiens OX=9606 GN=TTYH1 PE=1 SV=1	0.21978021978021978
tr|F8VNY5|F8VNY5_HUMAN Thyroid transcription factor 1-associated protein 26 (Fragment) OS=Homo sapiens OX=9606 GN=CCDC59 PE=1 SV=1	0.16	sp|Q6ZQQ6|WDR87_HUMAN WD repeat-containing protein 87 OS=Homo sapiens OX=9606 GN=WDR87 PE=1 SV=3	0.162406015037594	sp|Q9HCG1|ZN160_HUMAN Zinc finger protein 160 OS=Homo sapiens OX=9606 GN=ZNF160 PE=2 SV=3	0.05172413793103448	tr|A0A0U1RR20|A0A0U1RR20_HUMAN Proteoglycan 4 OS=Homo sapiens OX=9606 GN=PRG4 PE=1 SV=1	0.21975806451612903
tr|Q5TDX8|Q5TDX8_HUMAN SUN domain-containing protein 5 OS=Homo sapiens OX=9606 GN=SUN5 PE=1 SV=1	0.16	tr|E7ESW6|E7ESW6_HUMAN WD repeat-containing protein 87 OS=Homo sapiens OX=9606 GN=WDR87 PE=1 SV=2	0.162406015037594	tr|F5H4K1|F5H4K1_HUMAN Tektin-3 (Fragment) OS=Homo sapiens OX=9606 GN=TEKT3 PE=1 SV=1	0.05172413793103448	tr|E7ESF6|E7ESF6_HUMAN Lymphocyte cytosolic protein 2 OS=Homo sapiens OX=9606 GN=LCP2 PE=1 SV=1	0.21973094170403587
tr|M0R161|M0R161_HUMAN tRNA modification GTPase GTPBP3, mitochondrial OS=Homo sapiens OX=9606 GN=GTPBP3 PE=4 SV=1	0.16	sp|O60870|KIN17_HUMAN DNA/RNA-binding protein KIN17 OS=Homo sapiens OX=9606 GN=KIN PE=1 SV=2	0.1623931623931624	tr|M0QZI7|M0QZI7_HUMAN Zinc finger protein 160, isoform CRA_b OS=Homo sapiens OX=9606 GN=ZNF160 PE=1 SV=1	0.05172413793103448	tr|C9J9E2|C9J9E2_HUMAN CaM kinase-like vesicle-associated protein OS=Homo sapiens OX=9606 GN=CAMKV PE=1 SV=1	0.2196969696969697
tr|J3QTA2|J3QTA2_HUMAN BAG family molecular chaperone regulator 1 OS=Homo sapiens OX=9606 GN=BAG1 PE=1 SV=1	0.16	sp|P11388|TOP2A_HUMAN DNA topoisomerase 2-alpha OS=Homo sapiens OX=9606 GN=TOP2A PE=1 SV=3	0.16237113402061856	tr|B7Z645|B7Z645_HUMAN Synaptotagmin binding, cytoplasmic RNA interacting protein, isoform CRA_b OS=Homo sapiens OX=9606 GN=SYNCRIP PE=1 SV=1	0.05172413793103448	tr|D6RFJ4|D6RFJ4_HUMAN Proline-rich protein 7 (Fragment) OS=Homo sapiens OX=9606 GN=PRR7 PE=1 SV=1	0.2196969696969697
sp|Q96FF7|MISP3_HUMAN Uncharacterized protein MISP3 OS=Homo sapiens OX=9606 GN=MISP3 PE=2 SV=4	0.1598173515981735	sp|Q9HCZ1|ZN334_HUMAN Zinc finger protein 334 OS=Homo sapiens OX=9606 GN=ZNF334 PE=1 SV=2	0.16216216216216217	tr|A0A2R8Y5E5|A0A2R8Y5E5_HUMAN Glutathione S-transferase P OS=Homo sapiens OX=9606 GN=GSTP1 PE=1 SV=1	0.05172413793103448	tr|K7EQ03|K7EQ03_HUMAN RNA-binding protein 42 OS=Homo sapiens OX=9606 GN=RBM42 PE=1 SV=1	0.2196078431372549
tr|E7EU85|E7EU85_HUMAN Fragile X mental retardation syndrome-related protein 1 OS=Homo sapiens OX=9606 GN=FXR1 PE=1 SV=1	0.15976331360946747	tr|H7C2Q8|H7C2Q8_HUMAN EBNA1 binding protein 2, isoform CRA_d OS=Homo sapiens OX=9606 GN=EBNA1BP2 PE=1 SV=1	0.16216216216216217	tr|S4R455|S4R455_HUMAN 39S ribosomal protein L19, mitochondrial (Fragment) OS=Homo sapiens OX=9606 GN=MRPL19 PE=1 SV=1	0.05172413793103448	sp|O00401|WASL_HUMAN Neural Wiskott-Aldrich syndrome protein OS=Homo sapiens OX=9606 GN=WASL PE=1 SV=2	0.21957671957671956
tr|E9PFF5|E9PFF5_HUMAN Fragile X mental retardation syndrome-related protein 1 OS=Homo sapiens OX=9606 GN=FXR1 PE=1 SV=1	0.15976331360946747	tr|C9JHK9|C9JHK9_HUMAN ATP-binding cassette sub-family F member 2 (Fragment) OS=Homo sapiens OX=9606 GN=ABCF2 PE=1 SV=1	0.16216216216216217	tr|E9PRL4|E9PRL4_HUMAN Tripartite motif-containing protein 29 OS=Homo sapiens OX=9606 GN=TRIM29 PE=1 SV=1	0.05172413793103448	sp|P27708|PYR1_HUMAN CAD protein OS=Homo sapiens OX=9606 GN=CAD PE=1 SV=3	0.21951219512195122
tr|H0Y5S9|H0Y5S9_HUMAN Casein kinase I isoform epsilon (Fragment) OS=Homo sapiens OX=9606 GN=CSNK1E PE=1 SV=1	0.15966386554621848	tr|A0A087X1P4|A0A087X1P4_HUMAN Zinc finger protein 334, isoform CRA_a OS=Homo sapiens OX=9606 GN=ZNF334 PE=1 SV=1	0.16216216216216217	tr|E1CEI4|E1CEI4_HUMAN Glutamate--cysteine ligase catalytic subunit OS=Homo sapiens OX=9606 GN=GCLC PE=1 SV=1	0.05172413793103448	sp|Q6EMK4|VASN_HUMAN Vasorin OS=Homo sapiens OX=9606 GN=VASN PE=1 SV=1	0.21951219512195122
sp|P98179|RBM3_HUMAN RNA-binding protein 3 OS=Homo sapiens OX=9606 GN=RBM3 PE=1 SV=1	0.1595744680851064	tr|Q8N3P8|Q8N3P8_HUMAN Zinc finger protein 334 OS=Homo sapiens OX=9606 GN=ZNF334 PE=1 SV=1	0.16216216216216217	tr|A0A0A0MSE1|A0A0A0MSE1_HUMAN Receptor protein-tyrosine kinase OS=Homo sapiens OX=9606 GN=ERBB4 PE=1 SV=2	0.05161290322580645	sp|Q9NYB9|ABI2_HUMAN Abl interactor 2 OS=Homo sapiens OX=9606 GN=ABI2 PE=1 SV=1	0.21951219512195122
tr|H3BU61|H3BU61_HUMAN Hydroxyacylglutathione hydrolase-like protein (Fragment) OS=Homo sapiens OX=9606 GN=HAGHL PE=4 SV=2	0.1595744680851064	tr|E9PRA5|E9PRA5_HUMAN Sodium/potassium-transporting ATPase subunit alpha-4 OS=Homo sapiens OX=9606 GN=ATP1A4 PE=1 SV=1	0.16216216216216217	tr|E7ES87|E7ES87_HUMAN Paired box protein Pax-5 OS=Homo sapiens OX=9606 GN=PAX5 PE=1 SV=1	0.05161290322580645	tr|F8VPD4|F8VPD4_HUMAN CAD protein OS=Homo sapiens OX=9606 GN=CAD PE=1 SV=1	0.21951219512195122
tr|Q7Z554|Q7Z554_HUMAN Troponin T cardiac isoform OS=Homo sapiens OX=9606 GN=TNNT2 PE=1 SV=1	0.1595744680851064	tr|H7C5R5|H7C5R5_HUMAN Eukaryotic translation initiation factor 2A (Fragment) OS=Homo sapiens OX=9606 GN=EIF2A PE=1 SV=1	0.16216216216216217	sp|A6NF83|NUPR2_HUMAN Nuclear protein 2 OS=Homo sapiens OX=9606 GN=NUPR2 PE=2 SV=1	0.05154639175257732	tr|A0A1W2PP83|A0A1W2PP83_HUMAN POU domain, class 5, transcription factor 1 OS=Homo sapiens OX=9606 GN=POU5F1 PE=1 SV=1	0.21951219512195122
tr|A0A0J9YW63|A0A0J9YW63_HUMAN Ladinin-1 (Fragment) OS=Homo sapiens OX=9606 GN=LAD1 PE=1 SV=1	0.1595744680851064	tr|C9JZV3|C9JZV3_HUMAN ATP-binding cassette sub-family F member 2 (Fragment) OS=Homo sapiens OX=9606 GN=ABCF2 PE=1 SV=8	0.16216216216216217	tr|A0A1B0GUG2|A0A1B0GUG2_HUMAN AT-rich interactive domain-containing protein 1B (Fragment) OS=Homo sapiens OX=9606 GN=ARID1B PE=1 SV=1	0.05154639175257732	tr|Q9NW25|Q9NW25_HUMAN Single stranded DNA binding protein 3, isoform CRA_c OS=Homo sapiens OX=9606 GN=SSBP3 PE=1 SV=1	0.21942446043165467
sp|Q504Y2|PKDCC_HUMAN Extracellular tyrosine-protein kinase PKDCC OS=Homo sapiens OX=9606 GN=PKDCC PE=2 SV=2	0.15942028985507245	tr|H0YNX3|H0YNX3_HUMAN Mortality factor 4-like protein 1 (Fragment) OS=Homo sapiens OX=9606 GN=MORF4L1 PE=1 SV=1	0.16216216216216217	sp|Q92841|DDX17_HUMAN Probable ATP-dependent RNA helicase DDX17 OS=Homo sapiens OX=9606 GN=DDX17 PE=1 SV=2	0.05144694533762058	sp|P15941|MUC1_HUMAN Mucin-1 OS=Homo sapiens OX=9606 GN=MUC1 PE=1 SV=3	0.21941747572815534
sp|A6NLJ0|C2C4B_HUMAN C2 calcium-dependent domain-containing protein 4B OS=Homo sapiens OX=9606 GN=C2CD4B PE=2 SV=1	0.15942028985507245	tr|A0A0B4J1Y0|A0A0B4J1Y0_HUMAN Zinc finger protein 334, isoform CRA_b OS=Homo sapiens OX=9606 GN=ZNF334 PE=1 SV=1	0.16216216216216217	tr|A0A1X7SBZ2|A0A1X7SBZ2_HUMAN Probable ATP-dependent RNA helicase DDX17 OS=Homo sapiens OX=9606 GN=DDX17 PE=1 SV=1	0.05144694533762058	sp|Q96A84|EMID1_HUMAN EMI domain-containing protein 1 OS=Homo sapiens OX=9606 GN=EMID1 PE=2 SV=1	0.2191780821917808
tr|H7C361|H7C361_HUMAN Fanconi anemia core complex-associated protein 20 (Fragment) OS=Homo sapiens OX=9606 GN=FAAP20 PE=1 SV=1	0.15942028985507245	sp|Q8N4P6|LRC71_HUMAN Leucine-rich repeat-containing protein 71 OS=Homo sapiens OX=9606 GN=LRRC71 PE=2 SV=1	0.16201117318435754	tr|H0Y4P7|H0Y4P7_HUMAN Collagen alpha-1(XII) chain (Fragment) OS=Homo sapiens OX=9606 GN=COL12A1 PE=1 SV=1	0.05142857142857143	tr|D6RHX1|D6RHX1_HUMAN Mucin-7 (Fragment) OS=Homo sapiens OX=9606 GN=MUC7 PE=1 SV=1	0.2191780821917808
sp|Q8NDY6|BHE23_HUMAN Class E basic helix-loop-helix protein 23 OS=Homo sapiens OX=9606 GN=BHLHE23 PE=2 SV=1	0.1592920353982301	tr|C9J2N3|C9J2N3_HUMAN Zinc finger protein 40 (Fragment) OS=Homo sapiens OX=9606 GN=HIVEP1 PE=1 SV=1	0.1619718309859155	tr|C9JUT4|C9JUT4_HUMAN LIM domain containing preferred translocation partner in lipoma, isoform CRA_e OS=Homo sapiens OX=9606 GN=LPP PE=1 SV=1	0.0514018691588785	tr|I3L2T6|I3L2T6_HUMAN Lipopolysaccharide-induced tumor necrosis factor-alpha factor OS=Homo sapiens OX=9606 GN=LITAF PE=1 SV=1	0.21904761904761905
sp|Q9BX95|SGPP1_HUMAN Sphingosine-1-phosphate phosphatase 1 OS=Homo sapiens OX=9606 GN=SGPP1 PE=1 SV=2	0.1592920353982301	tr|F8W6C2|F8W6C2_HUMAN SPATS2-like protein (Fragment) OS=Homo sapiens OX=9606 GN=SPATS2L PE=1 SV=8	0.1619047619047619	tr|H0YKA1|H0YKA1_HUMAN Teashirt homolog 1 (Fragment) OS=Homo sapiens OX=9606 GN=TSHZ1 PE=4 SV=1	0.05128205128205128	tr|E7ETH1|E7ETH1_HUMAN Potassium voltage-gated channel subfamily C member 3 OS=Homo sapiens OX=9606 GN=KCNC3 PE=1 SV=1	0.21885521885521886
sp|Q7L014|DDX46_HUMAN Probable ATP-dependent RNA helicase DDX46 OS=Homo sapiens OX=9606 GN=DDX46 PE=1 SV=2	0.15926892950391644	tr|E7ETZ8|E7ETZ8_HUMAN Microtubule-associated protein 9 OS=Homo sapiens OX=9606 GN=MAP9 PE=1 SV=1	0.16179001721170397	tr|M0R0K8|M0R0K8_HUMAN Heterogeneous nuclear ribonucleoprotein U-like protein 1 (Fragment) OS=Homo sapiens OX=9606 GN=HNRNPUL1 PE=1 SV=1	0.05128205128205128	sp|Q96BF3|TMIG2_HUMAN Transmembrane and immunoglobulin domain-containing protein 2 OS=Homo sapiens OX=9606 GN=TMIGD2 PE=1 SV=2	0.21875
tr|R9WNI0|R9WNI0_HUMAN Fragile X mental retardation 1 OS=Homo sapiens OX=9606 GN=FMR1 PE=1 SV=1	0.1590909090909091	sp|O96020|CCNE2_HUMAN G1/S-specific cyclin-E2 OS=Homo sapiens OX=9606 GN=CCNE2 PE=1 SV=1	0.16176470588235295	tr|A0A1B0GTX8|A0A1B0GTX8_HUMAN Voltage-dependent L-type calcium channel subunit beta-4 OS=Homo sapiens OX=9606 GN=CACNB4 PE=1 SV=1	0.05128205128205128	tr|H3BQX7|H3BQX7_HUMAN Ataxin-2-like protein (Fragment) OS=Homo sapiens OX=9606 GN=ATXN2L PE=1 SV=1	0.21875
tr|A0A1B0GTG1|A0A1B0GTG1_HUMAN IQ motif and ankyrin repeat-containing 1 OS=Homo sapiens OX=9606 GN=IQANK1 PE=4 SV=1	0.1590909090909091	sp|Q9BZA0|TTY10_HUMAN Putative transcript Y 10 protein OS=Homo sapiens OX=9606 GN=TTTY10 PE=5 SV=1	0.16176470588235295	tr|B4DRK2|B4DRK2_HUMAN cDNA FLJ56233, highly similar to Catenin delta-2 OS=Homo sapiens OX=9606 GN=CTNND2 PE=1 SV=1	0.05121293800539083	tr|A0A0B4J2A9|A0A0B4J2A9_HUMAN Transmembrane and immunoglobulin domain-containing protein 2 OS=Homo sapiens OX=9606 GN=TMIGD2 PE=1 SV=1	0.21875
tr|M0R1H0|M0R1H0_HUMAN rRNA 2'-O-methyltransferase fibrillarin (Fragment) OS=Homo sapiens OX=9606 GN=FBL PE=1 SV=1	0.1590909090909091	tr|A0A0U1RRJ4|A0A0U1RRJ4_HUMAN Probable global transcription activator SNF2L2 (Fragment) OS=Homo sapiens OX=9606 GN=SMARCA2 PE=1 SV=1	0.16176470588235295	sp|Q32P51|RA1L2_HUMAN Heterogeneous nuclear ribonucleoprotein A1-like 2 OS=Homo sapiens OX=9606 GN=HNRNPA1L2 PE=2 SV=2	0.05113636363636364	tr|V9GZ26|V9GZ26_HUMAN Protein FAM110A (Fragment) OS=Homo sapiens OX=9606 GN=FAM110A PE=1 SV=1	0.21875
tr|V9GYC0|V9GYC0_HUMAN 2-(3-amino-3-carboxypropyl)histidine synthase subunit 1 (Fragment) OS=Homo sapiens OX=9606 GN=DPH1 PE=1 SV=1	0.1588785046728972	tr|H3BQZ5|H3BQZ5_HUMAN UPF0235 protein C15orf40 OS=Homo sapiens OX=9606 GN=C15orf40 PE=1 SV=1	0.16176470588235295	sp|Q9NQ03|SCRT2_HUMAN Transcriptional repressor scratch 2 OS=Homo sapiens OX=9606 GN=SCRT2 PE=2 SV=3	0.05113636363636364	tr|J3KS27|J3KS27_HUMAN ADP-ribosylation factor-binding protein GGA3 (Fragment) OS=Homo sapiens OX=9606 GN=GGA3 PE=1 SV=1	0.21875
tr|F8VRK2|F8VRK2_HUMAN Periphilin-1 OS=Homo sapiens OX=9606 GN=PPHLN1 PE=1 SV=1	0.1588785046728972	tr|B8ZZL1|B8ZZL1_HUMAN PTB domain-containing engulfment adapter protein 1 (Fragment) OS=Homo sapiens OX=9606 GN=GULP1 PE=1 SV=1	0.16176470588235295	tr|F8VZ56|F8VZ56_HUMAN Periodic tryptophan protein 1 homolog (Fragment) OS=Homo sapiens OX=9606 GN=PWP1 PE=1 SV=1	0.05102040816326531	sp|Q9Y5W3|KLF2_HUMAN Krueppel-like factor 2 OS=Homo sapiens OX=9606 GN=KLF2 PE=1 SV=2	0.21863799283154123
tr|M0R2B0|M0R2B0_HUMAN rRNA 2'-O-methyltransferase fibrillarin (Fragment) OS=Homo sapiens OX=9606 GN=FBL PE=1 SV=1	0.1588785046728972	tr|A0A0J9YW10|A0A0J9YW10_HUMAN Nuclear pore complex-interacting protein family member A1 (Fragment) OS=Homo sapiens OX=9606 GN=NPIPA1 PE=4 SV=1	0.16176470588235295	tr|H0YM65|H0YM65_HUMAN Homeobox protein Meis2 OS=Homo sapiens OX=9606 GN=MEIS2 PE=1 SV=1	0.05102040816326531	tr|A0A0U1RQP1|A0A0U1RQP1_HUMAN Dynamin-1 OS=Homo sapiens OX=9606 GN=DNM1 PE=1 SV=1	0.2185430463576159
tr|F8WEP2|F8WEP2_HUMAN ADP-ribosylation factor-like protein 6-interacting protein 4 OS=Homo sapiens OX=9606 GN=ARL6IP4 PE=1 SV=1	0.1588235294117647	tr|A0A087WTY4|A0A087WTY4_HUMAN Centromere protein F OS=Homo sapiens OX=9606 GN=CENPF PE=1 SV=1	0.16176470588235295	tr|F5H1W4|F5H1W4_HUMAN Cleavage and polyadenylation-specificity factor subunit 7 OS=Homo sapiens OX=9606 GN=CPSF7 PE=1 SV=1	0.05102040816326531	sp|O15399|NMDE4_HUMAN Glutamate receptor ionotropic, NMDA 2D OS=Homo sapiens OX=9606 GN=GRIN2D PE=1 SV=2	0.2184873949579832
tr|H3BTH3|H3BTH3_HUMAN 60S ribosomal protein L13 OS=Homo sapiens OX=9606 GN=RPL13 PE=1 SV=1	0.15873015873015872	tr|F8VQF2|F8VQF2_HUMAN Transmembrane and coiled-coil domain protein 3 (Fragment) OS=Homo sapiens OX=9606 GN=TMCC3 PE=1 SV=1	0.16176470588235295	sp|P09016|HXD4_HUMAN Homeobox protein Hox-D4 OS=Homo sapiens OX=9606 GN=HOXD4 PE=2 SV=3	0.050980392156862744	sp|Q15797|SMAD1_HUMAN Mothers against decapentaplegic homolog 1 OS=Homo sapiens OX=9606 GN=SMAD1 PE=1 SV=1	0.2184873949579832
tr|A0A2R8Y6Y8|A0A2R8Y6Y8_HUMAN Ewing's tumor-associated antigen 1 OS=Homo sapiens OX=9606 GN=ETAA1 PE=1 SV=1	0.15853658536585366	tr|F8WB45|F8WB45_HUMAN Nuclear pore complex-interacting protein family member A1 (Fragment) OS=Homo sapiens OX=9606 GN=NPIPA1 PE=4 SV=1	0.16176470588235295	tr|A0A1B0GVF0|A0A1B0GVF0_HUMAN Voltage-dependent L-type calcium channel subunit beta-4 OS=Homo sapiens OX=9606 GN=CACNB4 PE=1 SV=1	0.050955414012738856	tr|H3BPQ7|H3BPQ7_HUMAN Ataxin-2-like protein (Fragment) OS=Homo sapiens OX=9606 GN=ATXN2L PE=4 SV=1	0.21818181818181817
tr|H3BV57|H3BV57_HUMAN Thymidine kinase 2, mitochondrial OS=Homo sapiens OX=9606 GN=TK2 PE=1 SV=1	0.15833333333333333	sp|Q5MJ08|SPXN4_HUMAN Sperm protein associated with the nucleus on the X chromosome N4 OS=Homo sapiens OX=9606 GN=SPANXN4 PE=3 SV=1	0.16161616161616163	tr|A0A1W2PQ51|A0A1W2PQ51_HUMAN Probable ATP-dependent RNA helicase DDX17 OS=Homo sapiens OX=9606 GN=DDX17 PE=1 SV=1	0.050955414012738856	tr|E9PFP1|E9PFP1_HUMAN Phosphatidylinositol 3-kinase regulatory subunit beta OS=Homo sapiens OX=9606 GN=PIK3R2 PE=1 SV=1	0.21808510638297873
tr|H7C2G8|H7C2G8_HUMAN Protein SON (Fragment) OS=Homo sapiens OX=9606 GN=SON PE=1 SV=1	0.15824915824915825	tr|Q5JSK6|Q5JSK6_HUMAN High mobility group nucleosome-binding domain-containing protein 5 (Fragment) OS=Homo sapiens OX=9606 GN=HMGN5 PE=1 SV=1	0.16149068322981366	tr|E9PNU3|E9PNU3_HUMAN Immunoglobulin-like domain-containing receptor 2 OS=Homo sapiens OX=9606 GN=ILDR2 PE=1 SV=1	0.05090909090909091	sp|P52945|PDX1_HUMAN Pancreas/duodenum homeobox protein 1 OS=Homo sapiens OX=9606 GN=PDX1 PE=1 SV=1	0.21800947867298578
sp|Q6ZUT9|DEN5B_HUMAN DENN domain-containing protein 5B OS=Homo sapiens OX=9606 GN=DENND5B PE=1 SV=2	0.15789473684210525	sp|Q9BRJ6|CG050_HUMAN Uncharacterized protein C7orf50 OS=Homo sapiens OX=9606 GN=C7orf50 PE=1 SV=1	0.16129032258064516	sp|Q9BZR9|TRIM8_HUMAN E3 ubiquitin-protein ligase TRIM8 OS=Homo sapiens OX=9606 GN=TRIM8 PE=1 SV=2	0.05084745762711865	sp|O95466|FMNL1_HUMAN Formin-like protein 1 OS=Homo sapiens OX=9606 GN=FMNL1 PE=1 SV=3	0.21800947867298578
sp|P0DPK2|H3Y_HUMAN Histone H3.Y OS=Homo sapiens OX=9606 PE=1 SV=1	0.15789473684210525	sp|Q03169|TNAP2_HUMAN Tumor necrosis factor alpha-induced protein 2 OS=Homo sapiens OX=9606 GN=TNFAIP2 PE=2 SV=2	0.16129032258064516	sp|P0C7X5|ZN806_HUMAN Zinc finger protein 806 OS=Homo sapiens OX=9606 GN=ZNF806 PE=3 SV=1	0.05084745762711865	sp|Q8N9F0|NAT8L_HUMAN N-acetylaspartate synthetase OS=Homo sapiens OX=9606 GN=NAT8L PE=1 SV=3	0.21794871794871795
sp|Q14197|ICT1_HUMAN Peptidyl-tRNA hydrolase ICT1, mitochondrial OS=Homo sapiens OX=9606 GN=MRPL58 PE=1 SV=1	0.15789473684210525	tr|E9PLV4|E9PLV4_HUMAN PHD finger protein 21A (Fragment) OS=Homo sapiens OX=9606 GN=PHF21A PE=1 SV=8	0.16129032258064516	tr|F8VWR1|F8VWR1_HUMAN 60S ribosomal protein L6 (Fragment) OS=Homo sapiens OX=9606 GN=RPL6 PE=1 SV=2	0.05084745762711865	tr|J3QKX6|J3QKX6_HUMAN SWI/SNF-related matrix-associated actin-dependent regulator of chromatin subfamily E member 1 (Fragment) OS=Homo sapiens OX=9606 GN=SMARCE1 PE=1 SV=2	0.21794871794871795
sp|Q9NSY0|NRBP2_HUMAN Nuclear receptor-binding protein 2 OS=Homo sapiens OX=9606 GN=NRBP2 PE=1 SV=2	0.15789473684210525	tr|A0A087WYL7|A0A087WYL7_HUMAN Mediator of RNA polymerase II transcription subunit 6 OS=Homo sapiens OX=9606 GN=MED6 PE=1 SV=1	0.16129032258064516	tr|M0R065|M0R065_HUMAN SURP and G-patch domain-containing protein 2 (Fragment) OS=Homo sapiens OX=9606 GN=SUGP2 PE=1 SV=1	0.05084745762711865	sp|P0DN24|CC086_HUMAN Uncharacterized protein C3orf86 OS=Homo sapiens OX=9606 GN=C3orf86 PE=4 SV=1	0.21782178217821782
sp|Q8N8R7|AL14E_HUMAN ARL14 effector protein OS=Homo sapiens OX=9606 GN=ARL14EP PE=1 SV=1	0.15789473684210525	tr|A0A087WYF4|A0A087WYF4_HUMAN Zinc finger protein 302 OS=Homo sapiens OX=9606 GN=ZNF302 PE=1 SV=1	0.16129032258064516	tr|E5RI68|E5RI68_HUMAN Clavesin-1 (Fragment) OS=Homo sapiens OX=9606 GN=CLVS1 PE=1 SV=1	0.05084745762711865	tr|B8ZZW8|B8ZZW8_HUMAN F-BAR and double SH3 domains protein 2 OS=Homo sapiens OX=9606 GN=FCHSD2 PE=1 SV=1	0.21782178217821782
tr|D6RC60|D6RC60_HUMAN Nucleolar protein 16 OS=Homo sapiens OX=9606 GN=NOP16 PE=1 SV=1	0.15789473684210525	tr|E7EVR1|E7EVR1_HUMAN Zinc finger protein 302 OS=Homo sapiens OX=9606 GN=ZNF302 PE=1 SV=1	0.16129032258064516	tr|M0QZV6|M0QZV6_HUMAN Heterogeneous nuclear ribonucleoprotein U-like protein 1 (Fragment) OS=Homo sapiens OX=9606 GN=HNRNPUL1 PE=1 SV=1	0.05084745762711865	tr|M0R087|M0R087_HUMAN Zinc finger protein 575 (Fragment) OS=Homo sapiens OX=9606 GN=ZNF575 PE=1 SV=1	0.21782178217821782
tr|A0A2R8YGQ5|A0A2R8YGQ5_HUMAN Alpha-tectorin (Fragment) OS=Homo sapiens OX=9606 GN=TECTA PE=1 SV=1	0.15789473684210525	tr|A0A087X069|A0A087X069_HUMAN Probable ATP-dependent RNA helicase DDX52 OS=Homo sapiens OX=9606 GN=DDX52 PE=1 SV=1	0.16129032258064516	tr|A0A1W2PNW1|A0A1W2PNW1_HUMAN Signal transducer and activator of transcription OS=Homo sapiens OX=9606 GN=STAT6 PE=1 SV=1	0.05084745762711865	tr|M0QZW5|M0QZW5_HUMAN Hepatocyte nuclear factor 3-gamma (Fragment) OS=Homo sapiens OX=9606 GN=FOXA3 PE=4 SV=8	0.21782178217821782
tr|V9GYZ0|V9GYZ0_HUMAN HCG39342, isoform CRA_b OS=Homo sapiens OX=9606 GN=PANK2 PE=1 SV=1	0.15789473684210525	tr|H3BR42|H3BR42_HUMAN Biogenesis of lysosome-related organelles complex 1 subunit 6 OS=Homo sapiens OX=9606 GN=BLOC1S6 PE=1 SV=1	0.16129032258064516	tr|A0A1B0GUW5|A0A1B0GUW5_HUMAN RNA-binding motif, single-stranded-interacting protein 3 (Fragment) OS=Homo sapiens OX=9606 GN=RBMS3 PE=1 SV=1	0.050793650793650794	tr|J3QRS9|J3QRS9_HUMAN BUB3-interacting and GLEBS motif-containing protein ZNF207 OS=Homo sapiens OX=9606 GN=ZNF207 PE=1 SV=1	0.21779859484777517
tr|I3L1T5|I3L1T5_HUMAN Coronin-7 (Fragment) OS=Homo sapiens OX=9606 GN=CORO7 PE=4 SV=1	0.15789473684210525	sp|Q15431|SYCP1_HUMAN Synaptonemal complex protein 1 OS=Homo sapiens OX=9606 GN=SYCP1 PE=1 SV=2	0.16117216117216118	tr|A0A1B0GUF0|A0A1B0GUF0_HUMAN Membrane-associated guanylate kinase, WW and PDZ domain-containing protein 2 OS=Homo sapiens OX=9606 GN=MAGI2 PE=1 SV=1	0.05078125	sp|P0CJ78|ZN865_HUMAN Zinc finger protein 865 OS=Homo sapiens OX=9606 GN=ZNF865 PE=1 SV=1	0.2177650429799427
tr|R4GMV4|R4GMV4_HUMAN Dipeptidyl peptidase 2 (Fragment) OS=Homo sapiens OX=9606 GN=DPP7 PE=1 SV=1	0.15789473684210525	tr|A0A087WZC3|A0A087WZC3_HUMAN Synaptonemal complex protein 1 OS=Homo sapiens OX=9606 GN=SYCP1 PE=1 SV=1	0.16117216117216118	tr|B1AN91|B1AN91_HUMAN Eukaryotic translation initiation factor 4 gamma 3 (Fragment) OS=Homo sapiens OX=9606 GN=EIF4G3 PE=1 SV=1	0.05069124423963134	tr|A0A1W2PP79|A0A1W2PP79_HUMAN Eukaryotic translation initiation factor 3 subunit F OS=Homo sapiens OX=9606 GN=EIF3F PE=1 SV=1	0.21774193548387097
tr|F8WB71|F8WB71_HUMAN Extracellular tyrosine-protein kinase PKDCC OS=Homo sapiens OX=9606 GN=PKDCC PE=4 SV=1	0.15789473684210525	tr|H0YBV7|H0YBV7_HUMAN Luc7-like protein 3 (Fragment) OS=Homo sapiens OX=9606 GN=LUC7L3 PE=1 SV=1	0.16101694915254236	sp|P08922|ROS1_HUMAN Proto-oncogene tyrosine-protein kinase ROS OS=Homo sapiens OX=9606 GN=ROS1 PE=1 SV=3	0.05063291139240506	tr|E9PQV8|E9PQV8_HUMAN Eukaryotic translation initiation factor 3 subunit F OS=Homo sapiens OX=9606 GN=EIF3F PE=1 SV=1	0.21774193548387097
tr|A0A2R8Y811|A0A2R8Y811_HUMAN 40S ribosomal protein S14 (Fragment) OS=Homo sapiens OX=9606 GN=RPS14 PE=1 SV=1	0.15789473684210525	tr|H3BU93|H3BU93_HUMAN PSME3-interacting protein OS=Homo sapiens OX=9606 GN=FAM192A PE=1 SV=1	0.16101694915254236	sp|Q92692|NECT2_HUMAN Nectin-2 OS=Homo sapiens OX=9606 GN=NECTIN2 PE=1 SV=1	0.05063291139240506	sp|P02462|CO4A1_HUMAN Collagen alpha-1(IV) chain OS=Homo sapiens OX=9606 GN=COL4A1 PE=1 SV=4	0.21773049645390072
tr|G3V218|G3V218_HUMAN HCG1641699, isoform CRA_b OS=Homo sapiens OX=9606 GN=LBX2 PE=4 SV=1	0.15789473684210525	sp|P42285|MTREX_HUMAN Exosome RNA helicase MTR4 OS=Homo sapiens OX=9606 GN=MTREX PE=1 SV=3	0.16091954022988506	tr|Q5H8Y1|Q5H8Y1_HUMAN Tyrosine-protein kinase receptor OS=Homo sapiens OX=9606 GN=ROS1 PE=3 SV=1	0.05063291139240506	tr|B0QYK4|B0QYK4_HUMAN EMI domain-containing protein 1 OS=Homo sapiens OX=9606 GN=EMID1 PE=1 SV=1	0.2177121771217712
tr|M0QX12|M0QX12_HUMAN RAS protein activator-like-3 (Fragment) OS=Homo sapiens OX=9606 GN=RASAL3 PE=1 SV=1	0.15789473684210525	tr|H7BYJ6|H7BYJ6_HUMAN Histone-lysine N-methyltransferase 2A (Fragment) OS=Homo sapiens OX=9606 GN=KMT2A PE=1 SV=1	0.16083916083916083	tr|A0A2R8Y723|A0A2R8Y723_HUMAN Transcriptional activator GLI3 OS=Homo sapiens OX=9606 GN=GLI3 PE=1 SV=1	0.05063291139240506	tr|E5RJE7|E5RJE7_HUMAN Protein CBFA2T1 (Fragment) OS=Homo sapiens OX=9606 GN=RUNX1T1 PE=1 SV=1	0.21739130434782608
tr|A0A096LNN2|A0A096LNN2_HUMAN Cytochrome P450 26A1 OS=Homo sapiens OX=9606 GN=CYP26A1 PE=4 SV=1	0.15789473684210525	sp|Q9UPM8|AP4E1_HUMAN AP-4 complex subunit epsilon-1 OS=Homo sapiens OX=9606 GN=AP4E1 PE=1 SV=2	0.16071428571428573	tr|C9JED7|C9JED7_HUMAN TBC1 domain family member 5 (Fragment) OS=Homo sapiens OX=9606 GN=TBC1D5 PE=1 SV=1	0.05063291139240506	tr|U3KQD0|U3KQD0_HUMAN Synaptopodin 2-like protein (Fragment) OS=Homo sapiens OX=9606 GN=SYNPO2L PE=1 SV=1	0.21739130434782608
tr|E7ET36|E7ET36_HUMAN Transferrin receptor protein 2 OS=Homo sapiens OX=9606 GN=TFR2 PE=1 SV=1	0.15789473684210525	sp|O15213|WDR46_HUMAN WD repeat-containing protein 46 OS=Homo sapiens OX=9606 GN=WDR46 PE=1 SV=3	0.16071428571428573	tr|X6R4Y8|X6R4Y8_HUMAN Transcription factor AP-2-beta (Fragment) OS=Homo sapiens OX=9606 GN=TFAP2B PE=1 SV=1	0.050505050505050504	tr|A0A0C4DH07|A0A0C4DH07_HUMAN Latent-transforming growth factor beta-binding protein 4 OS=Homo sapiens OX=9606 GN=LTBP4 PE=1 SV=1	0.21727019498607242
tr|A0A2R8Y7G9|A0A2R8Y7G9_HUMAN Uncharacterized protein OS=Homo sapiens OX=9606 GN=H3.Y PE=3 SV=1	0.15789473684210525	tr|A0A1C7CYY2|A0A1C7CYY2_HUMAN Coiled-coil domain containing 7, isoform CRA_b OS=Homo sapiens OX=9606 GN=CCDC7 PE=1 SV=1	0.16071428571428573	tr|K7EJE4|K7EJE4_HUMAN DNA-binding protein RFX2 (Fragment) OS=Homo sapiens OX=9606 GN=RFX2 PE=1 SV=1	0.050505050505050504	sp|P42768|WASP_HUMAN Wiskott-Aldrich syndrome protein OS=Homo sapiens OX=9606 GN=WAS PE=1 SV=4	0.21717171717171718
tr|C9JUA4|C9JUA4_HUMAN ZZ-type zinc finger-containing protein 3 (Fragment) OS=Homo sapiens OX=9606 GN=ZZZ3 PE=4 SV=8	0.15789473684210525	tr|E9PP05|E9PP05_HUMAN Leucine zipper protein 2 (Fragment) OS=Homo sapiens OX=9606 GN=LUZP2 PE=1 SV=1	0.16071428571428573	tr|F8VP89|F8VP89_HUMAN Eukaryotic translation initiation factor 4B (Fragment) OS=Homo sapiens OX=9606 GN=EIF4B PE=1 SV=1	0.05045871559633028	sp|P20908|CO5A1_HUMAN Collagen alpha-1(V) chain OS=Homo sapiens OX=9606 GN=COL5A1 PE=1 SV=3	0.21711456859971712
tr|H3BQJ0|H3BQJ0_HUMAN Centromere protein T OS=Homo sapiens OX=9606 GN=CENPT PE=1 SV=1	0.15789473684210525	tr|K7EIY0|K7EIY0_HUMAN Tyrosine-protein phosphatase non-receptor type 2 (Fragment) OS=Homo sapiens OX=9606 GN=PTPN2 PE=1 SV=1	0.16071428571428573	tr|A0A140T997|A0A140T997_HUMAN HLA class I histocompatibility antigen, B-46 alpha chain (Fragment) OS=Homo sapiens OX=9606 GN=HLA-B PE=1 SV=1	0.05042016806722689	sp|Q86XK2|FBX11_HUMAN F-box only protein 11 OS=Homo sapiens OX=9606 GN=FBXO11 PE=1 SV=3	0.21686746987951808
tr|M0R0A6|M0R0A6_HUMAN UPF0692 protein C19orf54 OS=Homo sapiens OX=9606 GN=C19orf54 PE=4 SV=1	0.15789473684210525	tr|D6RHV7|D6RHV7_HUMAN Threonine--tRNA ligase, cytoplasmic OS=Homo sapiens OX=9606 GN=TARS PE=1 SV=1	0.16071428571428573	tr|C9J348|C9J348_HUMAN Sorbin and SH3 domain-containing protein 2 (Fragment) OS=Homo sapiens OX=9606 GN=SORBS2 PE=1 SV=1	0.05042016806722689	sp|Q96MA1|DMRTB_HUMAN Doublesex- and mab-3-related transcription factor B1 OS=Homo sapiens OX=9606 GN=DMRTB1 PE=2 SV=1	0.21678321678321677
tr|Q1T7F5|Q1T7F5_HUMAN Zinc finger protein 534 OS=Homo sapiens OX=9606 GN=ZNF534 PE=2 SV=1	0.15789473684210525	tr|K7EP01|K7EP01_HUMAN Histone H3.3 OS=Homo sapiens OX=9606 GN=H3F3B PE=1 SV=1	0.16071428571428573	tr|E9PSH6|E9PSH6_HUMAN Ubiquitin carboxyl-terminal hydrolase 2 (Fragment) OS=Homo sapiens OX=9606 GN=USP2 PE=1 SV=8	0.05042016806722689	tr|H7BYJ6|H7BYJ6_HUMAN Histone-lysine N-methyltransferase 2A (Fragment) OS=Homo sapiens OX=9606 GN=KMT2A PE=1 SV=1	0.21678321678321677
sp|Q13427|PPIG_HUMAN Peptidyl-prolyl cis-trans isomerase G OS=Homo sapiens OX=9606 GN=PPIG PE=1 SV=2	0.15772357723577235	tr|A0A087X1T8|A0A087X1T8_HUMAN Isoaspartyl peptidase/L-asparaginase (Fragment) OS=Homo sapiens OX=9606 GN=ASRGL1 PE=4 SV=1	0.16071428571428573	sp|Q93052|LPP_HUMAN Lipoma-preferred partner OS=Homo sapiens OX=9606 GN=LPP PE=1 SV=1	0.05012531328320802	sp|A0A1B0GWB2|PRT1B_HUMAN Proline rich transmembrane protein 1B OS=Homo sapiens OX=9606 GN=PRRT1B PE=3 SV=1	0.21666666666666667
tr|E9PG73|E9PG73_HUMAN Peptidyl-prolyl cis-trans isomerase G OS=Homo sapiens OX=9606 GN=PPIG PE=1 SV=1	0.15772357723577235	tr|F6XU50|F6XU50_HUMAN Helicase, lymphoid-specific, isoform CRA_l OS=Homo sapiens OX=9606 GN=HELLS PE=1 SV=1	0.16071428571428573	sp|Q06124|PTN11_HUMAN Tyrosine-protein phosphatase non-receptor type 11 OS=Homo sapiens OX=9606 GN=PTPN11 PE=1 SV=2	0.05	tr|C9IYD2|C9IYD2_HUMAN Nuclear pore complex-interacting protein family, member B12 OS=Homo sapiens OX=9606 GN=NPIPB12 PE=4 SV=2	0.21666666666666667
sp|B3EWF7|EP2A2_HUMAN Laforin, isoform 9 OS=Homo sapiens OX=9606 GN=EPM2A PE=1 SV=1	0.15765765765765766	sp|Q8NDV3|SMC1B_HUMAN Structural maintenance of chromosomes protein 1B OS=Homo sapiens OX=9606 GN=SMC1B PE=2 SV=2	0.16037735849056603	sp|Q07020|RL18_HUMAN 60S ribosomal protein L18 OS=Homo sapiens OX=9606 GN=RPL18 PE=1 SV=2	0.05	tr|H0YC66|H0YC66_HUMAN Disintegrin and metalloproteinase domain-containing protein 19 (Fragment) OS=Homo sapiens OX=9606 GN=ADAM19 PE=1 SV=1	0.21666666666666667
sp|P83369|LSM11_HUMAN U7 snRNA-associated Sm-like protein LSm11 OS=Homo sapiens OX=9606 GN=LSM11 PE=1 SV=2	0.15748031496062992	tr|A2A2V2|A2A2V2_HUMAN RNA-binding protein 34 (Fragment) OS=Homo sapiens OX=9606 GN=RBM34 PE=1 SV=1	0.16037735849056603	sp|Q9BZZ5|API5_HUMAN Apoptosis inhibitor 5 OS=Homo sapiens OX=9606 GN=API5 PE=1 SV=3	0.05	tr|F5GW90|F5GW90_HUMAN Nuclear pore complex-interacting protein family member B13 OS=Homo sapiens OX=9606 GN=NPIPB13 PE=4 SV=1	0.21666666666666667
tr|H0Y8P7|H0Y8P7_HUMAN Pre-mRNA 3'-end-processing factor FIP1 (Fragment) OS=Homo sapiens OX=9606 GN=FIP1L1 PE=1 SV=1	0.15748031496062992	sp|P49589|SYCC_HUMAN Cysteine--tRNA ligase, cytoplasmic OS=Homo sapiens OX=9606 GN=CARS PE=1 SV=3	0.16030534351145037	sp|O95677|EYA4_HUMAN Eyes absent homolog 4 OS=Homo sapiens OX=9606 GN=EYA4 PE=1 SV=2	0.05	tr|B0QYK3|B0QYK3_HUMAN EMI domain-containing protein 1 (Fragment) OS=Homo sapiens OX=9606 GN=EMID1 PE=1 SV=1	0.21666666666666667
tr|S4R3V8|S4R3V8_HUMAN Lipolysis-stimulated lipoprotein receptor OS=Homo sapiens OX=9606 GN=LSR PE=1 SV=2	0.15734265734265734	tr|A0A0C4DFW3|A0A0C4DFW3_HUMAN Terminal uridylyltransferase 7 OS=Homo sapiens OX=9606 GN=TUT7 PE=1 SV=1	0.16030534351145037	sp|Q96P70|IPO9_HUMAN Importin-9 OS=Homo sapiens OX=9606 GN=IPO9 PE=1 SV=3	0.05	tr|S4R3K5|S4R3K5_HUMAN Nuclear factor 1 A-type OS=Homo sapiens OX=9606 GN=NFIA PE=1 SV=1	0.21656050955414013
sp|P15880|RS2_HUMAN 40S ribosomal protein S2 OS=Homo sapiens OX=9606 GN=RPS2 PE=1 SV=2	0.15714285714285714	sp|Q14683|SMC1A_HUMAN Structural maintenance of chromosomes protein 1A OS=Homo sapiens OX=9606 GN=SMC1A PE=1 SV=2	0.1602787456445993	sp|P49336|CDK8_HUMAN Cyclin-dependent kinase 8 OS=Homo sapiens OX=9606 GN=CDK8 PE=1 SV=1	0.05	sp|Q6IPT2|F71E1_HUMAN Protein FAM71E1 OS=Homo sapiens OX=9606 GN=FAM71E1 PE=2 SV=2	0.21649484536082475
sp|P14136|GFAP_HUMAN Glial fibrillary acidic protein OS=Homo sapiens OX=9606 GN=GFAP PE=1 SV=1	0.15714285714285714	tr|G8JLG1|G8JLG1_HUMAN Structural maintenance of chromosomes protein OS=Homo sapiens OX=9606 GN=SMC1A PE=1 SV=2	0.1602787456445993	sp|Q01892|SPIB_HUMAN Transcription factor Spi-B OS=Homo sapiens OX=9606 GN=SPIB PE=1 SV=1	0.05	sp|C9JVW0|INAM1_HUMAN Putative transmembrane protein INAFM1 OS=Homo sapiens OX=9606 GN=INAFM1 PE=4 SV=1	0.21649484536082475
tr|Q5I0Y5|Q5I0Y5_HUMAN HOXA10 protein OS=Homo sapiens OX=9606 GN=HOXA10 PE=1 SV=1	0.15714285714285714	sp|Q5SSJ5|HP1B3_HUMAN Heterochromatin protein 1-binding protein 3 OS=Homo sapiens OX=9606 GN=HP1BP3 PE=1 SV=1	0.16025641025641027	tr|Q5SVH5|Q5SVH5_HUMAN Importin-9 (Fragment) OS=Homo sapiens OX=9606 GN=IPO9 PE=1 SV=1	0.05	tr|C9JR27|C9JR27_HUMAN Receptor-type tyrosine-protein phosphatase-like N (Fragment) OS=Homo sapiens OX=9606 GN=PTPRN PE=1 SV=1	0.21649484536082475
tr|K7EMP8|K7EMP8_HUMAN Glial fibrillary acidic protein OS=Homo sapiens OX=9606 GN=GFAP PE=1 SV=2	0.15714285714285714	sp|Q9BZE4|NOG1_HUMAN Nucleolar GTP-binding protein 1 OS=Homo sapiens OX=9606 GN=GTPBP4 PE=1 SV=3	0.16022099447513813	tr|V9GZ25|V9GZ25_HUMAN Protein shisa-6 (Fragment) OS=Homo sapiens OX=9606 GN=SHISA6 PE=1 SV=1	0.05	tr|X6R4W8|X6R4W8_HUMAN BUB3-interacting and GLEBS motif-containing protein ZNF207 OS=Homo sapiens OX=9606 GN=ZNF207 PE=1 SV=1	0.2164705882352941
tr|A0A0A0MT02|A0A0A0MT02_HUMAN Negative elongation factor E (Fragment) OS=Homo sapiens OX=9606 GN=NELFE PE=1 SV=6	0.15699658703071673	sp|Q99549|MPP8_HUMAN M-phase phosphoprotein 8 OS=Homo sapiens OX=9606 GN=MPHOSPH8 PE=1 SV=2	0.16017316017316016	tr|C9JFS9|C9JFS9_HUMAN Sorbin and SH3 domain-containing protein 2 (Fragment) OS=Homo sapiens OX=9606 GN=SORBS2 PE=1 SV=1	0.05	sp|Q107X0|KRIP1_HUMAN Putative protein KRIP1 OS=Homo sapiens OX=9606 GN=KLKP1 PE=5 SV=1	0.21641791044776118
sp|Q15773|MLF2_HUMAN Myeloid leukemia factor 2 OS=Homo sapiens OX=9606 GN=MLF2 PE=1 SV=1	0.1568627450980392	sp|L0R819|ASURF_HUMAN ASNSD1 upstream open reading frame protein OS=Homo sapiens OX=9606 GN=ASDURF PE=1 SV=1	0.16	tr|Q5H916|Q5H916_HUMAN Transcription cofactor vestigial-like protein 1 (Fragment) OS=Homo sapiens OX=9606 GN=VGLL1 PE=1 SV=1	0.05	sp|Q14451|GRB7_HUMAN Growth factor receptor-bound protein 7 OS=Homo sapiens OX=9606 GN=GRB7 PE=1 SV=2	0.21621621621621623
sp|O60755|GALR3_HUMAN Galanin receptor type 3 OS=Homo sapiens OX=9606 GN=GALR3 PE=1 SV=1	0.1568627450980392	sp|P62241|RS8_HUMAN 40S ribosomal protein S8 OS=Homo sapiens OX=9606 GN=RPS8 PE=1 SV=2	0.16	tr|F5H2K8|F5H2K8_HUMAN Cleavage and polyadenylation-specificity factor subunit 7 OS=Homo sapiens OX=9606 GN=CPSF7 PE=1 SV=1	0.05	tr|M0R290|M0R290_HUMAN Transcriptional enhancer factor TEF-4 (Fragment) OS=Homo sapiens OX=9606 GN=TEAD2 PE=4 SV=1	0.21621621621621623
sp|Q9BQM9|CT144_HUMAN Uncharacterized protein C20orf144 OS=Homo sapiens OX=9606 GN=C20orf144 PE=2 SV=1	0.1568627450980392	sp|O15344|TRI18_HUMAN E3 ubiquitin-protein ligase Midline-1 OS=Homo sapiens OX=9606 GN=MID1 PE=1 SV=1	0.16	tr|D6RAL0|D6RAL0_HUMAN Actin-binding LIM protein 2 (Fragment) OS=Homo sapiens OX=9606 GN=ABLIM2 PE=1 SV=1	0.05	tr|H3BM62|H3BM62_HUMAN RNA-binding protein fox-1 homolog 1 (Fragment) OS=Homo sapiens OX=9606 GN=RBFOX1 PE=4 SV=1	0.21621621621621623
sp|Q14500|KCJ12_HUMAN ATP-sensitive inward rectifier potassium channel 12 OS=Homo sapiens OX=9606 GN=KCNJ12 PE=1 SV=2	0.1568627450980392	sp|Q8TBF4|ZCRB1_HUMAN Zinc finger CCHC-type and RNA-binding motif-containing protein 1 OS=Homo sapiens OX=9606 GN=ZCRB1 PE=1 SV=2	0.16	tr|E7EUI7|E7EUI7_HUMAN Protein phosphatase inhibitor 2 OS=Homo sapiens OX=9606 GN=PPP1R2 PE=1 SV=1	0.05	tr|F8VRX5|F8VRX5_HUMAN General receptor for phosphoinositides 1-associated scaffold protein (Fragment) OS=Homo sapiens OX=9606 GN=GRASP PE=1 SV=1	0.21621621621621623
sp|B7U540|KCJ18_HUMAN Inward rectifier potassium channel 18 OS=Homo sapiens OX=9606 GN=KCNJ18 PE=1 SV=3	0.1568627450980392	tr|E5RK20|E5RK20_HUMAN G1/S-specific cyclin-E2 OS=Homo sapiens OX=9606 GN=CCNE2 PE=1 SV=1	0.16	tr|F8VU16|F8VU16_HUMAN 60S ribosomal protein L6 (Fragment) OS=Homo sapiens OX=9606 GN=RPL6 PE=1 SV=1	0.05	tr|F5H4S8|F5H4S8_HUMAN Nuclear factor of-activated T-cells, cytoplasmic 1 OS=Homo sapiens OX=9606 GN=NFATC1 PE=1 SV=1	0.21608040201005024
tr|F5H3B1|F5H3B1_HUMAN Bcl2-associated agonist of cell death (Fragment) OS=Homo sapiens OX=9606 GN=BAD PE=1 SV=1	0.1568627450980392	tr|D6REK3|D6REK3_HUMAN Spliceosome-associated protein CWC27 homolog OS=Homo sapiens OX=9606 GN=CWC27 PE=1 SV=1	0.16	tr|A0A087WUV6|A0A087WUV6_HUMAN AT-rich interactive domain-containing protein 1A OS=Homo sapiens OX=9606 GN=ARID1A PE=1 SV=1	0.04980842911877394	tr|F8WAL6|F8WAL6_HUMAN Abl interactor 2 OS=Homo sapiens OX=9606 GN=ABI2 PE=1 SV=2	0.21602787456445993
tr|D6RAE7|D6RAE7_HUMAN Coiled-coil alpha-helical rod protein 1 (Fragment) OS=Homo sapiens OX=9606 GN=CCHCR1 PE=1 SV=1	0.1568627450980392	tr|C9JKQ0|C9JKQ0_HUMAN Histone-lysine N-methyltransferase (Fragment) OS=Homo sapiens OX=9606 GN=KMT5A PE=1 SV=1	0.16	tr|A0A075B719|A0A075B719_HUMAN Centrosomal protein of 152 kDa OS=Homo sapiens OX=9606 GN=CEP152 PE=1 SV=1	0.049723756906077346	sp|Q8TB05|UBAD1_HUMAN UBA-like domain-containing protein 1 OS=Homo sapiens OX=9606 GN=UBALD1 PE=2 SV=1	0.216
tr|H7C2Z0|H7C2Z0_HUMAN LEM domain-containing protein 2 (Fragment) OS=Homo sapiens OX=9606 GN=LEMD2 PE=1 SV=1	0.1568627450980392	tr|A0A0U1RR26|A0A0U1RR26_HUMAN Probable global transcription activator SNF2L2 OS=Homo sapiens OX=9606 GN=SMARCA2 PE=1 SV=1	0.16	tr|H0YCD9|H0YCD9_HUMAN Src substrate cortactin (Fragment) OS=Homo sapiens OX=9606 GN=CTTN PE=1 SV=1	0.04964539007092199	tr|M0R161|M0R161_HUMAN tRNA modification GTPase GTPBP3, mitochondrial OS=Homo sapiens OX=9606 GN=GTPBP3 PE=4 SV=1	0.216
tr|A0A1W2PRM4|A0A1W2PRM4_HUMAN Nuclear receptor ROR-gamma (Fragment) OS=Homo sapiens OX=9606 GN=RORC PE=4 SV=1	0.1568627450980392	tr|F8VZ96|F8VZ96_HUMAN NUAK family SNF1-like kinase 1 (Fragment) OS=Homo sapiens OX=9606 GN=NUAK1 PE=1 SV=1	0.16	tr|H0Y5H6|H0Y5H6_HUMAN Ubiquitin-associated protein 2-like (Fragment) OS=Homo sapiens OX=9606 GN=UBAP2L PE=1 SV=1	0.04960835509138381	sp|Q9BRB3|PIGQ_HUMAN Phosphatidylinositol N-acetylglucosaminyltransferase subunit Q OS=Homo sapiens OX=9606 GN=PIGQ PE=1 SV=3	0.2159090909090909
sp|Q15056|IF4H_HUMAN Eukaryotic translation initiation factor 4H OS=Homo sapiens OX=9606 GN=EIF4H PE=1 SV=5	0.15671641791044777	tr|H0YGX7|H0YGX7_HUMAN Rho GDP-dissociation inhibitor 2 (Fragment) OS=Homo sapiens OX=9606 GN=ARHGDIB PE=1 SV=1	0.16	sp|Q5TBK1|N42L1_HUMAN NEDD4-binding protein 2-like 1 OS=Homo sapiens OX=9606 GN=N4BP2L1 PE=2 SV=1	0.049586776859504134	tr|H7C3D3|H7C3D3_HUMAN Zyxin (Fragment) OS=Homo sapiens OX=9606 GN=ZYX PE=1 SV=1	0.2159090909090909
tr|A0A087WTZ5|A0A087WTZ5_HUMAN UBX domain-containing protein 1 OS=Homo sapiens OX=9606 GN=UBXN1 PE=1 SV=1	0.1566265060240964	tr|G3V1Q8|G3V1Q8_HUMAN Serine/threonine-protein kinase TAO3 OS=Homo sapiens OX=9606 GN=TAOK3 PE=1 SV=1	0.15985130111524162	tr|E9PLU6|E9PLU6_HUMAN LIM domain only protein 7 (Fragment) OS=Homo sapiens OX=9606 GN=LMO7 PE=1 SV=1	0.049586776859504134	sp|O43157|PLXB1_HUMAN Plexin-B1 OS=Homo sapiens OX=9606 GN=PLXNB1 PE=1 SV=3	0.21585903083700442
sp|A6NJI1|CK086_HUMAN Uncharacterized protein C11orf86 OS=Homo sapiens OX=9606 GN=C11orf86 PE=4 SV=2	0.1565217391304348	tr|F8WA37|F8WA37_HUMAN Troponin T, fast skeletal muscle OS=Homo sapiens OX=9606 GN=TNNT3 PE=1 SV=1	0.1598360655737705	tr|C9JC90|C9JC90_HUMAN Sorbin and SH3 domain-containing protein 2 (Fragment) OS=Homo sapiens OX=9606 GN=SORBS2 PE=1 SV=1	0.049586776859504134	tr|K7ESH3|K7ESH3_HUMAN Adhesion G protein-coupled receptor L1 (Fragment) OS=Homo sapiens OX=9606 GN=ADGRL1 PE=1 SV=1	0.21568627450980393
sp|P49759|CLK1_HUMAN Dual specificity protein kinase CLK1 OS=Homo sapiens OX=9606 GN=CLK1 PE=1 SV=2	0.1564625850340136	sp|Q9BXW9|FACD2_HUMAN Fanconi anemia group D2 protein OS=Homo sapiens OX=9606 GN=FANCD2 PE=1 SV=2	0.1597222222222222	sp|Q5BKZ1|ZN326_HUMAN DBIRD complex subunit ZNF326 OS=Homo sapiens OX=9606 GN=ZNF326 PE=1 SV=2	0.049528301886792456	tr|C9JWF7|C9JWF7_HUMAN SRSF protein kinase 2 (Fragment) OS=Homo sapiens OX=9606 GN=SRPK2 PE=1 SV=1	0.21551724137931033
tr|F8WBF5|F8WBF5_HUMAN Dual-specificity protein kinase CLK1 OS=Homo sapiens OX=9606 GN=CLK1 PE=1 SV=1	0.1564625850340136	sp|Q9UIG0|BAZ1B_HUMAN Tyrosine-protein kinase BAZ1B OS=Homo sapiens OX=9606 GN=BAZ1B PE=1 SV=2	0.15970149253731344	sp|Q15029|U5S1_HUMAN 116 kDa U5 small nuclear ribonucleoprotein component OS=Homo sapiens OX=9606 GN=EFTUD2 PE=1 SV=1	0.04950495049504951	sp|O75618|DEDD_HUMAN Death effector domain-containing protein OS=Homo sapiens OX=9606 GN=DEDD PE=1 SV=1	0.2153846153846154
tr|A0A096LNU1|A0A096LNU1_HUMAN Proline-rich protein 36 (Fragment) OS=Homo sapiens OX=9606 GN=PRR36 PE=1 SV=2	0.15636363636363637	tr|H0YNE0|H0YNE0_HUMAN Mortality factor 4-like protein 1 (Fragment) OS=Homo sapiens OX=9606 GN=MORF4L1 PE=1 SV=1	0.1595744680851064	sp|P31274|HXC9_HUMAN Homeobox protein Hox-C9 OS=Homo sapiens OX=9606 GN=HOXC9 PE=1 SV=3	0.04950495049504951	tr|V9GY27|V9GY27_HUMAN Death effector domain-containing protein (Fragment) OS=Homo sapiens OX=9606 GN=DEDD PE=1 SV=1	0.2153846153846154
sp|P62753|RS6_HUMAN 40S ribosomal protein S6 OS=Homo sapiens OX=9606 GN=RPS6 PE=1 SV=1	0.15625	sp|Q16181|SEPT7_HUMAN Septin-7 OS=Homo sapiens OX=9606 GN=SEPT7 PE=1 SV=2	0.15942028985507245	tr|F5H6A8|F5H6A8_HUMAN Cleavage and polyadenylation-specificity factor subunit 7 OS=Homo sapiens OX=9606 GN=CPSF7 PE=1 SV=1	0.04950495049504951	tr|H3BUI0|H3BUI0_HUMAN IST1 homolog (Fragment) OS=Homo sapiens OX=9606 GN=IST1 PE=1 SV=1	0.2153846153846154
tr|F5H1R6|F5H1R6_HUMAN Bcl2-associated agonist of cell death (Fragment) OS=Homo sapiens OX=9606 GN=BAD PE=1 SV=1	0.15625	sp|Q00059|TFAM_HUMAN Transcription factor A, mitochondrial OS=Homo sapiens OX=9606 GN=TFAM PE=1 SV=1	0.15942028985507245	tr|K7EIT3|K7EIT3_HUMAN 116 kDa U5 small nuclear ribonucleoprotein component (Fragment) OS=Homo sapiens OX=9606 GN=EFTUD2 PE=1 SV=1	0.04950495049504951	tr|K7EJK8|K7EJK8_HUMAN Coiled-coil domain-containing protein 159 (Fragment) OS=Homo sapiens OX=9606 GN=CCDC159 PE=1 SV=1	0.2153846153846154
tr|A0A1B0GTT9|A0A1B0GTT9_HUMAN Neuronal acetylcholine receptor subunit alpha-7 OS=Homo sapiens OX=9606 GN=CHRNA7 PE=3 SV=1	0.15625	sp|Q8WYH8|ING5_HUMAN Inhibitor of growth protein 5 OS=Homo sapiens OX=9606 GN=ING5 PE=1 SV=1	0.15942028985507245	tr|F5H6P5|F5H6P5_HUMAN Cleavage and polyadenylation-specificity factor subunit 7 OS=Homo sapiens OX=9606 GN=CPSF7 PE=1 SV=1	0.04950495049504951	tr|D6RFF4|D6RFF4_HUMAN Renal cancer differentiation gene 1 protein OS=Homo sapiens OX=9606 GN=C4orf46 PE=1 SV=1	0.2153846153846154
tr|E2QRK7|E2QRK7_HUMAN Tight junction-associated protein 1 (Fragment) OS=Homo sapiens OX=9606 GN=TJAP1 PE=1 SV=1	0.15625	tr|K7ELA4|K7ELA4_HUMAN Chromobox protein homolog 1 OS=Homo sapiens OX=9606 GN=CBX1 PE=1 SV=1	0.15942028985507245	sp|Q96PQ1|SIG12_HUMAN Sialic acid-binding Ig-like lectin 12 OS=Homo sapiens OX=9606 GN=SIGLEC12 PE=2 SV=1	0.04938271604938271	tr|B4DKT6|B4DKT6_HUMAN Acetylcholine receptor subunit delta OS=Homo sapiens OX=9606 GN=CHRND PE=2 SV=1	0.2153846153846154
tr|H0YMD4|H0YMD4_HUMAN Transmembrane and coiled-coil domain-containing protein 5A OS=Homo sapiens OX=9606 GN=TMCO5A PE=1 SV=1	0.15625	tr|A0A1B0GTT7|A0A1B0GTT7_HUMAN Ryanodine receptor 3 (Fragment) OS=Homo sapiens OX=9606 GN=RYR3 PE=1 SV=1	0.1592920353982301	sp|P67809|YBOX1_HUMAN Nuclease-sensitive element-binding protein 1 OS=Homo sapiens OX=9606 GN=YBX1 PE=1 SV=3	0.04938271604938271	tr|A0A2R8YHA2|A0A2R8YHA2_HUMAN Tuberin (Fragment) OS=Homo sapiens OX=9606 GN=TSC2 PE=1 SV=1	0.2153846153846154
sp|Q5T6M2|CF122_HUMAN Putative uncharacterized protein encoded by LINC00242 OS=Homo sapiens OX=9606 GN=LINC00242 PE=5 SV=1	0.15609756097560976	sp|Q96JM4|LRIQ1_HUMAN Leucine-rich repeat and IQ domain-containing protein 1 OS=Homo sapiens OX=9606 GN=LRRIQ1 PE=2 SV=3	0.15917602996254682	tr|H0YHX0|H0YHX0_HUMAN tRNA (guanine-N(7)-)-methyltransferase (Fragment) OS=Homo sapiens OX=9606 GN=METTL1 PE=1 SV=1	0.04938271604938271	sp|Q96K62|ZBT45_HUMAN Zinc finger and BTB domain-containing protein 45 OS=Homo sapiens OX=9606 GN=ZBTB45 PE=2 SV=1	0.2152777777777778
sp|Q9UF83|YM012_HUMAN Uncharacterized protein DKFZp434B061 OS=Homo sapiens OX=9606 PE=2 SV=2	0.15602836879432624	sp|Q6SJ93|F111B_HUMAN Protein FAM111B OS=Homo sapiens OX=9606 GN=FAM111B PE=1 SV=1	0.1590909090909091	tr|F8VWH8|F8VWH8_HUMAN CCR4-NOT transcription complex subunit 2 (Fragment) OS=Homo sapiens OX=9606 GN=CNOT2 PE=1 SV=1	0.04938271604938271	sp|Q6DD87|ZN787_HUMAN Zinc finger protein 787 OS=Homo sapiens OX=9606 GN=ZNF787 PE=1 SV=4	0.21518987341772153
tr|K7ENM3|K7ENM3_HUMAN Carbohydrate sulfotransferase (Fragment) OS=Homo sapiens OX=9606 GN=CHST8 PE=1 SV=1	0.15602836879432624	tr|K7EN42|K7EN42_HUMAN Glycylpeptide N-tetradecanoyltransferase 1 (Fragment) OS=Homo sapiens OX=9606 GN=NMT1 PE=1 SV=1	0.1590909090909091	tr|M0R203|M0R203_HUMAN Heterogeneous nuclear ribonucleoprotein U-like protein 1 (Fragment) OS=Homo sapiens OX=9606 GN=HNRNPUL1 PE=1 SV=1	0.04938271604938271	tr|J3QQS0|J3QQS0_HUMAN WAS/WASL-interacting protein family member 2 OS=Homo sapiens OX=9606 GN=WIPF2 PE=1 SV=1	0.21518987341772153
tr|H7C4H8|H7C4H8_HUMAN Histone RNA hairpin-binding protein (Fragment) OS=Homo sapiens OX=9606 GN=SLBP PE=1 SV=1	0.15591397849462366	tr|K7ERA4|K7ERA4_HUMAN Hepatoma-derived growth factor-related protein 2 (Fragment) OS=Homo sapiens OX=9606 GN=HDGFL2 PE=1 SV=1	0.1590909090909091	tr|F2Z346|F2Z346_HUMAN Metallophosphoesterase MPPED2 (Fragment) OS=Homo sapiens OX=9606 GN=MPPED2 PE=1 SV=7	0.04938271604938271	tr|H7C524|H7C524_HUMAN Target of Nesh-SH3 (Fragment) OS=Homo sapiens OX=9606 GN=ABI3BP PE=1 SV=1	0.21518987341772153
sp|P62263|RS14_HUMAN 40S ribosomal protein S14 OS=Homo sapiens OX=9606 GN=RPS14 PE=1 SV=3	0.15584415584415584	tr|A0A2R8Y8B3|A0A2R8Y8B3_HUMAN Chromodomain-helicase-DNA-binding protein 4 OS=Homo sapiens OX=9606 GN=CHD4 PE=1 SV=1	0.1590909090909091	tr|A0A0C4DG53|A0A0C4DG53_HUMAN Nuclear receptor ROR-alpha OS=Homo sapiens OX=9606 GN=RORA PE=1 SV=1	0.04938271604938271	tr|M0QXM2|M0QXM2_HUMAN Occludin/ELL domain-containing protein 1 (Fragment) OS=Homo sapiens OX=9606 GN=OCEL1 PE=4 SV=1	0.21518987341772153
sp|A6NKF1|SAC31_HUMAN SAC3 domain-containing protein 1 OS=Homo sapiens OX=9606 GN=SAC3D1 PE=1 SV=2	0.15584415584415584	tr|A0A2R8Y685|A0A2R8Y685_HUMAN Chromodomain-helicase-DNA-binding protein 4 OS=Homo sapiens OX=9606 GN=CHD4 PE=1 SV=1	0.1590909090909091	sp|O14639|ABLM1_HUMAN Actin-binding LIM protein 1 OS=Homo sapiens OX=9606 GN=ABLIM1 PE=1 SV=3	0.049342105263157895	tr|M0R0L3|M0R0L3_HUMAN Occludin/ELL domain-containing protein 1 (Fragment) OS=Homo sapiens OX=9606 GN=OCEL1 PE=4 SV=1	0.21487603305785125
tr|F2Z2A4|F2Z2A4_HUMAN Deoxynucleotidyltransferase terminal-interacting protein 1 (Fragment) OS=Homo sapiens OX=9606 GN=DNTTIP1 PE=1 SV=1	0.15584415584415584	tr|H0YGT5|H0YGT5_HUMAN RAD51-associated protein 1 (Fragment) OS=Homo sapiens OX=9606 GN=RAD51AP1 PE=1 SV=1	0.15891472868217055	sp|O15318|RPC7_HUMAN DNA-directed RNA polymerase III subunit RPC7 OS=Homo sapiens OX=9606 GN=POLR3G PE=1 SV=2	0.04932735426008968	sp|Q8NFW1|COMA1_HUMAN Collagen alpha-1(XXII) chain OS=Homo sapiens OX=9606 GN=COL22A1 PE=2 SV=2	0.21464646464646464
tr|J3QLP0|J3QLP0_HUMAN Tripartite motif-containing protein 16 OS=Homo sapiens OX=9606 GN=TRIM16 PE=4 SV=1	0.15555555555555556	sp|P42696|RBM34_HUMAN RNA-binding protein 34 OS=Homo sapiens OX=9606 GN=RBM34 PE=1 SV=2	0.1588785046728972	tr|K7EIN5|K7EIN5_HUMAN DNA-binding protein RFX2 (Fragment) OS=Homo sapiens OX=9606 GN=RFX2 PE=1 SV=8	0.04929577464788732	sp|Q14118|DAG1_HUMAN Dystroglycan OS=Homo sapiens OX=9606 GN=DAG1 PE=1 SV=2	0.21450151057401812
tr|M0QYS3|M0QYS3_HUMAN Rho guanine nucleotide exchange factor 1 (Fragment) OS=Homo sapiens OX=9606 GN=ARHGEF1 PE=1 SV=1	0.15555555555555556	sp|Q9NWS1|PARI_HUMAN PCNA-interacting partner OS=Homo sapiens OX=9606 GN=PARPBP PE=1 SV=3	0.1588785046728972	sp|Q9C0H2|TTYH3_HUMAN Protein tweety homolog 3 OS=Homo sapiens OX=9606 GN=TTYH3 PE=1 SV=3	0.04918032786885246	sp|P53992|SC24C_HUMAN Protein transport protein Sec24C OS=Homo sapiens OX=9606 GN=SEC24C PE=1 SV=3	0.21448467966573817
sp|Q5T200|ZC3HD_HUMAN Zinc finger CCCH domain-containing protein 13 OS=Homo sapiens OX=9606 GN=ZC3H13 PE=1 SV=1	0.15553977272727273	tr|B4DZ31|B4DZ31_HUMAN PCNA-interacting partner OS=Homo sapiens OX=9606 GN=PARPBP PE=1 SV=1	0.1588785046728972	sp|Q86UB2|BIVM_HUMAN Basic immunoglobulin-like variable motif-containing protein OS=Homo sapiens OX=9606 GN=BIVM PE=2 SV=3	0.04918032786885246	tr|G5EA31|G5EA31_HUMAN Protein transport protein Sec24C OS=Homo sapiens OX=9606 GN=SEC24C PE=1 SV=1	0.21448467966573817
sp|Q8NCQ2|CNAS1_HUMAN Uncharacterized protein CSNK1G2-AS1 OS=Homo sapiens OX=9606 GN=CSNK1G2-AS1 PE=2 SV=2	0.1554054054054054	tr|C9JWL1|C9JWL1_HUMAN Nucleolin (Fragment) OS=Homo sapiens OX=9606 GN=NCL PE=1 SV=1	0.1588235294117647	sp|P48506|GSH1_HUMAN Glutamate--cysteine ligase catalytic subunit OS=Homo sapiens OX=9606 GN=GCLC PE=1 SV=2	0.04918032786885246	sp|Q9H2W2|MIXL1_HUMAN Homeobox protein MIXL1 OS=Homo sapiens OX=9606 GN=MIXL1 PE=1 SV=1	0.21428571428571427
tr|H3BT35|H3BT35_HUMAN Chromosome transmission fidelity protein 18 homolog OS=Homo sapiens OX=9606 GN=CHTF18 PE=4 SV=1	0.1553398058252427	sp|Q8N888|BCOR2_HUMAN Putative BCoR-like protein 2 OS=Homo sapiens OX=9606 GN=BCORP1 PE=5 SV=1	0.15873015873015872	tr|H7C4X8|H7C4X8_HUMAN CLIP-associating protein 2 (Fragment) OS=Homo sapiens OX=9606 GN=CLASP2 PE=1 SV=1	0.04918032786885246	sp|Q9ULV8|CBLC_HUMAN E3 ubiquitin-protein ligase CBL-C OS=Homo sapiens OX=9606 GN=CBLC PE=1 SV=3	0.21428571428571427
sp|Q8WUQ7|CATIN_HUMAN Cactin OS=Homo sapiens OX=9606 GN=CACTIN PE=1 SV=3	0.15521064301552107	sp|Q6ZRR9|DCDC5_HUMAN Doublecortin domain-containing protein 5 OS=Homo sapiens OX=9606 GN=DCDC5 PE=1 SV=2	0.15873015873015872	tr|J3KPT7|J3KPT7_HUMAN Tektin-3 OS=Homo sapiens OX=9606 GN=TEKT3 PE=1 SV=1	0.04918032786885246	sp|Q86T65|DAAM2_HUMAN Disheveled-associated activator of morphogenesis 2 OS=Homo sapiens OX=9606 GN=DAAM2 PE=1 SV=3	0.21428571428571427
sp|Q13515|BFSP2_HUMAN Phakinin OS=Homo sapiens OX=9606 GN=BFSP2 PE=1 SV=1	0.15517241379310345	sp|Q6ZN66|GBP6_HUMAN Guanylate-binding protein 6 OS=Homo sapiens OX=9606 GN=GBP6 PE=2 SV=1	0.15873015873015872	tr|F8VZ60|F8VZ60_HUMAN La-related protein 4 (Fragment) OS=Homo sapiens OX=9606 GN=LARP4 PE=1 SV=1	0.04918032786885246	sp|Q9BZL6|KPCD2_HUMAN Serine/threonine-protein kinase D2 OS=Homo sapiens OX=9606 GN=PRKD2 PE=1 SV=3	0.21428571428571427
sp|P15169|CBPN_HUMAN Carboxypeptidase N catalytic chain OS=Homo sapiens OX=9606 GN=CPN1 PE=1 SV=1	0.15517241379310345	tr|E9PSD5|E9PSD5_HUMAN Cysteine and histidine-rich domain-containing protein 1 OS=Homo sapiens OX=9606 GN=CHORDC1 PE=1 SV=1	0.15873015873015872	tr|Q5T6P1|Q5T6P1_HUMAN SLAIN motif-containing protein 1 (Fragment) OS=Homo sapiens OX=9606 GN=SLAIN1 PE=1 SV=1	0.04918032786885246	tr|E9PK26|E9PK26_HUMAN Sorting nexin-15 (Fragment) OS=Homo sapiens OX=9606 GN=SNX15 PE=1 SV=1	0.21428571428571427
tr|H7C2G6|H7C2G6_HUMAN Probable 28S rRNA (cytosine-C(5))-methyltransferase (Fragment) OS=Homo sapiens OX=9606 GN=NSUN5 PE=4 SV=1	0.15517241379310345	sp|Q49MG5|MAP9_HUMAN Microtubule-associated protein 9 OS=Homo sapiens OX=9606 GN=MAP9 PE=1 SV=3	0.15867768595041323	tr|C9IZQ0|C9IZQ0_HUMAN Zinc finger protein 480 OS=Homo sapiens OX=9606 GN=ZNF480 PE=4 SV=1	0.04918032786885246	tr|F5H3D4|F5H3D4_HUMAN Nuclear pore complex-interacting protein family member B4 OS=Homo sapiens OX=9606 GN=NPIPB4 PE=4 SV=1	0.21428571428571427
tr|F5H1L6|F5H1L6_HUMAN Serine/threonine-protein phosphatase PP1-alpha catalytic subunit (Fragment) OS=Homo sapiens OX=9606 GN=PPP1CA PE=1 SV=1	0.15517241379310345	tr|C9JCA5|C9JCA5_HUMAN Troponin T, fast skeletal muscle (Fragment) OS=Homo sapiens OX=9606 GN=TNNT3 PE=1 SV=1	0.15865384615384615	tr|A0A0C4DFT3|A0A0C4DFT3_HUMAN Disks large homolog 1 OS=Homo sapiens OX=9606 GN=DLG1 PE=1 SV=1	0.04918032786885246	tr|F8WBL4|F8WBL4_HUMAN Synaptotagmin-8 OS=Homo sapiens OX=9606 GN=SYT8 PE=4 SV=1	0.21428571428571427
tr|M0R0K1|M0R0K1_HUMAN DEAD (Asp-Glu-Ala-Asp) box polypeptide 49, isoform CRA_c OS=Homo sapiens OX=9606 GN=DDX49 PE=1 SV=1	0.15517241379310345	sp|Q9NVN8|GNL3L_HUMAN Guanine nucleotide-binding protein-like 3-like protein OS=Homo sapiens OX=9606 GN=GNL3L PE=1 SV=1	0.15862068965517243	tr|A0A0C4DGB2|A0A0C4DGB2_HUMAN Glutamate--cysteine ligase catalytic subunit OS=Homo sapiens OX=9606 GN=GCLC PE=1 SV=1	0.04918032786885246	tr|Q5QPN9|Q5QPN9_HUMAN Acyl-protein thioesterase 2 OS=Homo sapiens OX=9606 GN=LYPLA2 PE=1 SV=1	0.21428571428571427
tr|M0R0P1|M0R0P1_HUMAN rRNA 2'-O-methyltransferase fibrillarin (Fragment) OS=Homo sapiens OX=9606 GN=FBL PE=1 SV=1	0.15517241379310345	sp|P46778|RL21_HUMAN 60S ribosomal protein L21 OS=Homo sapiens OX=9606 GN=RPL21 PE=1 SV=2	0.15853658536585366	tr|C9JGC1|C9JGC1_HUMAN Zinc finger protein neuro-d4 (Fragment) OS=Homo sapiens OX=9606 GN=DPF1 PE=1 SV=1	0.04918032786885246	tr|U3KQ98|U3KQ98_HUMAN Single-stranded DNA-binding protein 4 (Fragment) OS=Homo sapiens OX=9606 GN=SSBP4 PE=4 SV=2	0.21428571428571427
tr|A0A0C4DFP1|A0A0C4DFP1_HUMAN Dapper homolog 3 OS=Homo sapiens OX=9606 GN=DACT3 PE=1 SV=1	0.15512465373961218	tr|J3KSU9|J3KSU9_HUMAN Ankyrin repeat domain-containing protein 12 OS=Homo sapiens OX=9606 GN=ANKRD12 PE=1 SV=1	0.15853658536585366	tr|E9PJM0|E9PJM0_HUMAN 6-pyruvoyl tetrahydrobiopterin synthase OS=Homo sapiens OX=9606 GN=PTS PE=1 SV=1	0.04918032786885246	tr|A0A2R8YG47|A0A2R8YG47_HUMAN Collagen alpha-1(IX) chain OS=Homo sapiens OX=9606 GN=COL9A1 PE=4 SV=1	0.21428571428571427
tr|H0Y9I0|H0Y9I0_HUMAN Afadin (Fragment) OS=Homo sapiens OX=9606 GN=AFDN PE=1 SV=1	0.15503875968992248	sp|Q8WTT2|NOC3L_HUMAN Nucleolar complex protein 3 homolog OS=Homo sapiens OX=9606 GN=NOC3L PE=1 SV=1	0.15841584158415842	tr|A0A0D9SEK1|A0A0D9SEK1_HUMAN Transcription factor 4 (Fragment) OS=Homo sapiens OX=9606 GN=TCF4 PE=1 SV=4	0.049107142857142856	tr|M0R040|M0R040_HUMAN Cyclic AMP-dependent transcription factor ATF-5 (Fragment) OS=Homo sapiens OX=9606 GN=ATF5 PE=1 SV=8	0.21428571428571427
sp|P11487|FGF3_HUMAN Fibroblast growth factor 3 OS=Homo sapiens OX=9606 GN=FGF3 PE=1 SV=1	0.15492957746478872	tr|C9J3Q3|C9J3Q3_HUMAN Protein FAM107B (Fragment) OS=Homo sapiens OX=9606 GN=FAM107B PE=1 SV=1	0.15841584158415842	tr|H7C3A1|H7C3A1_HUMAN Serrate RNA effector molecule homolog (Fragment) OS=Homo sapiens OX=9606 GN=SRRT PE=1 SV=1	0.049079754601226995	tr|H3BTK4|H3BTK4_HUMAN SH2B adapter protein 1 (Fragment) OS=Homo sapiens OX=9606 GN=SH2B1 PE=1 SV=8	0.21428571428571427
sp|Q05586|NMDZ1_HUMAN Glutamate receptor ionotropic, NMDA 1 OS=Homo sapiens OX=9606 GN=GRIN1 PE=1 SV=1	0.15492957746478872	tr|G3V1V1|G3V1V1_HUMAN Zinc finger CCHC-type and RNA binding motif 1, isoform CRA_b OS=Homo sapiens OX=9606 GN=ZCRB1 PE=1 SV=1	0.15841584158415842	tr|F2Z2Y1|F2Z2Y1_HUMAN Eyes absent homolog OS=Homo sapiens OX=9606 GN=EYA4 PE=1 SV=1	0.049079754601226995	tr|A0A0G2JQW1|A0A0G2JQW1_HUMAN Trafficking protein particle complex subunit 12 (Fragment) OS=Homo sapiens OX=9606 GN=TRAPPC12 PE=1 SV=1	0.21428571428571427
sp|Q8TC36|SUN5_HUMAN SUN domain-containing protein 5 OS=Homo sapiens OX=9606 GN=SUN5 PE=1 SV=1	0.15492957746478872	tr|F5H5H4|F5H5H4_HUMAN Coiled-coil domain-containing protein 60 OS=Homo sapiens OX=9606 GN=CCDC60 PE=4 SV=1	0.15789473684210525	tr|A0A0D9SG61|A0A0D9SG61_HUMAN Transcription factor 4 (Fragment) OS=Homo sapiens OX=9606 GN=TCF4 PE=1 SV=1	0.049019607843137254	tr|A0A0J9YYF7|A0A0J9YYF7_HUMAN Disheveled-associated activator of morphogenesis 2 OS=Homo sapiens OX=9606 GN=DAAM2 PE=1 SV=1	0.21428571428571427
tr|F8VYV2|F8VYV2_HUMAN 60S ribosomal protein L18 OS=Homo sapiens OX=9606 GN=RPL18 PE=1 SV=1	0.15492957746478872	tr|H0YJV7|H0YJV7_HUMAN Transcriptional repressor protein YY1 (Fragment) OS=Homo sapiens OX=9606 GN=YY1 PE=1 SV=1	0.15789473684210525	tr|F8W7R4|F8W7R4_HUMAN Cytosolic carboxypeptidase 3 OS=Homo sapiens OX=9606 GN=AGBL3 PE=4 SV=1	0.049019607843137254	sp|Q5HY64|FA47C_HUMAN Putative protein FAM47C OS=Homo sapiens OX=9606 GN=FAM47C PE=2 SV=1	0.21419354838709678
sp|Q8NAA4|A16L2_HUMAN Autophagy-related protein 16-2 OS=Homo sapiens OX=9606 GN=ATG16L2 PE=1 SV=2	0.15476190476190477	tr|H0Y8G6|H0Y8G6_HUMAN Protein RUFY3 (Fragment) OS=Homo sapiens OX=9606 GN=RUFY3 PE=1 SV=1	0.15789473684210525	tr|F5GXA3|F5GXA3_HUMAN Cleavage and polyadenylation-specificity factor subunit 7 OS=Homo sapiens OX=9606 GN=CPSF7 PE=1 SV=1	0.049019607843137254	tr|C9JBL3|C9JBL3_HUMAN Collagen alpha-1(VII) chain (Fragment) OS=Homo sapiens OX=9606 GN=COL7A1 PE=1 SV=1	0.2138728323699422
tr|H0Y4T2|H0Y4T2_HUMAN Folate transporter 1 (Fragment) OS=Homo sapiens OX=9606 GN=SLC19A1 PE=1 SV=1	0.15476190476190477	tr|H3BRC9|H3BRC9_HUMAN Lysine--tRNA ligase OS=Homo sapiens OX=9606 GN=KARS PE=1 SV=1	0.15789473684210525	tr|A0A1B0GTP5|A0A1B0GTP5_HUMAN Voltage-dependent L-type calcium channel subunit beta-4 OS=Homo sapiens OX=9606 GN=CACNB4 PE=1 SV=1	0.04895104895104895	tr|A0A2R8Y5N1|A0A2R8Y5N1_HUMAN Protein diaphanous homolog 1 OS=Homo sapiens OX=9606 GN=DIAPH1 PE=1 SV=1	0.21384928716904278
tr|A0A2R8YDA3|A0A2R8YDA3_HUMAN Transmembrane channel-like protein (Fragment) OS=Homo sapiens OX=9606 GN=TMC1 PE=3 SV=1	0.15476190476190477	tr|F8VRR3|F8VRR3_HUMAN Methionine aminopeptidase 2 OS=Homo sapiens OX=9606 GN=METAP2 PE=1 SV=1	0.15789473684210525	sp|O00267|SPT5H_HUMAN Transcription elongation factor SPT5 OS=Homo sapiens OX=9606 GN=SUPT5H PE=1 SV=1	0.04893617021276596	sp|Q9H607|OCEL1_HUMAN Occludin/ELL domain-containing protein 1 OS=Homo sapiens OX=9606 GN=OCEL1 PE=2 SV=1	0.2138364779874214
tr|J3KR12|J3KR12_HUMAN Uncharacterized protein OS=Homo sapiens OX=9606 PE=4 SV=1	0.15476190476190477	sp|Q5SRN2|TSBP1_HUMAN Testis-expressed basic protein 1 OS=Homo sapiens OX=9606 GN=TSBP1 PE=2 SV=3	0.15776699029126215	sp|Q9GZY0|NXF2_HUMAN Nuclear RNA export factor 2 OS=Homo sapiens OX=9606 GN=NXF2 PE=1 SV=1	0.04878048780487805	sp|Q8WWW0|RASF5_HUMAN Ras association domain-containing protein 5 OS=Homo sapiens OX=9606 GN=RASSF5 PE=1 SV=1	0.21374045801526717
tr|A0A0C4DH18|A0A0C4DH18_HUMAN ADP-ribosylation factor-like protein 6-interacting protein 4 OS=Homo sapiens OX=9606 GN=ARL6IP4 PE=1 SV=1	0.15469613259668508	tr|F8VVU2|F8VVU2_HUMAN Testis-expressed basic protein 1 OS=Homo sapiens OX=9606 GN=TSBP1 PE=1 SV=1	0.15776699029126215	sp|Q9UN42|AT1B4_HUMAN Protein ATP1B4 OS=Homo sapiens OX=9606 GN=ATP1B4 PE=1 SV=1	0.04878048780487805	sp|A6NHQ4|EPOP_HUMAN Elongin BC and Polycomb repressive complex 2-associated protein OS=Homo sapiens OX=9606 GN=EPOP PE=1 SV=1	0.21372031662269128
sp|P61927|RL37_HUMAN 60S ribosomal protein L37 OS=Homo sapiens OX=9606 GN=RPL37 PE=1 SV=2	0.15463917525773196	sp|Q13427|PPIG_HUMAN Peptidyl-prolyl cis-trans isomerase G OS=Homo sapiens OX=9606 GN=PPIG PE=1 SV=2	0.15772357723577235	tr|H3BT24|H3BT24_HUMAN Transcription factor 4 (Fragment) OS=Homo sapiens OX=9606 GN=TCF4 PE=1 SV=2	0.04878048780487805	tr|U3KQN6|U3KQN6_HUMAN Single-stranded DNA-binding protein 4 (Fragment) OS=Homo sapiens OX=9606 GN=SSBP4 PE=4 SV=9	0.21367521367521367
tr|H0YAA0|H0YAA0_HUMAN Uncharacterized protein (Fragment) OS=Homo sapiens OX=9606 PE=4 SV=1	0.15463917525773196	tr|E9PG73|E9PG73_HUMAN Peptidyl-prolyl cis-trans isomerase G OS=Homo sapiens OX=9606 GN=PPIG PE=1 SV=1	0.15772357723577235	tr|R4GMX7|R4GMX7_HUMAN Ran-binding protein 10 OS=Homo sapiens OX=9606 GN=RANBP10 PE=1 SV=1	0.04878048780487805	tr|B7Z3A9|B7Z3A9_HUMAN cDNA FLJ50533, highly similar to Sodium- and chloride-dependent glycine transporter 1 OS=Homo sapiens OX=9606 GN=SLC6A9 PE=1 SV=1	0.21359223300970873
tr|H7C1Q2|H7C1Q2_HUMAN SET domain-containing protein 5 (Fragment) OS=Homo sapiens OX=9606 GN=SETD5 PE=1 SV=1	0.15463917525773196	sp|Q16533|SNPC1_HUMAN snRNA-activating protein complex subunit 1 OS=Homo sapiens OX=9606 GN=SNAPC1 PE=1 SV=1	0.15753424657534246	tr|Q5VYH9|Q5VYH9_HUMAN T-lymphocyte surface antigen Ly-9 OS=Homo sapiens OX=9606 GN=LY9 PE=1 SV=3	0.04878048780487805	tr|H9KV28|H9KV28_HUMAN Protein diaphanous homolog 1 OS=Homo sapiens OX=9606 GN=DIAPH1 PE=1 SV=2	0.21336206896551724
sp|Q8IVE0|CROL2_HUMAN Putative ciliary rootlet coiled-coil protein-like 2 protein OS=Homo sapiens OX=9606 GN=CROCCP3 PE=5 SV=1	0.15447154471544716	sp|Q99460|PSMD1_HUMAN 26S proteasome non-ATPase regulatory subunit 1 OS=Homo sapiens OX=9606 GN=PSMD1 PE=1 SV=2	0.15748031496062992	sp|Q6XPR3|RPTN_HUMAN Repetin OS=Homo sapiens OX=9606 GN=RPTN PE=1 SV=1	0.04871060171919771	tr|H0Y6B5|H0Y6B5_HUMAN Abl interactor 2 (Fragment) OS=Homo sapiens OX=9606 GN=ABI2 PE=1 SV=1	0.21333333333333335
tr|F5H0K7|F5H0K7_HUMAN Roundabout homolog 3 OS=Homo sapiens OX=9606 GN=ROBO3 PE=1 SV=1	0.15436241610738255	tr|A0A087WW66|A0A087WW66_HUMAN 26S proteasome non-ATPase regulatory subunit 1 OS=Homo sapiens OX=9606 GN=PSMD1 PE=1 SV=1	0.15748031496062992	sp|Q92570|NR4A3_HUMAN Nuclear receptor subfamily 4 group A member 3 OS=Homo sapiens OX=9606 GN=NR4A3 PE=1 SV=3	0.048672566371681415	sp|O15054|KDM6B_HUMAN Lysine-specific demethylase 6B OS=Homo sapiens OX=9606 GN=KDM6B PE=1 SV=4	0.21332133213321333
sp|Q14493|SLBP_HUMAN Histone RNA hairpin-binding protein OS=Homo sapiens OX=9606 GN=SLBP PE=1 SV=1	0.15428571428571428	tr|E9PPQ5|E9PPQ5_HUMAN Cysteine and histidine-rich domain-containing protein 1 OS=Homo sapiens OX=9606 GN=CHORDC1 PE=1 SV=1	0.15748031496062992	sp|Q9BXW6|OSBL1_HUMAN Oxysterol-binding protein-related protein 1 OS=Homo sapiens OX=9606 GN=OSBPL1A PE=1 SV=2	0.04854368932038835	tr|D6RA95|D6RA95_HUMAN Ectodysplasin-A (Fragment) OS=Homo sapiens OX=9606 GN=EDA PE=1 SV=8	0.21323529411764705
tr|A0A075B7F4|A0A075B7F4_HUMAN TATA-binding protein-associated factor 2N (Fragment) OS=Homo sapiens OX=9606 GN=TAF15 PE=1 SV=1	0.1542056074766355	sp|Q9Y388|RBMX2_HUMAN RNA-binding motif protein, X-linked 2 OS=Homo sapiens OX=9606 GN=RBMX2 PE=1 SV=2	0.1574074074074074	tr|E9PL92|E9PL92_HUMAN Activating signal cointegrator 1 complex subunit 1 (Fragment) OS=Homo sapiens OX=9606 GN=ASCC1 PE=1 SV=1	0.04854368932038835	sp|Q86Y01|DTX1_HUMAN E3 ubiquitin-protein ligase DTX1 OS=Homo sapiens OX=9606 GN=DTX1 PE=1 SV=1	0.2131979695431472
sp|Q6UX72|B3GN9_HUMAN UDP-GlcNAc:betaGal beta-1,3-N-acetylglucosaminyltransferase 9 OS=Homo sapiens OX=9606 GN=B3GNT9 PE=2 SV=1	0.15384615384615385	tr|A0A0C4DH76|A0A0C4DH76_HUMAN Deubiquitinase OTUD6B OS=Homo sapiens OX=9606 GN=OTUD6B PE=1 SV=1	0.1574074074074074	sp|O75886|STAM2_HUMAN Signal transducing adapter molecule 2 OS=Homo sapiens OX=9606 GN=STAM2 PE=1 SV=1	0.04844290657439446	sp|Q9NVE4|CCD87_HUMAN Coiled-coil domain-containing protein 87 OS=Homo sapiens OX=9606 GN=CCDC87 PE=1 SV=2	0.21311475409836064
sp|A0A0U1RQF7|DP2NB_HUMAN DPEP2 neighbor protein OS=Homo sapiens OX=9606 GN=DPEP2NB PE=2 SV=1	0.15384615384615385	sp|Q9H501|ESF1_HUMAN ESF1 homolog OS=Homo sapiens OX=9606 GN=ESF1 PE=1 SV=1	0.15730337078651685	sp|Q8IVB4|SL9A9_HUMAN Sodium/hydrogen exchanger 9 OS=Homo sapiens OX=9606 GN=SLC9A9 PE=1 SV=1	0.04838709677419355	sp|Q8N1I8|CAAS1_HUMAN Putative uncharacterized protein encoded by CACTIN-AS1 OS=Homo sapiens OX=9606 GN=CACTIN-AS1 PE=2 SV=1	0.21311475409836064
sp|Q9H1Z4|WDR13_HUMAN WD repeat-containing protein 13 OS=Homo sapiens OX=9606 GN=WDR13 PE=1 SV=2	0.15384615384615385	tr|Q5TC96|Q5TC96_HUMAN Transcriptional protein SWT1 (Fragment) OS=Homo sapiens OX=9606 GN=SWT1 PE=1 SV=8	0.15723270440251572	tr|A0A0A0MRL6|A0A0A0MRL6_HUMAN Actin-binding LIM protein 1 OS=Homo sapiens OX=9606 GN=ABLIM1 PE=1 SV=1	0.04838709677419355	tr|E9PEJ4|E9PEJ4_HUMAN Acetyltransferase component of pyruvate dehydrogenase complex OS=Homo sapiens OX=9606 GN=DLAT PE=1 SV=1	0.21311475409836064
sp|P49674|KC1E_HUMAN Casein kinase I isoform epsilon OS=Homo sapiens OX=9606 GN=CSNK1E PE=1 SV=1	0.15384615384615385	sp|P51572|BAP31_HUMAN B-cell receptor-associated protein 31 OS=Homo sapiens OX=9606 GN=BCAP31 PE=1 SV=3	0.15714285714285714	tr|H0YM33|H0YM33_HUMAN Mothers against decapentaplegic homolog 6 (Fragment) OS=Homo sapiens OX=9606 GN=SMAD6 PE=4 SV=2	0.04838709677419355	tr|S4R3J6|S4R3J6_HUMAN Ataxin-2 (Fragment) OS=Homo sapiens OX=9606 GN=ATXN2 PE=1 SV=1	0.21311475409836064
sp|A4D2B8|PM2P1_HUMAN Putative postmeiotic segregation increased 2-like protein 1 OS=Homo sapiens OX=9606 GN=PMS2P1 PE=5 SV=1	0.15384615384615385	sp|Q9BT09|CNPY3_HUMAN Protein canopy homolog 3 OS=Homo sapiens OX=9606 GN=CNPY3 PE=1 SV=1	0.15714285714285714	tr|E9PFB4|E9PFB4_HUMAN C-type lectin domain family 1 member A OS=Homo sapiens OX=9606 GN=CLEC1A PE=1 SV=1	0.04838709677419355	sp|Q9HCU0|CD248_HUMAN Endosialin OS=Homo sapiens OX=9606 GN=CD248 PE=1 SV=1	0.21283783783783783
sp|P13725|ONCM_HUMAN Oncostatin-M OS=Homo sapiens OX=9606 GN=OSM PE=1 SV=2	0.15384615384615385	tr|E9PH88|E9PH88_HUMAN PMS1 protein homolog 1 (Fragment) OS=Homo sapiens OX=9606 GN=PMS1 PE=1 SV=1	0.15714285714285714	tr|E9PR23|E9PR23_HUMAN Immunoglobulin-like domain-containing receptor 2 OS=Homo sapiens OX=9606 GN=ILDR2 PE=1 SV=1	0.04838709677419355	tr|H0YF22|H0YF22_HUMAN REST corepressor 3 (Fragment) OS=Homo sapiens OX=9606 GN=RCOR3 PE=1 SV=1	0.2127659574468085
sp|Q8NAQ8|YP023_HUMAN Putative uncharacterized protein FLJ34945 OS=Homo sapiens OX=9606 PE=2 SV=1	0.15384615384615385	tr|B1AMS9|B1AMS9_HUMAN Cohesin subunit SA-2 (Fragment) OS=Homo sapiens OX=9606 GN=STAG2 PE=1 SV=1	0.15714285714285714	tr|F8VSL3|F8VSL3_HUMAN Nuclear transcription factor Y subunit beta (Fragment) OS=Homo sapiens OX=9606 GN=NFYB PE=1 SV=1	0.04838709677419355	tr|Q5T1U7|Q5T1U7_HUMAN Collagen alpha-1(XXVII) chain (Fragment) OS=Homo sapiens OX=9606 GN=COL27A1 PE=1 SV=1	0.21272365805168986
tr|F5H4W1|F5H4W1_HUMAN Exocyst complex component 3-like protein (Fragment) OS=Homo sapiens OX=9606 GN=EXOC3L1 PE=4 SV=1	0.15384615384615385	sp|P29084|T2EB_HUMAN Transcription initiation factor IIE subunit beta OS=Homo sapiens OX=9606 GN=GTF2E2 PE=1 SV=1	0.15702479338842976	tr|J3KRZ0|J3KRZ0_HUMAN Spindle and kinetochore-associated protein 2 OS=Homo sapiens OX=9606 GN=SKA2 PE=1 SV=1	0.04838709677419355	sp|P28702|RXRB_HUMAN Retinoic acid receptor RXR-beta OS=Homo sapiens OX=9606 GN=RXRB PE=1 SV=2	0.2126865671641791
tr|K7EJ41|K7EJ41_HUMAN DNA topoisomerase 3-alpha (Fragment) OS=Homo sapiens OX=9606 GN=TOP3A PE=1 SV=1	0.15384615384615385	sp|P07814|SYEP_HUMAN Bifunctional glutamate/proline--tRNA ligase OS=Homo sapiens OX=9606 GN=EPRS PE=1 SV=5	0.15693430656934307	tr|E9PRA4|E9PRA4_HUMAN Immunoglobulin-like domain-containing receptor 2 OS=Homo sapiens OX=9606 GN=ILDR2 PE=1 SV=1	0.04838709677419355	tr|H0YBC6|H0YBC6_HUMAN Dynamin-3 (Fragment) OS=Homo sapiens OX=9606 GN=DNM3 PE=1 SV=1	0.21264367816091953
tr|K7ESJ4|K7ESJ4_HUMAN Programmed cell death protein 5 OS=Homo sapiens OX=9606 GN=PDCD5 PE=1 SV=1	0.15384615384615385	sp|P49591|SYSC_HUMAN Serine--tRNA ligase, cytoplasmic OS=Homo sapiens OX=9606 GN=SARS PE=1 SV=3	0.1568627450980392	tr|H0YLW3|H0YLW3_HUMAN Bone morphogenetic protein 4 (Fragment) OS=Homo sapiens OX=9606 GN=BMP4 PE=1 SV=1	0.04838709677419355	tr|J3QS60|J3QS60_HUMAN Rho guanine nucleotide exchange factor 15 (Fragment) OS=Homo sapiens OX=9606 GN=ARHGEF15 PE=1 SV=8	0.21256038647342995
tr|V9GYJ6|V9GYJ6_HUMAN Ubiquitin carboxyl-terminal hydrolase 21 (Fragment) OS=Homo sapiens OX=9606 GN=USP21 PE=1 SV=1	0.15384615384615385	sp|P37108|SRP14_HUMAN Signal recognition particle 14 kDa protein OS=Homo sapiens OX=9606 GN=SRP14 PE=1 SV=2	0.1568627450980392	tr|B4E1Q4|B4E1Q4_HUMAN Serine/threonine-protein kinase RIO3 OS=Homo sapiens OX=9606 GN=RIOK3 PE=1 SV=1	0.04838709677419355	tr|J3QS33|J3QS33_HUMAN SWI/SNF-related matrix-associated actin-dependent regulator of chromatin subfamily D member 2 OS=Homo sapiens OX=9606 GN=SMARCD2 PE=1 SV=1	0.2125
tr|E5RIT6|E5RIT6_HUMAN 60S ribosomal protein L26-like 1 (Fragment) OS=Homo sapiens OX=9606 GN=RPL26L1 PE=1 SV=1	0.15384615384615385	tr|B4E1E4|B4E1E4_HUMAN Eukaryotic translation initiation factor 4E type 2 OS=Homo sapiens OX=9606 GN=EIF4E2 PE=1 SV=1	0.1568627450980392	tr|H0YEI4|H0YEI4_HUMAN Protein lifeguard 1 (Fragment) OS=Homo sapiens OX=9606 GN=GRINA PE=1 SV=8	0.04830917874396135	sp|Q9BWW4|SSBP3_HUMAN Single-stranded DNA-binding protein 3 OS=Homo sapiens OX=9606 GN=SSBP3 PE=1 SV=1	0.21241830065359477
tr|F8WBD6|F8WBD6_HUMAN Aprataxin OS=Homo sapiens OX=9606 GN=APTX PE=1 SV=1	0.15384615384615385	tr|Q5TH12|Q5TH12_HUMAN Protein kinase C-binding protein 1 (Fragment) OS=Homo sapiens OX=9606 GN=ZMYND8 PE=1 SV=1	0.1568627450980392	sp|P46108|CRK_HUMAN Adapter molecule crk OS=Homo sapiens OX=9606 GN=CRK PE=1 SV=2	0.04819277108433735	tr|A0A0C4DGJ6|A0A0C4DGJ6_HUMAN Methyl-CpG-binding domain protein 6 (Fragment) OS=Homo sapiens OX=9606 GN=MBD6 PE=1 SV=1	0.2123015873015873
tr|H3BV02|H3BV02_HUMAN Rho family-interacting cell polarization regulator 1 (Fragment) OS=Homo sapiens OX=9606 GN=RIPOR1 PE=1 SV=8	0.15384615384615385	tr|H7BZL0|H7BZL0_HUMAN MKI67 FHA domain-interacting nucleolar phosphoprotein (Fragment) OS=Homo sapiens OX=9606 GN=NIFK PE=1 SV=1	0.1568627450980392	sp|P20273|CD22_HUMAN B-cell receptor CD22 OS=Homo sapiens OX=9606 GN=CD22 PE=1 SV=2	0.04819277108433735	sp|Q9Y215|COLQ_HUMAN Acetylcholinesterase collagenic tail peptide OS=Homo sapiens OX=9606 GN=COLQ PE=1 SV=2	0.21212121212121213
tr|K7EPK8|K7EPK8_HUMAN Coiled-coil domain-containing protein 151 OS=Homo sapiens OX=9606 GN=CCDC151 PE=1 SV=1	0.15384615384615385	tr|F8VWL7|F8VWL7_HUMAN Cytosolic carboxypeptidase 6 OS=Homo sapiens OX=9606 GN=AGBL4 PE=1 SV=1	0.1568627450980392	tr|E7EWI0|E7EWI0_HUMAN Membrane-associated guanylate kinase, WW and PDZ domain-containing protein 2 OS=Homo sapiens OX=9606 GN=MAGI2 PE=1 SV=1	0.04819277108433735	sp|Q96KE9|BTBD6_HUMAN BTB/POZ domain-containing protein 6 OS=Homo sapiens OX=9606 GN=BTBD6 PE=1 SV=3	0.21212121212121213
tr|F8WC45|F8WC45_HUMAN N-lysine methyltransferase KMT5A OS=Homo sapiens OX=9606 GN=KMT5A PE=4 SV=1	0.15384615384615385	tr|B9A023|B9A023_HUMAN Eukaryotic translation initiation factor 4E type 2 OS=Homo sapiens OX=9606 GN=EIF4E2 PE=1 SV=1	0.1568627450980392	tr|E9PRW8|E9PRW8_HUMAN Membrane-spanning 4-domains subfamily A member 3 OS=Homo sapiens OX=9606 GN=MS4A3 PE=1 SV=1	0.04819277108433735	tr|F8VPC8|F8VPC8_HUMAN BTB/POZ domain-containing protein 6 (Fragment) OS=Homo sapiens OX=9606 GN=BTBD6 PE=4 SV=1	0.21212121212121213
tr|H0YB67|H0YB67_HUMAN Ribonuclease 3 (Fragment) OS=Homo sapiens OX=9606 GN=DROSHA PE=1 SV=1	0.15384615384615385	tr|B8ZZL3|B8ZZL3_HUMAN Eukaryotic translation initiation factor 4E type 2 OS=Homo sapiens OX=9606 GN=EIF4E2 PE=1 SV=1	0.1568627450980392	tr|H0Y623|H0Y623_HUMAN CUGBP Elav-like family member 3 (Fragment) OS=Homo sapiens OX=9606 GN=CELF3 PE=1 SV=1	0.04819277108433735	tr|J3KSD6|J3KSD6_HUMAN G-protein-coupled receptor family C group 5 member C (Fragment) OS=Homo sapiens OX=9606 GN=GPRC5C PE=4 SV=1	0.21212121212121213
tr|K7EMM2|K7EMM2_HUMAN Ribosomal protein S6 kinase beta-1 OS=Homo sapiens OX=9606 GN=RPS6KB1 PE=1 SV=1	0.15384615384615385	tr|K7EQL4|K7EQL4_HUMAN Troponin T, slow skeletal muscle (Fragment) OS=Homo sapiens OX=9606 GN=TNNT1 PE=1 SV=1	0.1568627450980392	tr|A0A0C4DG19|A0A0C4DG19_HUMAN Transcriptional activator Myb (Fragment) OS=Homo sapiens OX=9606 GN=MYB PE=1 SV=1	0.04819277108433735	tr|A0A0C4DGS2|A0A0C4DGS2_HUMAN Acetylcholinesterase collagenic tail peptide OS=Homo sapiens OX=9606 GN=COLQ PE=4 SV=1	0.21212121212121213
tr|V9GYB9|V9GYB9_HUMAN Coiled-coil domain-containing protein 24 OS=Homo sapiens OX=9606 GN=CCDC24 PE=4 SV=1	0.15384615384615385	sp|Q9BY42|RTF2_HUMAN Protein RTF2 homolog OS=Homo sapiens OX=9606 GN=RTFDC1 PE=1 SV=3	0.15671641791044777	sp|Q71H61|ILDR2_HUMAN Immunoglobulin-like domain-containing receptor 2 OS=Homo sapiens OX=9606 GN=ILDR2 PE=2 SV=1	0.04807692307692308	tr|Q5T558|Q5T558_HUMAN Katanin p60 ATPase-containing subunit A-like 1 (Fragment) OS=Homo sapiens OX=9606 GN=KATNAL1 PE=1 SV=1	0.21212121212121213
tr|H7C3L3|H7C3L3_HUMAN Ankyrin repeat domain-containing protein 54 (Fragment) OS=Homo sapiens OX=9606 GN=ANKRD54 PE=1 SV=1	0.15384615384615385	tr|A0A0A0MQR2|A0A0A0MQR2_HUMAN Replication termination factor 2 OS=Homo sapiens OX=9606 GN=RTF2 PE=1 SV=1	0.15671641791044777	tr|K7ERP3|K7ERP3_HUMAN Junction plakoglobin (Fragment) OS=Homo sapiens OX=9606 GN=JUP PE=1 SV=1	0.04807692307692308	sp|Q15569|TESK1_HUMAN Dual specificity testis-specific protein kinase 1 OS=Homo sapiens OX=9606 GN=TESK1 PE=1 SV=2	0.2120253164556962
tr|H3BM06|H3BM06_HUMAN Coiled-coil domain-containing protein 14 (Fragment) OS=Homo sapiens OX=9606 GN=CCDC14 PE=4 SV=1	0.15384615384615385	tr|H0YDV2|H0YDV2_HUMAN Coiled-coil domain-containing protein 73 (Fragment) OS=Homo sapiens OX=9606 GN=CCDC73 PE=4 SV=1	0.1565217391304348	tr|E9PQC8|E9PQC8_HUMAN Immunoglobulin-like domain-containing receptor 2 OS=Homo sapiens OX=9606 GN=ILDR2 PE=1 SV=1	0.04807692307692308	tr|K7EJB6|K7EJB6_HUMAN Proprotein convertase subtilisin/kexin type 4 (Fragment) OS=Homo sapiens OX=9606 GN=PCSK4 PE=1 SV=1	0.2119205298013245
tr|B5MCX1|B5MCX1_HUMAN Oncostatin-M OS=Homo sapiens OX=9606 GN=OSM PE=1 SV=1	0.15384615384615385	tr|F5GYV5|F5GYV5_HUMAN ADP-ribosylation factor-like protein 6-interacting protein 4 (Fragment) OS=Homo sapiens OX=9606 GN=ARL6IP4 PE=1 SV=1	0.15639810426540285	tr|K7EMD8|K7EMD8_HUMAN Nuclear speckle-splicing regulatory protein 1 (Fragment) OS=Homo sapiens OX=9606 GN=NSRP1 PE=1 SV=1	0.04807692307692308	tr|J3QL76|J3QL76_HUMAN Growth factor receptor-bound protein 7 (Fragment) OS=Homo sapiens OX=9606 GN=GRB7 PE=1 SV=1	0.211864406779661
tr|A2A3R5|A2A3R5_HUMAN 40S ribosomal protein S6 OS=Homo sapiens OX=9606 GN=RPS6 PE=1 SV=1	0.15384615384615385	sp|Q9H1E3|NUCKS_HUMAN Nuclear ubiquitous casein and cyclin-dependent kinase substrate 1 OS=Homo sapiens OX=9606 GN=NUCKS1 PE=1 SV=1	0.15637860082304528	tr|A0A0C4DFR2|A0A0C4DFR2_HUMAN RIB43A-like with coiled-coils protein 1 (Fragment) OS=Homo sapiens OX=9606 GN=RIBC1 PE=1 SV=1	0.048	sp|P17600|SYN1_HUMAN Synapsin-1 OS=Homo sapiens OX=9606 GN=SYN1 PE=1 SV=3	0.21176470588235294
sp|Q13505|MTX1_HUMAN Metaxin-1 OS=Homo sapiens OX=9606 GN=MTX1 PE=1 SV=3	0.15337423312883436	tr|A0A2R8Y611|A0A2R8Y611_HUMAN AP-3 complex subunit delta-1 (Fragment) OS=Homo sapiens OX=9606 GN=AP3D1 PE=1 SV=1	0.15633423180592992	sp|P50549|ETV1_HUMAN ETS translocation variant 1 OS=Homo sapiens OX=9606 GN=ETV1 PE=1 SV=2	0.04794520547945205	tr|C9JF99|C9JF99_HUMAN Vesicular, overexpressed in cancer, prosurvival protein 1 (Fragment) OS=Homo sapiens OX=9606 GN=VOPP1 PE=1 SV=1	0.21176470588235294
tr|A0A0C4DFQ1|A0A0C4DFQ1_HUMAN Metaxin-1 OS=Homo sapiens OX=9606 GN=MTX1 PE=1 SV=1	0.15337423312883436	tr|H0YM21|H0YM21_HUMAN Mortality factor 4-like protein 1 (Fragment) OS=Homo sapiens OX=9606 GN=MORF4L1 PE=1 SV=1	0.15625	tr|H3BUQ3|H3BUQ3_HUMAN Transcription factor 4 (Fragment) OS=Homo sapiens OX=9606 GN=TCF4 PE=1 SV=3	0.04794520547945205	sp|Q9ULW5|RAB26_HUMAN Ras-related protein Rab-26 OS=Homo sapiens OX=9606 GN=RAB26 PE=1 SV=3	0.21153846153846154
tr|J3KPH2|J3KPH2_HUMAN Arachidonate lipoxygenase 3, isoform CRA_a OS=Homo sapiens OX=9606 GN=ALOXE3 PE=1 SV=1	0.15328467153284672	tr|H0Y343|H0Y343_HUMAN Jouberin (Fragment) OS=Homo sapiens OX=9606 GN=AHI1 PE=1 SV=1	0.15625	tr|F8WEH6|F8WEH6_HUMAN ETS translocation variant 1 OS=Homo sapiens OX=9606 GN=ETV1 PE=1 SV=1	0.04794520547945205	sp|Q6ZRN7|YP029_HUMAN Putative uncharacterized protein FLJ46214 OS=Homo sapiens OX=9606 PE=2 SV=1	0.21153846153846154
sp|Q9Y3Y2|CHTOP_HUMAN Chromatin target of PRMT1 protein OS=Homo sapiens OX=9606 GN=CHTOP PE=1 SV=2	0.1532258064516129	tr|B1AKF2|B1AKF2_HUMAN Trophinin (Fragment) OS=Homo sapiens OX=9606 GN=TRO PE=4 SV=1	0.15625	sp|O15457|MSH4_HUMAN MutS protein homolog 4 OS=Homo sapiens OX=9606 GN=MSH4 PE=1 SV=2	0.04790419161676647	tr|E9PN85|E9PN85_HUMAN Protein farnesyltransferase/geranylgeranyltransferase type-1 subunit alpha OS=Homo sapiens OX=9606 GN=FNTA PE=1 SV=1	0.21153846153846154
sp|Q68DH5|LMBD2_HUMAN LMBR1 domain-containing protein 2 OS=Homo sapiens OX=9606 GN=LMBRD2 PE=1 SV=1	0.1532258064516129	tr|H0YMG1|H0YMG1_HUMAN Centrosomal protein of 152 kDa (Fragment) OS=Homo sapiens OX=9606 GN=CEP152 PE=1 SV=1	0.15625	tr|E5RGQ1|E5RGQ1_HUMAN Transcription factor 7 (Fragment) OS=Homo sapiens OX=9606 GN=TCF7 PE=1 SV=8	0.04790419161676647	tr|H7BXM4|H7BXM4_HUMAN Collagen alpha-3(IV) chain (Fragment) OS=Homo sapiens OX=9606 GN=COL4A3 PE=1 SV=1	0.21153846153846154
tr|A0A087WZF2|A0A087WZF2_HUMAN Empty spiracles homolog 1 (Drosophila), isoform CRA_a OS=Homo sapiens OX=9606 GN=EMX1 PE=4 SV=1	0.15311004784688995	tr|D6RBW1|D6RBW1_HUMAN Eukaryotic translation initiation factor 4E OS=Homo sapiens OX=9606 GN=EIF4E PE=1 SV=1	0.15625	tr|H0Y9C8|H0Y9C8_HUMAN Protocadherin Fat 1 (Fragment) OS=Homo sapiens OX=9606 GN=FAT1 PE=1 SV=1	0.047872340425531915	tr|C9J548|C9J548_HUMAN Vesicular, overexpressed in cancer, prosurvival protein 1 (Fragment) OS=Homo sapiens OX=9606 GN=VOPP1 PE=1 SV=8	0.21153846153846154
sp|A8K5M9|CO062_HUMAN Uncharacterized protein C15orf62, mitochondrial OS=Homo sapiens OX=9606 GN=C15orf62 PE=2 SV=1	0.15306122448979592	tr|Q9BV00|Q9BV00_HUMAN LMOD1 protein OS=Homo sapiens OX=9606 GN=LMOD1 PE=1 SV=1	0.15613382899628253	tr|A0A075B723|A0A075B723_HUMAN Transcription factor 4 (Fragment) OS=Homo sapiens OX=9606 GN=TCF4 PE=1 SV=1	0.04784688995215311	tr|D6RHW3|D6RHW3_HUMAN Protein FAM53C (Fragment) OS=Homo sapiens OX=9606 GN=FAM53C PE=1 SV=8	0.21153846153846154
tr|M0QX61|M0QX61_HUMAN B-cell antigen receptor complex-associated protein alpha chain (Fragment) OS=Homo sapiens OX=9606 GN=CD79A PE=1 SV=1	0.15306122448979592	tr|Q5JXL1|Q5JXL1_HUMAN PHD finger protein 20 (Fragment) OS=Homo sapiens OX=9606 GN=PHF20 PE=1 SV=2	0.15608465608465608	tr|A0A0D9SEY4|A0A0D9SEY4_HUMAN Membrane-associated guanylate kinase, WW and PDZ domain-containing protein 2 OS=Homo sapiens OX=9606 GN=MAGI2 PE=1 SV=1	0.04770017035775128	tr|M0QZD8|M0QZD8_HUMAN Uncharacterized protein OS=Homo sapiens OX=9606 GN=LOC400499 PE=4 SV=2	0.21153846153846154
tr|H0YGE3|H0YGE3_HUMAN Autophagy-related protein 16-2 (Fragment) OS=Homo sapiens OX=9606 GN=ATG16L2 PE=4 SV=1	0.15306122448979592	tr|H0YAT1|H0YAT1_HUMAN SH2 domain-containing protein 4A (Fragment) OS=Homo sapiens OX=9606 GN=SH2D4A PE=1 SV=1	0.1559633027522936	sp|P31995|FCG2C_HUMAN Low affinity immunoglobulin gamma Fc region receptor II-c OS=Homo sapiens OX=9606 GN=FCGR2C PE=1 SV=1	0.047619047619047616	tr|Q5T863|Q5T863_HUMAN Single-stranded DNA-binding protein 3 (Fragment) OS=Homo sapiens OX=9606 GN=SSBP3 PE=1 SV=1	0.21153846153846154
sp|O43812|DUX1_HUMAN Double homeobox protein 1 OS=Homo sapiens OX=9606 GN=DUX1 PE=1 SV=1	0.15294117647058825	tr|I3L4C3|I3L4C3_HUMAN Sperm-associated antigen 7 OS=Homo sapiens OX=9606 GN=SPAG7 PE=1 SV=1	0.1559633027522936	sp|Q9UN30|SCML1_HUMAN Sex comb on midleg-like protein 1 OS=Homo sapiens OX=9606 GN=SCML1 PE=1 SV=2	0.047619047619047616	sp|Q01955|CO4A3_HUMAN Collagen alpha-3(IV) chain OS=Homo sapiens OX=9606 GN=COL4A3 PE=1 SV=3	0.21145685997171146
sp|O75643|U520_HUMAN U5 small nuclear ribonucleoprotein 200 kDa helicase OS=Homo sapiens OX=9606 GN=SNRNP200 PE=1 SV=2	0.15294117647058825	sp|Q9UG63|ABCF2_HUMAN ATP-binding cassette sub-family F member 2 OS=Homo sapiens OX=9606 GN=ABCF2 PE=1 SV=2	0.15584415584415584	sp|O60506|HNRPQ_HUMAN Heterogeneous nuclear ribonucleoprotein Q OS=Homo sapiens OX=9606 GN=SYNCRIP PE=1 SV=2	0.047619047619047616	sp|P18627|LAG3_HUMAN Lymphocyte activation gene 3 protein OS=Homo sapiens OX=9606 GN=LAG3 PE=1 SV=5	0.21138211382113822
tr|I3L3G6|I3L3G6_HUMAN Coiled-coil domain-containing protein 40 (Fragment) OS=Homo sapiens OX=9606 GN=CCDC40 PE=4 SV=1	0.15294117647058825	sp|Q9BY44|EIF2A_HUMAN Eukaryotic translation initiation factor 2A OS=Homo sapiens OX=9606 GN=EIF2A PE=1 SV=3	0.15584415584415584	sp|Q12979|ABR_HUMAN Active breakpoint cluster region-related protein OS=Homo sapiens OX=9606 GN=ABR PE=2 SV=2	0.047619047619047616	sp|Q8TB24|RIN3_HUMAN Ras and Rab interactor 3 OS=Homo sapiens OX=9606 GN=RIN3 PE=1 SV=4	0.2112676056338028
tr|J3KPY6|J3KPY6_HUMAN Ankyrin repeat and LEM domain-containing protein 1 OS=Homo sapiens OX=9606 GN=ANKLE1 PE=4 SV=2	0.15294117647058825	tr|D6RFK7|D6RFK7_HUMAN THAP domain containing 6, isoform CRA_a OS=Homo sapiens OX=9606 GN=THAP6 PE=4 SV=1	0.15584415584415584	sp|Q5T749|KPRP_HUMAN Keratinocyte proline-rich protein OS=Homo sapiens OX=9606 GN=KPRP PE=1 SV=1	0.047619047619047616	tr|C9JX69|C9JX69_HUMAN ETS translocation variant 1 (Fragment) OS=Homo sapiens OX=9606 GN=ETV1 PE=1 SV=1	0.2112676056338028
sp|P46695|IEX1_HUMAN Radiation-inducible immediate-early gene IEX-1 OS=Homo sapiens OX=9606 GN=IER3 PE=1 SV=4	0.1527777777777778	tr|H3BPE3|H3BPE3_HUMAN Eukaryotic translation initiation factor 3 subunit C (Fragment) OS=Homo sapiens OX=9606 GN=EIF3C PE=1 SV=8	0.15584415584415584	sp|P12318|FCG2A_HUMAN Low affinity immunoglobulin gamma Fc region receptor II-a OS=Homo sapiens OX=9606 GN=FCGR2A PE=1 SV=4	0.047619047619047616	tr|H3BTK8|H3BTK8_HUMAN Zinc finger protein 688 OS=Homo sapiens OX=9606 GN=ZNF688 PE=1 SV=1	0.2112676056338028
tr|E9PJ95|E9PJ95_HUMAN COMM domain-containing protein 9 OS=Homo sapiens OX=9606 GN=COMMD9 PE=1 SV=1	0.1527777777777778	tr|F8WAE5|F8WAE5_HUMAN Eukaryotic translation initiation factor 2A OS=Homo sapiens OX=9606 GN=EIF2A PE=1 SV=1	0.15584415584415584	tr|H0YGT0|H0YGT0_HUMAN Low affinity immunoglobulin gamma Fc region receptor II-c OS=Homo sapiens OX=9606 GN=FCGR2C PE=4 SV=1	0.047619047619047616	sp|O95072|REC8_HUMAN Meiotic recombination protein REC8 homolog OS=Homo sapiens OX=9606 GN=REC8 PE=1 SV=1	0.2111111111111111
tr|H0YCB4|H0YCB4_HUMAN Transcription factor p65 (Fragment) OS=Homo sapiens OX=9606 GN=RELA PE=1 SV=1	0.1527777777777778	tr|E9PLR6|E9PLR6_HUMAN Integrin beta-1 (Fragment) OS=Homo sapiens OX=9606 GN=ITGB1 PE=1 SV=1	0.15584415584415584	tr|H7C434|H7C434_HUMAN Fasciculation and elongation protein zeta-2 (Fragment) OS=Homo sapiens OX=9606 GN=FEZ2 PE=1 SV=1	0.047619047619047616	sp|Q8N5I2|ARRD1_HUMAN Arrestin domain-containing protein 1 OS=Homo sapiens OX=9606 GN=ARRDC1 PE=1 SV=1	0.2111111111111111
tr|K7EM74|K7EM74_HUMAN Uncharacterized protein (Fragment) OS=Homo sapiens OX=9606 PE=4 SV=1	0.1527777777777778	sp|P08240|SRPRA_HUMAN Signal recognition particle receptor subunit alpha OS=Homo sapiens OX=9606 GN=SRPRA PE=1 SV=2	0.15577889447236182	tr|C9JEL3|C9JEL3_HUMAN Eukaryotic translation initiation factor 4E type 2 (Fragment) OS=Homo sapiens OX=9606 GN=EIF4E2 PE=1 SV=1	0.047619047619047616	sp|A0PJY2|FEZF1_HUMAN Fez family zinc finger protein 1 OS=Homo sapiens OX=9606 GN=FEZF1 PE=1 SV=1	0.2111111111111111
tr|Q5W0J8|Q5W0J8_HUMAN Enoyl-CoA hydratase domain-containing protein 3, mitochondrial (Fragment) OS=Homo sapiens OX=9606 GN=ECHDC3 PE=1 SV=1	0.15267175572519084	tr|A0A2R8Y7Y0|A0A2R8Y7Y0_HUMAN Cyclin-dependent kinase 13 (Fragment) OS=Homo sapiens OX=9606 GN=CDK13 PE=1 SV=1	0.1556420233463035	tr|A0A087X1X5|A0A087X1X5_HUMAN Calponin (Fragment) OS=Homo sapiens OX=9606 GN=CNN2 PE=1 SV=1	0.047619047619047616	tr|E5RIG9|E5RIG9_HUMAN Docking protein 2 (Fragment) OS=Homo sapiens OX=9606 GN=DOK2 PE=1 SV=1	0.2111111111111111
sp|P0DPE3|CL081_HUMAN Uncharacterized protein C12orf81 OS=Homo sapiens OX=9606 GN=C12orf81 PE=3 SV=1	0.15254237288135594	tr|X6RET8|X6RET8_HUMAN Protein FAM107B (Fragment) OS=Homo sapiens OX=9606 GN=FAM107B PE=1 SV=1	0.15555555555555556	tr|E9PIB4|E9PIB4_HUMAN PR domain zinc finger protein 10 (Fragment) OS=Homo sapiens OX=9606 GN=PRDM10 PE=4 SV=1	0.047619047619047616	tr|H7C435|H7C435_HUMAN Collagen alpha-1(III) chain (Fragment) OS=Homo sapiens OX=9606 GN=COL3A1 PE=1 SV=1	0.2111111111111111
sp|Q9NRB3|CHSTC_HUMAN Carbohydrate sulfotransferase 12 OS=Homo sapiens OX=9606 GN=CHST12 PE=2 SV=2	0.15254237288135594	tr|J3KTJ7|J3KTJ7_HUMAN Uncharacterized protein C17orf80 (Fragment) OS=Homo sapiens OX=9606 GN=C17orf80 PE=1 SV=1	0.15555555555555556	tr|A8MXZ4|A8MXZ4_HUMAN G-protein-coupled receptor family C group 5 member C (Fragment) OS=Homo sapiens OX=9606 GN=GPRC5C PE=1 SV=2	0.047619047619047616	tr|A0A1B0GUN3|A0A1B0GUN3_HUMAN Fibrosin-1-like protein OS=Homo sapiens OX=9606 GN=FBRSL1 PE=1 SV=1	0.21103896103896103
sp|O75676|KS6A4_HUMAN Ribosomal protein S6 kinase alpha-4 OS=Homo sapiens OX=9606 GN=RPS6KA4 PE=1 SV=1	0.15254237288135594	tr|D6R937|D6R937_HUMAN Aminoacyl tRNA synthase complex-interacting multifunctional protein 1 (Fragment) OS=Homo sapiens OX=9606 GN=AIMP1 PE=1 SV=1	0.15555555555555556	tr|E9PKJ8|E9PKJ8_HUMAN Microphthalmia-associated transcription factor OS=Homo sapiens OX=9606 GN=MITF PE=1 SV=1	0.047619047619047616	sp|P02458|CO2A1_HUMAN Collagen alpha-1(II) chain OS=Homo sapiens OX=9606 GN=COL2A1 PE=1 SV=3	0.21100917431192662
sp|O00629|IMA3_HUMAN Importin subunit alpha-3 OS=Homo sapiens OX=9606 GN=KPNA4 PE=1 SV=1	0.15254237288135594	tr|A0A0G2JMA0|A0A0G2JMA0_HUMAN Testis-expressed basic protein 1 OS=Homo sapiens OX=9606 GN=TSBP1 PE=1 SV=1	0.15550239234449761	tr|A0A0A0MT34|A0A0A0MT34_HUMAN DNA-binding protein RFX5 (Fragment) OS=Homo sapiens OX=9606 GN=RFX5 PE=1 SV=6	0.047619047619047616	tr|H3BND2|H3BND2_HUMAN Proline-rich protein 14 (Fragment) OS=Homo sapiens OX=9606 GN=PRR14 PE=1 SV=8	0.21074380165289255
tr|C9J991|C9J991_HUMAN Carbohydrate sulfotransferase (Fragment) OS=Homo sapiens OX=9606 GN=CHST12 PE=1 SV=1	0.15254237288135594	tr|A0A0G2JMH0|A0A0G2JMH0_HUMAN Testis-expressed basic protein 1 OS=Homo sapiens OX=9606 GN=TSBP1 PE=1 SV=1	0.15550239234449761	tr|A0A087WXW3|A0A087WXW3_HUMAN Signaling threshold-regulating transmembrane adapter 1 OS=Homo sapiens OX=9606 GN=SIT1 PE=1 SV=1	0.047619047619047616	sp|Q92954|PRG4_HUMAN Proteoglycan 4 OS=Homo sapiens OX=9606 GN=PRG4 PE=1 SV=3	0.2106280193236715
tr|E9PKU4|E9PKU4_HUMAN 60S ribosomal protein L8 (Fragment) OS=Homo sapiens OX=9606 GN=RPL8 PE=1 SV=1	0.15254237288135594	sp|Q96BK5|PINX1_HUMAN PIN2/TERF1-interacting telomerase inhibitor 1 OS=Homo sapiens OX=9606 GN=PINX1 PE=1 SV=2	0.15548780487804878	sp|Q8N2S1|LTBP4_HUMAN Latent-transforming growth factor beta-binding protein 4 OS=Homo sapiens OX=9606 GN=LTBP4 PE=1 SV=2	0.04746835443037975	sp|Q9H0X6|RN208_HUMAN RING finger protein 208 OS=Homo sapiens OX=9606 GN=RNF208 PE=1 SV=2	0.21052631578947367
tr|E7EVP0|E7EVP0_HUMAN Prepronociceptin (Fragment) OS=Homo sapiens OX=9606 GN=PNOC PE=1 SV=1	0.15254237288135594	tr|C9JKE4|C9JKE4_HUMAN SPATS2-like protein (Fragment) OS=Homo sapiens OX=9606 GN=SPATS2L PE=1 SV=1	0.1553398058252427	tr|A0A1B0GTA9|A0A1B0GTA9_HUMAN Voltage-dependent L-type calcium channel subunit beta-4 OS=Homo sapiens OX=9606 GN=CACNB4 PE=1 SV=1	0.04743083003952569	sp|A1KXE4|F168B_HUMAN Myelin-associated neurite-outgrowth inhibitor OS=Homo sapiens OX=9606 GN=FAM168B PE=1 SV=1	0.21052631578947367
tr|E9PJN1|E9PJN1_HUMAN Ribosomal protein S6 kinase OS=Homo sapiens OX=9606 GN=RPS6KA4 PE=1 SV=1	0.15254237288135594	tr|A0A0C4DGS3|A0A0C4DGS3_HUMAN Centrosomal protein C10orf90 OS=Homo sapiens OX=9606 GN=C10orf90 PE=4 SV=1	0.1553398058252427	sp|O43365|HXA3_HUMAN Homeobox protein Hox-A3 OS=Homo sapiens OX=9606 GN=HOXA3 PE=1 SV=1	0.04740406320541761	sp|Q9Y6J3|SMA5O_HUMAN SMAD5 antisense gene protein 1 OS=Homo sapiens OX=9606 GN=SMAD5-AS1 PE=2 SV=1	0.21052631578947367
tr|V9GYM6|V9GYM6_HUMAN Coiled-coil domain-containing protein 24 OS=Homo sapiens OX=9606 GN=CCDC24 PE=4 SV=1	0.15254237288135594	sp|Q9UQ80|PA2G4_HUMAN Proliferation-associated protein 2G4 OS=Homo sapiens OX=9606 GN=PA2G4 PE=1 SV=3	0.15517241379310345	tr|H0YFD2|H0YFD2_HUMAN Protein KRI1 homolog (Fragment) OS=Homo sapiens OX=9606 GN=KRI1 PE=1 SV=3	0.04736842105263158	sp|O60244|MED14_HUMAN Mediator of RNA polymerase II transcription subunit 14 OS=Homo sapiens OX=9606 GN=MED14 PE=1 SV=2	0.21052631578947367
tr|K7EPU2|K7EPU2_HUMAN Nuclear factor 1 X-type OS=Homo sapiens OX=9606 GN=NFIX PE=4 SV=1	0.15254237288135594	sp|Q96MC5|CP045_HUMAN Uncharacterized protein C16orf45 OS=Homo sapiens OX=9606 GN=C16orf45 PE=1 SV=1	0.15517241379310345	sp|P00533|EGFR_HUMAN Epidermal growth factor receptor OS=Homo sapiens OX=9606 GN=EGFR PE=1 SV=2	0.0472972972972973	tr|H0YCU2|H0YCU2_HUMAN Sharpin (Fragment) OS=Homo sapiens OX=9606 GN=SHARPIN PE=1 SV=1	0.21052631578947367
sp|Q96T37|RBM15_HUMAN RNA-binding protein 15 OS=Homo sapiens OX=9606 GN=RBM15 PE=1 SV=2	0.1525096525096525	sp|O76093|FGF18_HUMAN Fibroblast growth factor 18 OS=Homo sapiens OX=9606 GN=FGF18 PE=1 SV=1	0.15517241379310345	tr|E9PFD7|E9PFD7_HUMAN Receptor protein-tyrosine kinase OS=Homo sapiens OX=9606 GN=EGFR PE=1 SV=3	0.0472972972972973	tr|C9JIY7|C9JIY7_HUMAN Lipoma-preferred partner (Fragment) OS=Homo sapiens OX=9606 GN=LPP PE=1 SV=1	0.21052631578947367
tr|A0A140T947|A0A140T947_HUMAN Pre-mRNA-splicing factor ATP-dependent RNA helicase DHX16 (Fragment) OS=Homo sapiens OX=9606 GN=DHX16 PE=1 SV=1	0.1524163568773234	tr|F5H6Q0|F5H6Q0_HUMAN Rho GDP-dissociation inhibitor 2 (Fragment) OS=Homo sapiens OX=9606 GN=ARHGDIB PE=1 SV=1	0.15517241379310345	sp|Q9Y3P8|SIT1_HUMAN Signaling threshold-regulating transmembrane adapter 1 OS=Homo sapiens OX=9606 GN=SIT1 PE=1 SV=1	0.047244094488188976	tr|M0R229|M0R229_HUMAN Oxysterols receptor LXR-beta OS=Homo sapiens OX=9606 GN=NR1H2 PE=1 SV=1	0.21052631578947367
tr|D6RA88|D6RA88_HUMAN Myosin light chain 5 OS=Homo sapiens OX=9606 GN=MYL5 PE=1 SV=1	0.1523809523809524	tr|S4R343|S4R343_HUMAN DnaJ homolog subfamily C member 17 OS=Homo sapiens OX=9606 GN=DNAJC17 PE=1 SV=1	0.15517241379310345	sp|Q9Y6N8|CAD10_HUMAN Cadherin-10 OS=Homo sapiens OX=9606 GN=CDH10 PE=1 SV=2	0.047244094488188976	tr|A0A0U1RRJ8|A0A0U1RRJ8_HUMAN Probable global transcription activator SNF2L2 (Fragment) OS=Homo sapiens OX=9606 GN=SMARCA2 PE=1 SV=1	0.21052631578947367
sp|Q6IEG0|SNR48_HUMAN U11/U12 small nuclear ribonucleoprotein 48 kDa protein OS=Homo sapiens OX=9606 GN=SNRNP48 PE=1 SV=2	0.15217391304347827	sp|A0A087WUL8|NBPFJ_HUMAN Neuroblastoma breakpoint family member 19 OS=Homo sapiens OX=9606 GN=NBPF19 PE=5 SV=1	0.15515151515151515	tr|K7EID0|K7EID0_HUMAN Max-like protein X (Fragment) OS=Homo sapiens OX=9606 GN=MLX PE=1 SV=1	0.047244094488188976	tr|C9JIY9|C9JIY9_HUMAN Nucleoporin NUP35 (Fragment) OS=Homo sapiens OX=9606 GN=NUP35 PE=1 SV=1	0.21052631578947367
tr|C9K0P9|C9K0P9_HUMAN Segment polarity protein dishevelled homolog DVL-3 (Fragment) OS=Homo sapiens OX=9606 GN=DVL3 PE=1 SV=1	0.15217391304347827	tr|X6R7Q1|X6R7Q1_HUMAN Ribosome production factor 1 OS=Homo sapiens OX=9606 GN=RPF1 PE=1 SV=1	0.15503875968992248	tr|A0A0D9SET0|A0A0D9SET0_HUMAN Membrane-associated guanylate kinase, WW and PDZ domain-containing protein 2 OS=Homo sapiens OX=9606 GN=MAGI2 PE=1 SV=1	0.047244094488188976	tr|K7ES05|K7ES05_HUMAN KN motif and ankyrin repeat domain-containing protein 2 (Fragment) OS=Homo sapiens OX=9606 GN=KANK2 PE=1 SV=8	0.21052631578947367
tr|K7EMI9|K7EMI9_HUMAN Coiled-coil domain-containing protein 106 OS=Homo sapiens OX=9606 GN=CCDC106 PE=1 SV=1	0.15217391304347827	tr|H7C1P9|H7C1P9_HUMAN Titin (Fragment) OS=Homo sapiens OX=9606 GN=TTN PE=1 SV=1	0.15492957746478872	sp|O60248|SOX15_HUMAN Protein SOX-15 OS=Homo sapiens OX=9606 GN=SOX15 PE=1 SV=1	0.04721030042918455	tr|A0A0A0MTP6|A0A0A0MTP6_HUMAN Phosphatidylinositol 3,4,5-trisphosphate 5-phosphatase 2 OS=Homo sapiens OX=9606 GN=INPPL1 PE=1 SV=1	0.2103960396039604
tr|A0A0D9SEI8|A0A0D9SEI8_HUMAN Y-box-binding protein 3 (Fragment) OS=Homo sapiens OX=9606 GN=YBX3 PE=1 SV=1	0.15217391304347827	tr|C9JGM8|C9JGM8_HUMAN SPATS2-like protein (Fragment) OS=Homo sapiens OX=9606 GN=SPATS2L PE=1 SV=1	0.15492957746478872	sp|P54296|MYOM2_HUMAN Myomesin-2 OS=Homo sapiens OX=9606 GN=MYOM2 PE=1 SV=2	0.04716981132075472	sp|Q86UU5|GGN_HUMAN Gametogenetin OS=Homo sapiens OX=9606 GN=GGN PE=1 SV=2	0.2103448275862069
tr|F2Z390|F2Z390_HUMAN NF-kappa-B inhibitor-like protein 1 OS=Homo sapiens OX=9606 GN=NFKBIL1 PE=1 SV=1	0.152	tr|B3KTM8|B3KTM8_HUMAN cDNA FLJ38504 fis, clone HCHON2000156, highly similar to Mortality factor 4-like protein 1 OS=Homo sapiens OX=9606 GN=MORF4L1 PE=1 SV=1	0.15476190476190477	sp|O60479|DLX3_HUMAN Homeobox protein DLX-3 OS=Homo sapiens OX=9606 GN=DLX3 PE=1 SV=1	0.04716981132075472	sp|Q07912|ACK1_HUMAN Activated CDC42 kinase 1 OS=Homo sapiens OX=9606 GN=TNK2 PE=1 SV=3	0.21030927835051547
[truncated: 24,745 more rows]
