# Supplementary material for: Lysine/RNA-interactions drive and regulate biomolecular condensation
Source: Nat Commun. 2019 Jul 2;10:2909. doi: 10.1038/s41467-019-10792-y (PMC6606616; doi:10.1038/s41467-019-10792-y)
Supplement: Supplementary file 5 — Supplementary Data 2 [file 41467_2019_10792_MOESM5_ESM.xlsx]

## Sheet: Sheet1
p-body_human_disordered_amino_acid_frequencies
Protein ID,R Frequency,Protein ID,K Frequency,Protein ID,Y Frequency,Protein ID,P Frequency,,Protein ID,R/K frequency
ENSG00000112081,0.3469387755,ENSG00000273703,0.2909090909,ENSG00000125944,0.1074074074,ENSG00000170248,0.2941176471,,ENSG00000136527,15.6666666667
ENSG00000115875,0.3181818182,ENSG00000276410,0.2909090909,ENSG00000197451,0.1043956044,ENSG00000104897,0.2905759162,,ENSG00000104738,15
ENSG00000146963,0.3121387283,ENSG00000198900,0.2745098039,ENSG00000131773,0.1016949153,ENSG00000122359,0.2747747748,,ENSG00000165280,13
ENSG00000007392,0.3048780488,ENSG00000113648,0.2716049383,ENSG00000162517,0.1008403361,ENSG00000162517,0.2521008403,,ENSG00000004975,11.6666666667
ENSG00000136527,0.2716763006,ENSG00000100764,0.2545454545,ENSG00000138279,0.097826087,ENSG00000138279,0.2445652174,,ENSG00000112081,11.3333333333
ENSG00000107581,0.2529585799,ENSG00000055044,0.2535211268,ENSG00000122566,0.0957446809,ENSG00000196531,0.2367095691,,ENSG00000115875,10.5
ENSG00000161547,0.2398190045,ENSG00000174444,0.2525252525,ENSG00000117519,0.0933333333,ENSG00000159840,0.234375,,ENSG00000178695,8
ENSG00000124193,0.2361111111,ENSG00000168496,0.2203389831,ENSG00000270647,0.0912162162,ENSG00000130204,0.2337662338,,ENSG00000132153,7.5
ENSG00000100650,0.2326732673,ENSG00000213551,0.2168674699,ENSG00000170248,0.0882352941,ENSG00000168066,0.2288261516,,ENSG00000136450,6.8
ENSG00000131051,0.2258064516,ENSG00000197498,0.2105263158,ENSG00000152795,0.0775193798,ENSG00000077312,0.2230769231,,ENSG00000165119,6.5
ENSG00000111011,0.2256097561,ENSG00000254772,0.2,ENSG00000273703,0.0727272727,ENSG00000111605,0.2178649237,,ENSG00000131773,6
ENSG00000108518,0.2235294118,ENSG00000189403,0.2,ENSG00000276410,0.0727272727,ENSG00000084463,0.1983193277,,ENSG00000119812,5.5
ENSG00000130764,0.2166666667,ENSG00000108829,0.1981981982,ENSG00000122359,0.0720720721,ENSG00000071626,0.1958456973,,ENSG00000171262,5.3333333333
ENSG00000116350,0.2150537634,ENSG00000164022,0.196969697,ENSG00000213516,0.0692307692,ENSG00000148362,0.1944444444,,ENSG00000107581,5.1818181818
ENSG00000104852,0.2105263158,ENSG00000103550,0.1961325967,ENSG00000147274,0.0690537084,ENSG00000141510,0.1932773109,,ENSG00000169957,5
ENSG00000134884,0.2065217391,ENSG00000150093,0.1960784314,ENSG00000089280,0.0683111954,ENSG00000204469,0.1929490233,,ENSG00000007392,5
ENSG00000100461,0.1904761905,ENSG00000035928,0.1951672862,ENSG00000119812,0.0680851064,ENSG00000136709,0.1920529801,,ENSG00000143575,4.8
ENSG00000136450,0.1899441341,ENSG00000125977,0.1916167665,ENSG00000136527,0.063583815,ENSG00000116560,0.1904761905,,ENSG00000161547,4.4166666667
ENSG00000133226,0.1772151899,ENSG00000164104,0.1913875598,ENSG00000136450,0.061452514,ENSG00000154380,0.1819505095,,ENSG00000147274,4.3846153846
ENSG00000205937,0.1704918033,ENSG00000113460,0.1898734177,ENSG00000165689,0.0609756098,ENSG00000099995,0.1813471503,,ENSG00000106682,4.2
ENSG00000167978,0.1700581395,ENSG00000100823,0.1875,ENSG00000121774,0.0586419753,ENSG00000119596,0.1783159053,,ENSG00000104852,4.1818181818
ENSG00000116754,0.1686046512,ENSG00000122565,0.1868131868,ENSG00000129351,0.0562770563,ENSG00000133226,0.1746835443,,ENSG00000213516,4.1538461538
ENSG00000108829,0.1621621622,ENSG00000124795,0.1863799283,ENSG00000170558,0.0547945205,ENSG00000168488,0.1706586826,,ENSG00000105447,4
ENSG00000106682,0.1567164179,ENSG00000138180,0.183908046,ENSG00000104824,0.0545454545,ENSG00000119689,0.1700680272,,ENSG00000135316,4
ENSG00000162775,0.1525096525,ENSG00000161970,0.180952381,ENSG00000182872,0.0541611625,ENSG00000105655,0.1666666667,,ENSG00000165689,4
ENSG00000113460,0.1518987342,ENSG00000124228,0.1740506329,ENSG00000135829,0.0540540541,ENSG00000141522,0.1589403974,,ENSG00000069345,4
ENSG00000148296,0.1468144044,ENSG00000188486,0.1730769231,ENSG00000074201,0.0530973451,ENSG00000254726,0.1578947368,,ENSG00000100201,3.8571428571
ENSG00000147274,0.1457800512,ENSG00000100749,0.1724137931,ENSG00000100201,0.050955414,ENSG00000121774,0.1574074074,,ENSG00000162191,3.7272727273
ENSG00000213516,0.1384615385,ENSG00000164985,0.1719128329,ENSG00000166181,0.05,ENSG00000163002,0.1572052402,,ENSG00000152795,3.7142857143
ENSG00000183431,0.1379310345,ENSG00000168259,0.1694915254,ENSG00000108883,0.0495049505,ENSG00000004975,0.1542288557,,ENSG00000141858,3.6363636364
ENSG00000166181,0.1375,ENSG00000125351,0.1693735499,ENSG00000135316,0.0476190476,ENSG00000101266,0.1538461538,,ENSG00000100650,3.6153846154
ENSG00000105197,0.1369047619,ENSG00000166197,0.1661490683,ENSG00000115875,0.0454545455,ENSG00000113649,0.1533742331,,ENSG00000167978,3.6
ENSG00000063046,0.1323792487,ENSG00000096384,0.1651376147,ENSG00000198561,0.0437636761,ENSG00000130749,0.1515892421,,ENSG00000106803,3.5
ENSG00000162191,0.1314102564,ENSG00000141385,0.1649484536,ENSG00000140350,0.0416666667,ENSG00000196313,0.1488277268,,ENSG00000128951,3.5
ENSG00000160256,0.1304347826,ENSG00000165732,0.164874552,ENSG00000171262,0.0414201183,ENSG00000117877,0.144373673,,ENSG00000270647,3.5
ENSG00000109606,0.1300813008,ENSG00000088205,0.1647727273,ENSG00000161547,0.0407239819,ENSG00000088888,0.1438053097,,ENSG00000146963,3.375
ENSG00000029363,0.1297359357,ENSG00000131747,0.162371134,ENSG00000186416,0.04,ENSG00000177613,0.1428571429,,ENSG00000121774,3.3333333333
ENSG00000150459,0.1290322581,ENSG00000146540,0.1612903226,ENSG00000162613,0.0397830018,ENSG00000162613,0.1428571429,,ENSG00000135829,3.3333333333
ENSG00000182196,0.1282660333,ENSG00000072501,0.1602787456,ENSG00000175203,0.0393258427,ENSG00000145907,0.1428571429,,ENSG00000105197,3.2857142857
ENSG00000107625,0.1272727273,ENSG00000107937,0.1602209945,ENSG00000085733,0.0379746835,ENSG00000110104,0.1416666667,,ENSG00000111605,3.2666666667
ENSG00000135525,0.1260273973,ENSG00000009954,0.1597014925,ENSG00000107164,0.0379146919,ENSG00000169957,0.1413427562,,ENSG00000145907,3.2222222222
ENSG00000125351,0.1252900232,ENSG00000170515,0.1551724138,ENSG00000087087,0.0377358491,ENSG00000108518,0.1411764706,,ENSG00000162775,3.16
ENSG00000169515,0.124535316,ENSG00000106344,0.1540697674,ENSG00000063046,0.0375670841,ENSG00000104824,0.1409090909,,ENSG00000143337,3.1538461538
ENSG00000183258,0.1224489796,ENSG00000025772,0.1538461538,ENSG00000165119,0.0368663594,ENSG00000116698,0.1407035176,,ENSG00000104824,3.1428571429
ENSG00000259956,0.1221198157,ENSG00000102309,0.1527777778,ENSG00000100461,0.0357142857,ENSG00000114867,0.1397849462,,ENSG00000177613,3.1
ENSG00000107937,0.1215469613,ENSG00000108468,0.1513513514,ENSG00000114942,0.0357142857,ENSG00000141858,0.1394736842,,ENSG00000136709,3.08
ENSG00000113194,0.1214953271,ENSG00000178105,0.150990099,ENSG00000071626,0.0356083086,ENSG00000151065,0.1364829396,,ENSG00000169515,3.0454545455
ENSG00000106803,0.1206896552,ENSG00000168924,0.1492537313,ENSG00000029363,0.0355912744,ENSG00000155463,0.1355932203,,ENSG00000121390,3
ENSG00000247315,0.1204819277,ENSG00000131051,0.1483870968,ENSG00000104067,0.0346774194,ENSG00000146278,0.1345565749,,ENSG00000026025,3
ENSG00000165119,0.1198156682,ENSG00000167460,0.1465517241,ENSG00000183431,0.0344827586,ENSG00000165119,0.133640553,,ENSG00000104969,3
ENSG00000143337,0.1195335277,ENSG00000151500,0.1451612903,ENSG00000109180,0.0341880342,ENSG00000087365,0.1333333333,,ENSG00000154380,2.8571428571
ENSG00000054118,0.1193717277,ENSG00000092010,0.1445783133,ENSG00000126803,0.0340136054,ENSG00000130985,0.1320754717,,ENSG00000138757,2.8333333333
ENSG00000165280,0.119266055,ENSG00000116754,0.1424418605,ENSG00000168259,0.0338983051,ENSG00000167699,0.1315789474,,ENSG00000122566,2.75
ENSG00000135316,0.119047619,ENSG00000179041,0.1422222222,ENSG00000135387,0.0336879433,ENSG00000073050,0.1311953353,,ENSG00000141522,2.75
ENSG00000257103,0.1176470588,ENSG00000155438,0.141509434,ENSG00000153187,0.033632287,ENSG00000116871,0.12960761,,ENSG00000125944,2.7272727273
ENSG00000100813,0.1155660377,ENSG00000143549,0.141025641,ENSG00000009844,0.0326797386,ENSG00000178695,0.1290322581,,ENSG00000100461,2.6666666667
ENSG00000100603,0.1154855643,ENSG00000176788,0.140969163,ENSG00000189403,0.0325581395,ENSG00000138757,0.1278688525,,ENSG00000204227,2.6666666667
ENSG00000116871,0.1153388823,ENSG00000044574,0.1408450704,ENSG00000073584,0.0322580645,ENSG00000100764,0.1272727273,,ENSG00000089280,2.6428571429
ENSG00000182481,0.1149425287,ENSG00000147649,0.1400394477,ENSG00000277586,0.0322580645,ENSG00000154639,0.1263157895,,ENSG00000130764,2.6
ENSG00000158545,0.1146366428,ENSG00000088325,0.1389578164,ENSG00000187109,0.0319148936,ENSG00000104738,0.1259259259,,ENSG00000132002,2.5
ENSG00000161970,0.1142857143,ENSG00000100029,0.1383647799,ENSG00000154639,0.0315789474,ENSG00000130726,0.1258278146,,ENSG00000076924,2.5
ENSG00000149503,0.112412178,ENSG00000109971,0.135483871,ENSG00000026025,0.0314465409,ENSG00000127022,0.1244019139,,ENSG00000124193,2.4285714286
ENSG00000138757,0.1114754098,ENSG00000181163,0.1354166667,ENSG00000005007,0.0313901345,ENSG00000184640,0.1237785016,,ENSG00000259956,2.4090909091
ENSG00000125944,0.1111111111,ENSG00000171530,0.1341463415,ENSG00000148308,0.0303030303,ENSG00000176788,0.1233480176,,ENSG00000198561,2.375
ENSG00000104738,0.1111111111,ENSG00000122786,0.131147541,ENSG00000119596,0.0302696753,ENSG00000107164,0.1232227488,,ENSG00000135940,2.3333333333
ENSG00000130254,0.1103752759,ENSG00000169057,0.1305220884,ENSG00000204389,0.03,ENSG00000113758,0.1231884058,,ENSG00000124535,2.2857142857
ENSG00000276043,0.1093117409,ENSG00000187735,0.1304347826,ENSG00000104852,0.0297482838,ENSG00000143575,0.123015873,,ENSG00000257103,2.2222222222
ENSG00000122786,0.1084489281,ENSG00000134884,0.1304347826,ENSG00000108256,0.029535865,ENSG00000107929,0.1228070175,,ENSG00000111011,2.1764705882
ENSG00000100941,0.1073919107,ENSG00000169925,0.1303538175,ENSG00000149925,0.0294117647,ENSG00000117523,0.122706422,,ENSG00000119596,2.1764705882
ENSG00000121390,0.1071428571,ENSG00000148296,0.1301939058,ENSG00000054118,0.0293193717,ENSG00000167978,0.1224563953,,ENSG00000160256,2.1428571429
ENSG00000160072,0.1069767442,ENSG00000137710,0.1294498382,ENSG00000143337,0.029154519,ENSG00000169925,0.1210428305,,ENSG00000113758,2.0588235294
ENSG00000111605,0.1067538126,ENSG00000163714,0.1291866029,ENSG00000164104,0.028708134,ENSG00000272886,0.1203703704,,ENSG00000132676,2
ENSG00000149657,0.106557377,ENSG00000116350,0.1290322581,ENSG00000101413,0.0285714286,ENSG00000109180,0.1196581197,,ENSG00000101266,2
ENSG00000092820,0.1065292096,ENSG00000115053,0.1275720165,ENSG00000259956,0.0276497696,ENSG00000149658,0.1193548387,,ENSG00000105364,2
ENSG00000204120,0.1055900621,ENSG00000108055,0.1253333333,ENSG00000165280,0.0275229358,ENSG00000131773,0.1186440678,,ENSG00000107105,2
ENSG00000110104,0.1055555556,ENSG00000160818,0.1253333333,ENSG00000168439,0.0273224044,ENSG00000104067,0.1161290323,,ENSG00000122359,2
ENSG00000167699,0.1052631579,ENSG00000102738,0.1241830065,ENSG00000105447,0.027027027,ENSG00000100412,0.1153846154,,ENSG00000150459,2
ENSG00000141858,0.1052631579,ENSG00000081154,0.1235955056,ENSG00000166037,0.027027027,ENSG00000115524,0.1153846154,,ENSG00000179958,2
ENSG00000128951,0.1052631579,ENSG00000137804,0.1224489796,ENSG00000122705,0.0268456376,ENSG00000147274,0.1150895141,,ENSG00000183431,2
ENSG00000167674,0.1047957371,ENSG00000089597,0.1206896552,ENSG00000058272,0.0267605634,ENSG00000101367,0.1145833333,,ENSG00000183258,2
ENSG00000087087,0.1037735849,ENSG00000147065,0.1205673759,ENSG00000179218,0.0260869565,ENSG00000169057,0.1144578313,,ENSG00000116560,1.9583333333
ENSG00000100749,0.1034482759,ENSG00000113013,0.1197183099,ENSG00000130749,0.0260798696,ENSG00000247315,0.1144578313,,ENSG00000063046,1.9473684211
ENSG00000105373,0.1023890785,ENSG00000179172,0.119047619,ENSG00000143569,0.0257589696,ENSG00000165271,0.1129032258,,ENSG00000099783,1.9285714286
ENSG00000179041,0.1022222222,ENSG00000166037,0.1189189189,ENSG00000134760,0.0257352941,ENSG00000128951,0.1127819549,,ENSG00000112578,1.8888888889
ENSG00000155463,0.1016949153,ENSG00000092199,0.1186440678,ENSG00000101266,0.0256410256,ENSG00000180198,0.1121495327,,ENSG00000204469,1.8842105263
ENSG00000168496,0.1016949153,ENSG00000205323,0.117370892,ENSG00000165912,0.0256410256,ENSG00000100201,0.1114649682,,ENSG00000118260,1.8571428571
ENSG00000140259,0.1016949153,ENSG00000148773,0.117051566,ENSG00000015479,0.0253807107,ENSG00000009844,0.1111111111,,ENSG00000204120,1.8545454545
ENSG00000131773,0.1016949153,ENSG00000113558,0.1168831169,ENSG00000162775,0.0250965251,ENSG00000197077,0.1107419712,,ENSG00000166181,1.8333333333
ENSG00000175467,0.1012891344,ENSG00000080824,0.1166666667,ENSG00000168488,0.0249500998,ENSG00000204256,0.1101243339,,ENSG00000134760,1.8333333333
ENSG00000112578,0.1011904762,ENSG00000101421,0.1160714286,ENSG00000169957,0.0247349823,ENSG00000105364,0.109375,,ENSG00000188021,1.8181818182
ENSG00000152795,0.1007751938,ENSG00000126803,0.1156462585,ENSG00000138668,0.0243902439,ENSG00000100823,0.109375,,ENSG00000104529,1.8125
ENSG00000104824,0.1,ENSG00000133226,0.1151898734,ENSG00000171530,0.0243902439,ENSG00000048828,0.109263658,,ENSG00000135525,1.8039215686
ENSG00000143375,0.0997506234,ENSG00000070814,0.114265928,ENSG00000141985,0.0242424242,ENSG00000188021,0.1086206897,,ENSG00000205937,1.7931034483
ENSG00000197785,0.0990566038,ENSG00000153147,0.1137254902,ENSG00000178695,0.0241935484,ENSG00000165757,0.1081677704,,ENSG00000109606,1.7777777778
ENSG00000145907,0.0986394558,ENSG00000104980,0.1129943503,ENSG00000035928,0.0241635688,ENSG00000175130,0.1076923077,,ENSG00000215301,1.7692307692
ENSG00000142864,0.0980392157,ENSG00000165271,0.1129032258,ENSG00000056097,0.0240641711,ENSG00000108819,0.1075085324,,ENSG00000182872,1.7631578947
ENSG00000104980,0.0960451977,ENSG00000090273,0.1125,ENSG00000197694,0.0238095238,ENSG00000119707,0.1072210066,,ENSG00000038358,1.75
ENSG00000143575,0.0952380952,ENSG00000143321,0.1123595506,ENSG00000048828,0.0237529691,ENSG00000134744,0.1059245961,,ENSG00000113368,1.75
ENSG00000171262,0.0946745562,ENSG00000134697,0.112,ENSG00000107438,0.0236686391,ENSG00000275740,0.1058823529,,ENSG00000164040,1.75
ENSG00000137269,0.0945945946,ENSG00000167674,0.1119005329,ENSG00000275740,0.0235294118,ENSG00000158545,0.1054247697,,ENSG00000135018,1.7272727273
ENSG00000270647,0.0945945946,ENSG00000129680,0.1118721461,ENSG00000280987,0.0234741784,ENSG00000277443,0.1054216867,,ENSG00000072864,1.7222222222
ENSG00000026025,0.0943396226,ENSG00000108312,0.111814346,ENSG00000091009,0.0234375,ENSG00000213516,0.1051282051,,ENSG00000046604,1.7
ENSG00000143621,0.09375,ENSG00000117877,0.110403397,ENSG00000108312,0.0232067511,ENSG00000149428,0.1045751634,,ENSG00000088888,1.6666666667
ENSG00000119812,0.0936170213,ENSG00000168439,0.1092896175,ENSG00000149658,0.0225806452,ENSG00000172534,0.1044520548,,ENSG00000116350,1.6666666667
ENSG00000180198,0.0934579439,ENSG00000179218,0.1086956522,ENSG00000215301,0.0224719101,ENSG00000089597,0.1034482759,,ENSG00000170248,1.6666666667
ENSG00000135940,0.0933333333,ENSG00000133026,0.1080530071,ENSG00000136153,0.0224586288,ENSG00000005007,0.1031390135,,ENSG00000135387,1.6666666667
ENSG00000121774,0.0925925926,ENSG00000119707,0.1072210066,ENSG00000004975,0.0223880597,ENSG00000168028,0.1030927835,,ENSG00000247315,1.6666666667
ENSG00000072864,0.0925373134,ENSG00000172795,0.1071428571,ENSG00000164040,0.0222222222,ENSG00000149925,0.1029411765,,ENSG00000100813,1.6153846154
ENSG00000132153,0.0920245399,ENSG00000122965,0.1071428571,ENSG00000163002,0.0218340611,ENSG00000091009,0.1026785714,,ENSG00000165757,1.6153846154
ENSG00000113368,0.0918032787,ENSG00000108592,0.1049250535,ENSG00000167721,0.0217391304,ENSG00000162775,0.1023166023,,ENSG00000184708,1.6136363636
ENSG00000126214,0.0915750916,ENSG00000054118,0.1047120419,ENSG00000108468,0.0216216216,ENSG00000130723,0.1017265516,,ENSG00000167699,1.6
ENSG00000119707,0.0897155361,ENSG00000107625,0.1045454545,ENSG00000150459,0.0215053763,ENSG00000087087,0.1014150943,,ENSG00000105939,1.5882352941
ENSG00000136153,0.0886524823,ENSG00000093000,0.1042654028,ENSG00000172795,0.0214285714,ENSG00000105197,0.1011904762,,ENSG00000134884,1.5833333333
ENSG00000182872,0.0885072655,ENSG00000111011,0.1036585366,ENSG00000161813,0.0213333333,ENSG00000121390,0.1006493506,,ENSG00000108819,1.5769230769
ENSG00000137807,0.0882352941,ENSG00000204256,0.1030195382,ENSG00000116560,0.0211640212,ENSG00000204227,0.1004016064,,ENSG00000133226,1.5384615385
ENSG00000134697,0.088,ENSG00000113194,0.1028037383,ENSG00000044574,0.0211267606,ENSG00000101413,0.1,,ENSG00000131051,1.5217391304
ENSG00000197498,0.0877192982,ENSG00000167721,0.1014492754,ENSG00000100603,0.0209973753,ENSG00000179950,0.1,,ENSG00000130254,1.5151515152
ENSG00000154380,0.0873362445,ENSG00000047849,0.1014366565,ENSG00000100722,0.0208768267,ENSG00000080824,0.1,,ENSG00000182196,1.5
ENSG00000004975,0.0870646766,ENSG00000175203,0.1011235955,ENSG00000106211,0.0208333333,ENSG00000109265,0.099756691,,ENSG00000143621,1.5
ENSG00000215301,0.0861423221,ENSG00000204389,0.1,ENSG00000101367,0.0208333333,ENSG00000184708,0.0993227991,,ENSG00000148362,1.5
ENSG00000146540,0.0860215054,ENSG00000101413,0.1,ENSG00000168028,0.0206185567,ENSG00000135387,0.0992907801,,ENSG00000276043,1.5
ENSG00000100201,0.0859872611,ENSG00000073792,0.1,ENSG00000092820,0.0206185567,ENSG00000259956,0.099078341,,ENSG00000140350,1.5
ENSG00000108055,0.0853333333,ENSG00000108588,0.1,ENSG00000102030,0.0204081633,ENSG00000179958,0.0983606557,,ENSG00000161249,1.5
ENSG00000161813,0.0853333333,ENSG00000130811,0.0992063492,ENSG00000140259,0.0203389831,ENSG00000168439,0.0983606557,,ENSG00000155463,1.5
ENSG00000204469,0.0852787041,ENSG00000108256,0.0991561181,ENSG00000046604,0.0201149425,ENSG00000150093,0.0980392157,,ENSG00000116871,1.4923076923
ENSG00000109265,0.0851581509,ENSG00000029363,0.0987370838,ENSG00000116698,0.0201005025,ENSG00000142655,0.0972762646,,ENSG00000143375,1.4634146341
ENSG00000147065,0.085106383,ENSG00000050405,0.0987124464,ENSG00000141522,0.0198675497,ENSG00000133316,0.0972222222,,ENSG00000114867,1.4583333333
ENSG00000009954,0.0850746269,ENSG00000167670,0.0986547085,ENSG00000137824,0.0198019802,ENSG00000130175,0.0971223022,,ENSG00000161813,1.4545454545
ENSG00000136709,0.0849889625,ENSG00000138594,0.0980392157,ENSG00000111605,0.0196078431,ENSG00000038358,0.0968379447,,ENSG00000184640,1.4444444444
ENSG00000141985,0.0848484848,ENSG00000110104,0.0972222222,ENSG00000138594,0.0196078431,ENSG00000146540,0.0967741935,,ENSG00000143614,1.4285714286
ENSG00000184640,0.0846905537,ENSG00000124193,0.0972222222,ENSG00000109971,0.0193548387,ENSG00000124535,0.0967741935,,ENSG00000158545,1.417721519
ENSG00000163714,0.0845295056,ENSG00000141756,0.0952380952,ENSG00000131051,0.0193548387,ENSG00000150459,0.0967741935,,ENSG00000197785,1.4
ENSG00000159217,0.0843373494,ENSG00000205937,0.0950819672,ENSG00000100412,0.0192307692,ENSG00000125944,0.0962962963,,ENSG00000130749,1.3787878788
ENSG00000133316,0.0833333333,ENSG00000079819,0.095,ENSG00000115524,0.0192307692,ENSG00000047849,0.096212451,,ENSG00000196313,1.3720930233
ENSG00000148362,0.0833333333,ENSG00000149428,0.0947712418,ENSG00000188486,0.0192307692,ENSG00000241978,0.0957336108,,ENSG00000149657,1.3684210526
ENSG00000198561,0.0831509847,ENSG00000099901,0.094488189,ENSG00000161970,0.019047619,ENSG00000143321,0.095505618,,ENSG00000105373,1.3636363636
ENSG00000116560,0.0828924162,ENSG00000137807,0.0941176471,ENSG00000100029,0.0188679245,ENSG00000186416,0.095,,ENSG00000160072,1.3529411765
ENSG00000104529,0.0826210826,ENSG00000084652,0.0939597315,ENSG00000134697,0.0186666667,ENSG00000037474,0.0941176471,,ENSG00000149503,1.3521126761
ENSG00000100029,0.0817610063,ENSG00000180198,0.0934579439,ENSG00000160072,0.0186046512,ENSG00000167491,0.09375,,ENSG00000167491,1.3461538462
ENSG00000047188,0.0815602837,ENSG00000110367,0.0930232558,ENSG00000124193,0.0185185185,ENSG00000070814,0.0934903047,,ENSG00000117758,1.3333333333
ENSG00000119596,0.0814529444,ENSG00000146963,0.0924855491,ENSG00000105655,0.0185185185,ENSG00000158941,0.0934579439,,ENSG00000172534,1.3333333333
ENSG00000099783,0.0810810811,ENSG00000175130,0.0923076923,ENSG00000040341,0.0184331797,ENSG00000161813,0.0933333333,,ENSG00000136153,1.3157894737
ENSG00000105447,0.0810810811,ENSG00000040341,0.0921658986,ENSG00000079950,0.0181818182,ENSG00000047188,0.0921985816,,ENSG00000029363,1.3139534884
ENSG00000132676,0.0810810811,ENSG00000182481,0.091954023,ENSG00000107625,0.0181818182,ENSG00000134760,0.0919117647,,ENSG00000168488,1.3055555556
ENSG00000137497,0.0804239401,ENSG00000058272,0.0915492958,ENSG00000100764,0.0181818182,ENSG00000112081,0.0918367347,,ENSG00000169217,1.3
ENSG00000058272,0.0802816901,ENSG00000140259,0.0915254237,ENSG00000137804,0.0181405896,ENSG00000130706,0.0918367347,,ENSG00000100603,1.2941176471
ENSG00000184708,0.0801354402,ENSG00000056097,0.0909090909,ENSG00000072864,0.0179104478,ENSG00000205937,0.0918032787,,ENSG00000158941,1.2916666667
ENSG00000143614,0.0798403194,ENSG00000127022,0.0909090909,ENSG00000047188,0.0177304965,ENSG00000135525,0.0917808219,,ENSG00000100941,1.2833333333
ENSG00000132002,0.0793650794,ENSG00000114942,0.0892857143,ENSG00000197498,0.0175438596,ENSG00000035403,0.0917030568,,ENSG00000168066,1.2666666667
ENSG00000108592,0.0792291221,ENSG00000100603,0.0892388451,ENSG00000136938,0.0173913043,ENSG00000104969,0.0916666667,,ENSG00000087087,1.2571428571
ENSG00000197077,0.0791805094,ENSG00000101558,0.0888888889,ENSG00000089597,0.0172413793,ENSG00000166197,0.0916149068,,ENSG00000005007,1.25
ENSG00000099901,0.0787401575,ENSG00000120802,0.0880503145,ENSG00000167460,0.0172413793,ENSG00000120802,0.0911949686,,ENSG00000107929,1.25
ENSG00000167491,0.078125,ENSG00000100380,0.0879120879,ENSG00000108819,0.0170648464,ENSG00000104529,0.0911680912,,ENSG00000142655,1.25
ENSG00000164040,0.0777777778,ENSG00000092820,0.0859106529,ENSG00000155463,0.0169491525,ENSG00000113558,0.0909090909,,ENSG00000182481,1.25
ENSG00000131876,0.0777777778,ENSG00000142864,0.0857843137,ENSG00000104980,0.0169491525,ENSG00000156709,0.0909090909,,ENSG00000092820,1.24
ENSG00000056097,0.077540107,ENSG00000182196,0.0855106888,ENSG00000118260,0.0166666667,ENSG00000254772,0.0909090909,,ENSG00000071626,1.2307692308
ENSG00000165757,0.0772626932,ENSG00000085733,0.085443038,ENSG00000080824,0.0166666667,ENSG00000136026,0.0895522388,,ENSG00000197077,1.2222222222
ENSG00000275740,0.077124183,ENSG00000132780,0.0854092527,ENSG00000241978,0.0166493236,ENSG00000106682,0.0895522388,,ENSG00000107625,1.2173913043
ENSG00000091009,0.0770089286,ENSG00000141985,0.0848484848,ENSG00000137770,0.0165289256,ENSG00000170558,0.0890410959,,ENSG00000047188,1.2105263158
ENSG00000165912,0.0769230769,ENSG00000175467,0.0847145488,ENSG00000179958,0.0163934426,ENSG00000122705,0.0872483221,,ENSG00000130723,1.2014925373
ENSG00000188486,0.0769230769,ENSG00000109519,0.0845070423,ENSG00000138757,0.0163934426,ENSG00000073584,0.0870967742,,ENSG00000122705,1.2
ENSG00000084652,0.0760626398,ENSG00000277443,0.0843373494,ENSG00000158545,0.0163766633,ENSG00000179218,0.0869565217,,ENSG00000170558,1.2
ENSG00000124228,0.0759493671,ENSG00000100941,0.0836820084,ENSG00000125351,0.0162412993,ENSG00000153147,0.0862745098,,ENSG00000079950,1.2
ENSG00000155438,0.0754716981,ENSG00000133316,0.0833333333,ENSG00000276043,0.016194332,ENSG00000124214,0.0860215054,,ENSG00000115524,1.2
ENSG00000165732,0.0752688172,ENSG00000130764,0.0833333333,ENSG00000117758,0.0161290323,ENSG00000132153,0.0858895706,,ENSG00000175467,1.1956521739
ENSG00000130723,0.0751283248,ENSG00000149503,0.0831381733,ENSG00000165271,0.0161290323,ENSG00000100722,0.0855949896,,ENSG00000104067,1.1857142857
ENSG00000160818,0.0746666667,ENSG00000146278,0.0825688073,ENSG00000204227,0.016064257,ENSG00000165689,0.0853658537,,ENSG00000116754,1.1836734694
ENSG00000130749,0.0741646292,ENSG00000087087,0.0825471698,ENSG00000132002,0.0158730159,ENSG00000141985,0.0848484848,,ENSG00000272886,1.1818181818
ENSG00000133026,0.0733944954,ENSG00000124831,0.0816831683,ENSG00000130723,0.015865609,ENSG00000103194,0.0845070423,,ENSG00000113194,1.1818181818
ENSG00000166037,0.072972973,ENSG00000102030,0.0816326531,ENSG00000124228,0.0158227848,ENSG00000122965,0.0844155844,,ENSG00000109265,1.1797752809
ENSG00000141522,0.0728476821,ENSG00000087365,0.0813333333,ENSG00000120802,0.0157232704,ENSG00000134644,0.084375,,ENSG00000048828,1.1764705882
ENSG00000079950,0.0727272727,ENSG00000137269,0.0810810811,ENSG00000204469,0.0157217723,ENSG00000092010,0.0843373494,,ENSG00000141510,1.1666666667
ENSG00000158941,0.0724299065,ENSG00000158545,0.0808597748,ENSG00000143621,0.015625,ENSG00000106211,0.0833333333,,ENSG00000159217,1.1666666667
ENSG00000213551,0.0722891566,ENSG00000124214,0.0806451613,ENSG00000100823,0.015625,ENSG00000101558,0.0833333333,,ENSG00000137269,1.1666666667
ENSG00000115524,0.0721153846,ENSG00000126214,0.0805860806,ENSG00000105939,0.0153846154,ENSG00000100813,0.0833333333,,ENSG00000165912,1.1538461538
ENSG00000102738,0.0718954248,ENSG00000119335,0.08,ENSG00000119707,0.0153172867,ENSG00000130811,0.0833333333,,ENSG00000142864,1.1428571429
ENSG00000169957,0.0706713781,ENSG00000117523,0.0795107034,ENSG00000146278,0.0152905199,ENSG00000148773,0.0832015185,,ENSG00000254726,1.1428571429
ENSG00000076924,0.0704225352,ENSG00000160072,0.0790697674,ENSG00000069345,0.0149253731,ENSG00000107438,0.0828402367,,ENSG00000054118,1.14
ENSG00000109519,0.0704225352,ENSG00000134744,0.078994614,ENSG00000009954,0.0149253731,ENSG00000143569,0.0827966881,,ENSG00000126214,1.1363636364
ENSG00000137770,0.0702479339,ENSG00000149657,0.0778688525,ENSG00000168066,0.014858841,ENSG00000124789,0.0821917808,,ENSG00000148296,1.1276595745
ENSG00000089280,0.0702087287,ENSG00000143702,0.0778571429,ENSG00000100650,0.0148514851,ENSG00000105373,0.0819112628,,ENSG00000137497,1.1217391304
ENSG00000108819,0.0699658703,ENSG00000131876,0.0777777778,ENSG00000137807,0.0147058824,ENSG00000143614,0.0818363273,,ENSG00000130726,1.1111111111
ENSG00000129680,0.0696347032,ENSG00000115306,0.0773993808,ENSG00000087365,0.0146666667,ENSG00000110367,0.0813953488,,ENSG00000140259,1.1111111111
ENSG00000015479,0.0693739425,ENSG00000116871,0.0772889417,ENSG00000114867,0.0146627566,ENSG00000135829,0.0810810811,,ENSG00000163611,1.1081081081
ENSG00000105939,0.0692307692,ENSG00000100412,0.0769230769,ENSG00000107897,0.0146520147,ENSG00000105447,0.0810810811,,ENSG00000162613,1.1
ENSG00000280987,0.06885759,ENSG00000129351,0.0764790765,ENSG00000126214,0.0146520147,ENSG00000174444,0.0808080808,,ENSG00000110104,1.0857142857
ENSG00000114867,0.0684261975,ENSG00000275740,0.0758169935,ENSG00000130175,0.0143884892,ENSG00000040341,0.0806451613,,ENSG00000143569,1.0833333333
ENSG00000109180,0.0683760684,ENSG00000196531,0.0755456072,ENSG00000127022,0.014354067,ENSG00000113282,0.0804878049,,ENSG00000091009,1.078125
ENSG00000169057,0.0682730924,ENSG00000130985,0.0754716981,ENSG00000073792,0.0142857143,ENSG00000149503,0.0796252927,,ENSG00000241978,1.0545454545
ENSG00000107929,0.0682261209,ENSG00000105373,0.0750853242,ENSG00000108588,0.0142857143,ENSG00000088325,0.0794044665,,ENSG00000134644,1.05
ENSG00000137710,0.067961165,ENSG00000166181,0.075,ENSG00000197785,0.0141509434,ENSG00000132002,0.0793650794,,ENSG00000275740,1.0172413793
ENSG00000168259,0.0677966102,ENSG00000073584,0.0741935484,ENSG00000113013,0.014084507,ENSG00000011243,0.0786163522,,ENSG00000015479,1
ENSG00000135829,0.0675675676,ENSG00000105655,0.0740740741,ENSG00000055044,0.014084507,ENSG00000160256,0.0782608696,,ENSG00000037474,1
ENSG00000153187,0.067264574,ENSG00000153187,0.0739910314,ENSG00000165757,0.0139808683,ENSG00000143621,0.078125,,ENSG00000109180,1
ENSG00000143702,0.0671428571,ENSG00000109606,0.0731707317,ENSG00000099995,0.0138169257,ENSG00000099783,0.0780780781,,ENSG00000131876,1
ENSG00000104067,0.0669354839,ENSG00000106211,0.0729166667,ENSG00000129680,0.0136986301,ENSG00000129351,0.0779220779,,ENSG00000133316,1
ENSG00000163611,0.0660225443,ENSG00000276043,0.0728744939,ENSG00000107929,0.0136452242,ENSG00000131747,0.0773195876,,ENSG00000136026,1
ENSG00000137804,0.0657596372,ENSG00000130254,0.0728476821,ENSG00000183258,0.0136054422,ENSG00000169905,0.077294686,,ENSG00000137770,1
ENSG00000187735,0.0652173913,ENSG00000011243,0.072327044,ENSG00000184708,0.0135440181,ENSG00000161547,0.0769230769,,ENSG00000137824,1
ENSG00000115306,0.0650154799,ENSG00000247315,0.0722891566,ENSG00000132676,0.0135135135,ENSG00000100216,0.0769230769,,ENSG00000141985,1
ENSG00000117523,0.0649847095,ENSG00000159217,0.0722891566,ENSG00000124214,0.0134408602,ENSG00000171262,0.0769230769,,ENSG00000151065,1
ENSG00000037474,0.0647058824,ENSG00000084463,0.0722689076,ENSG00000135940,0.0133333333,ENSG00000063046,0.0769230769,,ENSG00000154639,1
ENSG00000124535,0.064516129,ENSG00000109265,0.0721816707,ENSG00000088888,0.0132743363,ENSG00000167674,0.0763765542,,ENSG00000163002,1
ENSG00000117758,0.064516129,ENSG00000280987,0.0719874804,ENSG00000141858,0.0131578947,ENSG00000100603,0.0761154856,,ENSG00000180198,1
ENSG00000178695,0.064516129,ENSG00000137497,0.0716957606,ENSG00000113368,0.0131147541,ENSG00000108256,0.0759493671,,ENSG00000197451,1
ENSG00000165271,0.064516129,ENSG00000100813,0.0715408805,ENSG00000102738,0.0130718954,ENSG00000113460,0.0759493671,,ENSG00000113649,0.9736842105
ENSG00000151500,0.064516129,ENSG00000091009,0.0714285714,ENSG00000117523,0.0129969419,ENSG00000143337,0.0758017493,,ENSG00000100722,0.9677419355
ENSG00000178105,0.0643564356,ENSG00000100461,0.0714285714,ENSG00000121390,0.012987013,ENSG00000104852,0.0755148741,,ENSG00000280987,0.9565217391
ENSG00000204227,0.0642570281,ENSG00000197694,0.0714285714,ENSG00000163714,0.0127591707,ENSG00000165732,0.0752688172,,ENSG00000137807,0.9375
ENSG00000113758,0.0634057971,ENSG00000092531,0.0710900474,ENSG00000113460,0.0126582278,ENSG00000110713,0.0751592357,,ENSG00000167674,0.9365079365
ENSG00000177613,0.0632653061,ENSG00000107438,0.0710059172,ENSG00000124789,0.0126448894,ENSG00000166181,0.075,,ENSG00000153187,0.9090909091
ENSG00000120802,0.0628930818,ENSG00000197785,0.070754717,ENSG00000011243,0.0125786164,ENSG00000119335,0.075,,ENSG00000035403,0.8928571429
ENSG00000100722,0.0626304802,ENSG00000137770,0.0702479339,ENSG00000134744,0.012567325,ENSG00000056097,0.0748663102,,ENSG00000159352,0.8888888889
ENSG00000105364,0.0625,ENSG00000165209,0.07,ENSG00000134644,0.0125,ENSG00000135018,0.0747028862,,ENSG00000058272,0.8769230769
ENSG00000100380,0.0622710623,ENSG00000073050,0.0699708455,ENSG00000204256,0.0124333925,ENSG00000169515,0.0743494424,,ENSG00000073050,0.875
ENSG00000084463,0.0621848739,ENSG00000277586,0.0698924731,ENSG00000113649,0.0122699387,ENSG00000113648,0.0740740741,,ENSG00000107164,0.875
ENSG00000088325,0.0620347395,ENSG00000135525,0.0698630137,ENSG00000072501,0.012195122,ENSG00000152795,0.0736434109,,ENSG00000107897,0.8666666667
ENSG00000108588,0.0619047619,ENSG00000015479,0.0693739425,ENSG00000213551,0.0120481928,ENSG00000100380,0.0732600733,,ENSG00000143702,0.8623853211
ENSG00000025772,0.0615384615,ENSG00000108883,0.0693069307,ENSG00000159217,0.0120481928,ENSG00000081154,0.0730337079,,ENSG00000084463,0.8604651163
ENSG00000073050,0.0612244898,ENSG00000183431,0.0689655172,ENSG00000130811,0.0119047619,ENSG00000273703,0.0727272727,,ENSG00000117519,0.8571428571
ENSG00000146278,0.0611620795,ENSG00000109180,0.0683760684,ENSG00000257103,0.0117647059,ENSG00000276410,0.0727272727,,ENSG00000056097,0.8529411765
ENSG00000205323,0.0610328638,ENSG00000143375,0.068162926,ENSG00000153147,0.0117647059,ENSG00000164104,0.0717703349,,ENSG00000104980,0.85
ENSG00000072501,0.0609756098,ENSG00000119689,0.0680272109,ENSG00000159352,0.0117647059,ENSG00000167670,0.0717488789,,ENSG00000115306,0.84
ENSG00000241978,0.0603537981,ENSG00000063046,0.0679785331,ENSG00000154380,0.0116448326,ENSG00000172795,0.0714285714,,ENSG00000119707,0.8367346939
ENSG00000092010,0.0602409639,ENSG00000155463,0.0677966102,ENSG00000138180,0.0114942529,ENSG00000141756,0.0714285714,,ENSG00000099901,0.8333333333
ENSG00000196313,0.0601427115,ENSG00000136153,0.0673758865,ENSG00000110713,0.0114649682,ENSG00000205531,0.0707964602,,ENSG00000109519,0.8333333333
ENSG00000148773,0.0597912053,ENSG00000047188,0.0673758865,ENSG00000050405,0.0114449213,ENSG00000109519,0.0704225352,,ENSG00000122786,0.8269230769
ENSG00000069345,0.0597014925,ENSG00000115241,0.0671641791,ENSG00000104529,0.0113960114,ENSG00000137770,0.0702479339,,ENSG00000108829,0.8181818182
ENSG00000108312,0.05907173,ENSG00000165912,0.0666666667,ENSG00000143321,0.0112359551,ENSG00000108883,0.0693069307,,ENSG00000117523,0.8173076923
ENSG00000141510,0.0588235294,ENSG00000167699,0.0657894737,ENSG00000115241,0.0111940299,ENSG00000168003,0.0692307692,,ENSG00000084652,0.8095238095
ENSG00000138594,0.0588235294,ENSG00000197077,0.0647840532,ENSG00000084652,0.0111856823,ENSG00000105939,0.0692307692,,ENSG00000138668,0.8
ENSG00000122566,0.0585106383,ENSG00000100722,0.0647181628,ENSG00000124831,0.0111386139,ENSG00000103550,0.0690607735,,ENSG00000092531,0.8
ENSG00000142655,0.0583657588,ENSG00000037474,0.0647058824,ENSG00000175467,0.0110497238,ENSG00000106803,0.0689655172,,ENSG00000113460,0.8
ENSG00000090273,0.0583333333,ENSG00000149658,0.064516129,ENSG00000107937,0.0110497238,ENSG00000009954,0.0686567164,,ENSG00000134697,0.7857142857
ENSG00000167670,0.0582959641,ENSG00000150459,0.064516129,ENSG00000130254,0.0110375276,ENSG00000124795,0.0681003584,,ENSG00000197694,0.7777777778
ENSG00000106344,0.0581395349,ENSG00000189001,0.0644567219,ENSG00000100380,0.010989011,ENSG00000257103,0.0676470588,,ENSG00000104897,0.7647058824
ENSG00000167721,0.0579710145,ENSG00000100650,0.0643564356,ENSG00000187735,0.0108695652,ENSG00000132676,0.0675675676,,ENSG00000107937,0.7586206897
ENSG00000169217,0.0577777778,ENSG00000187109,0.0638297872,ENSG00000113758,0.0108695652,ENSG00000136153,0.0673758865,,ENSG00000116698,0.7567567568
ENSG00000138180,0.0574712644,ENSG00000169905,0.0628019324,ENSG00000116350,0.0107526882,ENSG00000101150,0.0673076923,,ENSG00000108592,0.7551020408
ENSG00000073792,0.0571428571,ENSG00000130723,0.0625291647,ENSG00000124795,0.0107526882,ENSG00000163714,0.0669856459,,ENSG00000103194,0.75
ENSG00000092531,0.0568720379,ENSG00000143621,0.0625,ENSG00000103194,0.0105633803,ENSG00000131876,0.0666666667,,ENSG00000136938,0.75
ENSG00000204256,0.0568383659,ENSG00000116698,0.0619765494,ENSG00000141385,0.0103092784,ENSG00000169217,0.0666666667,,ENSG00000148308,0.75
ENSG00000113649,0.0567484663,ENSG00000077312,0.0615384615,ENSG00000112081,0.0102040816,ENSG00000182196,0.0665083135,,ENSG00000146278,0.7407407407
ENSG00000168066,0.0564635958,ENSG00000183258,0.0612244898,ENSG00000174444,0.0101010101,ENSG00000046604,0.066091954,,ENSG00000124789,0.74
ENSG00000124214,0.0564516129,ENSG00000035403,0.0611353712,ENSG00000169057,0.0100401606,ENSG00000197785,0.0660377358,,ENSG00000125351,0.7397260274
ENSG00000113013,0.0563380282,ENSG00000007392,0.0609756098,ENSG00000119335,0.01,ENSG00000198561,0.0656455142,,ENSG00000011243,0.7391304348
ENSG00000055044,0.0563380282,ENSG00000160256,0.0608695652,ENSG00000165209,0.01,ENSG00000112578,0.0654761905,,ENSG00000073584,0.7391304348
ENSG00000130811,0.0555555556,ENSG00000079950,0.0606060606,ENSG00000143614,0.0099800399,ENSG00000113194,0.0654205607,,ENSG00000179041,0.71875
ENSG00000080824,0.0555555556,ENSG00000148308,0.0606060606,ENSG00000168924,0.0099502488,ENSG00000084652,0.0648769575,,ENSG00000120802,0.7142857143
ENSG00000197694,0.0555555556,ENSG00000099995,0.0604490501,ENSG00000130726,0.0099337748,ENSG00000137807,0.0647058824,,ENSG00000165209,0.7142857143
ENSG00000038358,0.0553359684,ENSG00000115524,0.0600961538,ENSG00000088325,0.0099255583,ENSG00000015479,0.0642978003,,ENSG00000100380,0.7083333333
ENSG00000103550,0.0552486188,ENSG00000163611,0.0595813205,ENSG00000205937,0.0098360656,ENSG00000096384,0.0642201835,,ENSG00000147065,0.7058823529
ENSG00000153147,0.0549019608,ENSG00000149925,0.0588235294,ENSG00000142864,0.0098039216,ENSG00000162191,0.0641025641,,ENSG00000124214,0.7
ENSG00000073584,0.0548387097,ENSG00000161813,0.0586666667,ENSG00000149428,0.0098039216,ENSG00000142864,0.0637254902,,ENSG00000119689,0.7
ENSG00000136026,0.0547263682,ENSG00000184640,0.0586319218,ENSG00000162191,0.0096153846,ENSG00000118260,0.0633333333,,ENSG00000099995,0.6857142857
ENSG00000168439,0.0546448087,ENSG00000179950,0.0583333333,ENSG00000092531,0.009478673,ENSG00000147649,0.0631163708,,ENSG00000108055,0.6808510638
ENSG00000035403,0.0545851528,ENSG00000113649,0.0582822086,ENSG00000093000,0.009478673,ENSG00000050405,0.0629470672,,ENSG00000133026,0.679245283
ENSG00000273703,0.0545454545,ENSG00000167491,0.0580357143,ENSG00000205323,0.0093896714,ENSG00000163611,0.0628019324,,ENSG00000101150,0.6666666667
ENSG00000254772,0.0545454545,ENSG00000101150,0.0576923077,ENSG00000113194,0.0093457944,ENSG00000179041,0.0622222222,,ENSG00000087365,0.6557377049
ENSG00000276410,0.0545454545,ENSG00000241978,0.0572320499,ENSG00000115306,0.0092879257,ENSG00000107581,0.0621301775,,ENSG00000163714,0.6543209877
ENSG00000126803,0.0544217687,ENSG00000204120,0.0569358178,ENSG00000096384,0.0091743119,ENSG00000141385,0.0618556701,,ENSG00000186416,0.6363636364
ENSG00000050405,0.0543633763,ENSG00000104067,0.0564516129,ENSG00000196313,0.0091743119,ENSG00000165912,0.0615384615,,ENSG00000161970,0.6315789474
ENSG00000114942,0.0535714286,ENSG00000158941,0.0560747664,ENSG00000108829,0.009009009,ENSG00000136450,0.061452514,,ENSG00000102030,0.625
ENSG00000011243,0.0534591195,ENSG00000143614,0.0558882236,ENSG00000198668,0.009009009,ENSG00000280987,0.0610328638,,ENSG00000077312,0.625
ENSG00000087365,0.0533333333,ENSG00000148362,0.0555555556,ENSG00000101421,0.0089285714,ENSG00000171530,0.0609756098,,ENSG00000129680,0.6224489796
ENSG00000164985,0.0532687651,ENSG00000186416,0.055,ENSG00000169217,0.0088888889,ENSG00000115875,0.0606060606,,ENSG00000108588,0.619047619
ENSG00000154639,0.0526315789,ENSG00000107897,0.0549450549,ENSG00000197077,0.0088593577,ENSG00000153187,0.0605381166,,ENSG00000277586,0.6153846154
ENSG00000127022,0.0526315789,ENSG00000136026,0.0547263682,ENSG00000205531,0.0088495575,ENSG00000189403,0.0604651163,,ENSG00000166037,0.6136363636
ENSG00000131747,0.0515463918,ENSG00000107929,0.0545808967,ENSG00000073050,0.0087463557,ENSG00000159217,0.0602409639,,ENSG00000159840,0.6111111111
ENSG00000143549,0.0512820513,ENSG00000156709,0.0545454545,ENSG00000116754,0.0087209302,ENSG00000117519,0.06,,ENSG00000138594,0.6
ENSG00000102030,0.0510204082,ENSG00000161547,0.0542986425,ENSG00000108592,0.0085653105,ENSG00000069345,0.0597014925,,ENSG00000100749,0.6
ENSG00000198900,0.0509803922,ENSG00000198668,0.0540540541,ENSG00000141510,0.0084033613,ENSG00000182872,0.0594451783,,ENSG00000114942,0.6
ENSG00000092199,0.0508474576,ENSG00000130175,0.0539568345,ENSG00000084463,0.0084033613,ENSG00000129680,0.0582191781,,ENSG00000009844,0.6
ENSG00000085733,0.0506329114,ENSG00000130749,0.0537897311,ENSG00000090273,0.0083333333,ENSG00000167721,0.0579710145,,ENSG00000101367,0.6
ENSG00000174444,0.0505050505,ENSG00000072864,0.0537313433,ENSG00000079819,0.0083333333,ENSG00000143702,0.0578571429,,ENSG00000160818,0.5957446809
ENSG00000204389,0.05,ENSG00000112578,0.0535714286,ENSG00000148296,0.0083102493,ENSG00000188486,0.0576923077,,ENSG00000085733,0.5925925926
ENSG00000140350,0.05,ENSG00000205531,0.0530973451,ENSG00000103550,0.0082872928,ENSG00000130254,0.0573951435,,ENSG00000167670,0.5909090909
ENSG00000104969,0.05,ENSG00000257103,0.0529411765,ENSG00000149657,0.0081967213,ENSG00000181163,0.0572916667,,ENSG00000100029,0.5909090909
ENSG00000101558,0.05,ENSG00000159352,0.0529411765,ENSG00000109606,0.0081300813,ENSG00000137804,0.0566893424,,ENSG00000102738,0.5789473684
ENSG00000172795,0.05,ENSG00000124789,0.052687039,ENSG00000124535,0.0080645161,ENSG00000276043,0.0566801619,,ENSG00000127022,0.5789473684
ENSG00000165209,0.05,ENSG00000154639,0.0526315789,ENSG00000160818,0.008,ENSG00000155438,0.0566037736,,ENSG00000124831,0.5757575758
ENSG00000046604,0.0488505747,ENSG00000113368,0.0524590164,ENSG00000143575,0.0079365079,ENSG00000076924,0.0563380282,,ENSG00000073792,0.5714285714
ENSG00000171530,0.0487804878,ENSG00000101367,0.0520833333,ENSG00000151065,0.0078740157,ENSG00000107105,0.0555555556,,ENSG00000165271,0.5714285714
ENSG00000165689,0.0487804878,ENSG00000113282,0.0512195122,ENSG00000143702,0.0078571429,ENSG00000115053,0.0555555556,,ENSG00000106211,0.5714285714
ENSG00000107897,0.0476190476,ENSG00000259956,0.0506912442,ENSG00000104897,0.0078534031,ENSG00000102309,0.0555555556,,ENSG00000167721,0.5714285714
ENSG00000119689,0.0476190476,ENSG00000141510,0.0504201681,ENSG00000198900,0.0078431373,ENSG00000116754,0.0552325581,,ENSG00000101558,0.5625
ENSG00000048828,0.0475059382,ENSG00000104852,0.0503432494,ENSG00000047849,0.0078363082,ENSG00000106344,0.0552325581,,ENSG00000130811,0.56
ENSG00000071626,0.0474777448,ENSG00000182872,0.0501981506,ENSG00000159840,0.0078125,ENSG00000029363,0.05510907,,ENSG00000204256,0.5517241379
ENSG00000167460,0.0474137931,ENSG00000184708,0.0496613995,ENSG00000077312,0.0076923077,ENSG00000079819,0.055,,ENSG00000050405,0.5507246377
ENSG00000159352,0.0470588235,ENSG00000107581,0.048816568,ENSG00000128951,0.007518797,ENSG00000197451,0.0549450549,,ENSG00000134744,0.5454545455
ENSG00000124831,0.047029703,ENSG00000215301,0.0486891386,ENSG00000169925,0.0074487896,ENSG00000198900,0.0549019608,,ENSG00000137804,0.537037037
ENSG00000168488,0.0469061876,ENSG00000110713,0.0484076433,ENSG00000169515,0.0074349442,ENSG00000183258,0.0544217687,,ENSG00000130175,0.5333333333
ENSG00000116698,0.0469011725,ENSG00000117758,0.0483870968,ENSG00000178105,0.0074257426,ENSG00000187735,0.0543478261,,ENSG00000146540,0.5333333333
ENSG00000148308,0.0454545455,ENSG00000162775,0.0482625483,ENSG00000104738,0.0074074074,ENSG00000108829,0.0540540541,,ENSG00000155438,0.5333333333
ENSG00000147649,0.0453648915,ENSG00000165757,0.0478292862,ENSG00000182196,0.0071258907,ENSG00000125977,0.0538922156,,ENSG00000009954,0.5327102804
ENSG00000079819,0.045,ENSG00000167978,0.0472383721,ENSG00000149503,0.0070257611,ENSG00000100461,0.0535714286,,ENSG00000108312,0.5283018868
ENSG00000169925,0.0446927374,ENSG00000114867,0.0469208211,ENSG00000158941,0.0070093458,ENSG00000054118,0.0534031414,,ENSG00000137710,0.525
ENSG00000135387,0.0443262411,ENSG00000159840,0.046875,ENSG00000188021,0.0068965517,ENSG00000132780,0.0533807829,,ENSG00000113282,0.5238095238
ENSG00000088888,0.0442477876,ENSG00000142655,0.046692607,ENSG00000105373,0.0068259386,ENSG00000135940,0.0533333333,,ENSG00000169057,0.5230769231
ENSG00000122565,0.043956044,ENSG00000117519,0.0466666667,ENSG00000130706,0.0068027211,ENSG00000115306,0.0526315789,,ENSG00000205323,0.52
ENSG00000118260,0.0433333333,ENSG00000104529,0.0455840456,ENSG00000145907,0.0068027211,ENSG00000102738,0.0522875817,,ENSG00000090273,0.5185185185
ENSG00000134744,0.0430879713,ENSG00000204469,0.0452596475,ENSG00000143375,0.0066500416,ENSG00000093000,0.0521327014,,ENSG00000148773,0.5108108108
ENSG00000164104,0.043062201,ENSG00000168066,0.044576523,ENSG00000184640,0.006514658,ENSG00000131051,0.0516129032,,ENSG00000105655,0.5
ENSG00000277586,0.0430107527,ENSG00000104897,0.0445026178,ENSG00000122965,0.0064935065,ENSG00000089280,0.0512333966,,ENSG00000100216,0.5
ENSG00000035928,0.0427509294,ENSG00000164040,0.0444444444,ENSG00000137710,0.0064724919,ENSG00000160072,0.0511627907,,ENSG00000107438,0.5
ENSG00000151065,0.0419947507,ENSG00000169217,0.0444444444,ENSG00000143549,0.0064102564,ENSG00000204120,0.0507246377,,ENSG00000130706,0.5
ENSG00000106211,0.0416666667,ENSG00000108819,0.0443686007,ENSG00000137497,0.006234414,ENSG00000108312,0.0506329114,,ENSG00000130985,0.5
ENSG00000179172,0.0416666667,ENSG00000196313,0.0438328236,ENSG00000272886,0.0061728395,ENSG00000161249,0.0505617978,,ENSG00000149925,0.5
ENSG00000102309,0.0416666667,ENSG00000105939,0.0435897436,ENSG00000007392,0.006097561,ENSG00000175203,0.0505617978,,ENSG00000168439,0.5
ENSG00000099995,0.0414507772,ENSG00000116560,0.0423280423,ENSG00000111011,0.006097561,ENSG00000035928,0.0501858736,,ENSG00000187735,0.5
ENSG00000170558,0.0410958904,ENSG00000103194,0.0422535211,ENSG00000112578,0.005952381,ENSG00000204389,0.05,,ENSG00000198668,0.5
ENSG00000134760,0.0404411765,ENSG00000099783,0.042042042,ENSG00000105197,0.005952381,ENSG00000109606,0.0487804878,,ENSG00000204389,0.5
ENSG00000122705,0.0402684564,ENSG00000151065,0.0419947507,ENSG00000107581,0.0059171598,ENSG00000115241,0.0485074627,,ENSG00000100412,0.5
ENSG00000272886,0.0401234568,ENSG00000105197,0.0416666667,ENSG00000106344,0.0058139535,ENSG00000079950,0.0484848485,,ENSG00000129351,0.4905660377
ENSG00000117519,0.04,ENSG00000169515,0.0408921933,ENSG00000146963,0.0057803468,ENSG00000117758,0.0483870968,,ENSG00000153147,0.4827586207
ENSG00000162613,0.0397830018,ENSG00000125944,0.0407407407,ENSG00000092199,0.0056497175,ENSG00000151500,0.0483870968,,ENSG00000080824,0.4761904762
ENSG00000175203,0.0393258427,ENSG00000138668,0.0406504065,ENSG00000161249,0.0056179775,ENSG00000122566,0.0478723404,,ENSG00000079819,0.4736842105
ENSG00000143321,0.0393258427,ENSG00000132676,0.0405405405,ENSG00000110104,0.0055555556,ENSG00000135316,0.0476190476,,ENSG00000113013,0.4705882353
ENSG00000163002,0.03930131,ENSG00000048828,0.0403800475,ENSG00000101558,0.0055555556,ENSG00000161970,0.0476190476,,ENSG00000126803,0.4705882353
ENSG00000150093,0.0392156863,ENSG00000135940,0.04,ENSG00000100813,0.0055031447,ENSG00000085733,0.0474683544,,ENSG00000172795,0.4666666667
ENSG00000040341,0.0391705069,ENSG00000138757,0.0393442623,ENSG00000135525,0.0054794521,ENSG00000125351,0.0464037123,,ENSG00000168496,0.4615384615
ENSG00000115053,0.0390946502,ENSG00000163002,0.03930131,ENSG00000167978,0.0054505814,ENSG00000124193,0.0462962963,,ENSG00000165732,0.4565217391
ENSG00000124789,0.0389884089,ENSG00000071626,0.0385756677,ENSG00000181163,0.0052083333,ENSG00000025772,0.0461538462,,ENSG00000088325,0.4464285714
ENSG00000113558,0.038961039,ENSG00000100216,0.0384615385,ENSG00000204120,0.0051759834,ENSG00000100941,0.0460251046,,ENSG00000115241,0.4444444444
ENSG00000100412,0.0384615385,ENSG00000107164,0.0379146919,ENSG00000135018,0.0050933786,ENSG00000164985,0.0460048426,,ENSG00000188486,0.4444444444
ENSG00000101150,0.0384615385,ENSG00000143337,0.0379008746,ENSG00000122786,0.0050441362,ENSG00000165280,0.0458715596,,ENSG00000151500,0.4444444444
ENSG00000077312,0.0384615385,ENSG00000119596,0.0374243258,ENSG00000113282,0.0048780488,ENSG00000134697,0.0453333333,,ENSG00000124228,0.4363636364
ENSG00000254726,0.038277512,ENSG00000106682,0.0373134328,ENSG00000164985,0.004842615,ENSG00000109971,0.0451612903,,ENSG00000092199,0.4285714286
ENSG00000117877,0.0382165605,ENSG00000162613,0.0361663653,ENSG00000254726,0.004784689,ENSG00000149657,0.0450819672,,ENSG00000178105,0.4262295082
ENSG00000108468,0.0378378378,ENSG00000168488,0.0359281437,ENSG00000148773,0.0047453338,ENSG00000175467,0.044198895,,ENSG00000040341,0.425
ENSG00000130985,0.0377358491,ENSG00000121390,0.0357142857,ENSG00000167670,0.0044843049,ENSG00000122565,0.043956044,,ENSG00000110713,0.4210526316
ENSG00000129351,0.0375180375,ENSG00000162191,0.0352564103,ENSG00000176788,0.0044052863,ENSG00000124831,0.0433168317,,ENSG00000092010,0.4166666667
ENSG00000189403,0.0372093023,ENSG00000198561,0.0350109409,ENSG00000035403,0.0043668122,ENSG00000108468,0.0432432432,,ENSG00000197498,0.4166666667
ENSG00000105655,0.037037037,ENSG00000136938,0.0347826087,ENSG00000160256,0.0043478261,ENSG00000073792,0.0428571429,,ENSG00000168259,0.4
ENSG00000113648,0.037037037,ENSG00000106803,0.0344827586,ENSG00000177613,0.0040816327,ENSG00000119812,0.0425531915,,ENSG00000025772,0.4
ENSG00000143569,0.0358785649,ENSG00000170558,0.0342465753,ENSG00000133026,0.004077472,ENSG00000178105,0.0420792079,,ENSG00000149658,0.4
ENSG00000124795,0.0358422939,ENSG00000272886,0.0339506173,ENSG00000109265,0.00405515,ENSG00000179172,0.0416666667,,ENSG00000175203,0.3888888889
ENSG00000141756,0.0357142857,ENSG00000122705,0.033557047,ENSG00000147649,0.0039447732,ENSG00000148296,0.0415512465,,ENSG00000169905,0.3846153846
ENSG00000107438,0.0355029586,ENSG00000254726,0.033492823,ENSG00000142655,0.0038910506,ENSG00000136527,0.0404624277,,ENSG00000072501,0.3804347826
ENSG00000186416,0.035,ENSG00000213516,0.0333333333,ENSG00000133226,0.0037974684,ENSG00000101421,0.0401785714,,ENSG00000106344,0.3773584906
ENSG00000110367,0.0348837209,ENSG00000140350,0.0333333333,ENSG00000165732,0.0035842294,ENSG00000168924,0.039800995,,ENSG00000110367,0.375
ENSG00000089597,0.0344827586,ENSG00000147274,0.0332480818,ENSG00000132780,0.0035587189,ENSG00000088205,0.0397727273,,ENSG00000119335,0.375
ENSG00000188021,0.0344827586,ENSG00000143569,0.0331186753,ENSG00000167674,0.0035523979,ENSG00000092199,0.0395480226,,ENSG00000141756,0.375
ENSG00000088205,0.0340909091,ENSG00000197451,0.032967033,ENSG00000147065,0.0035460993,ENSG00000099901,0.0393700787,,ENSG00000143549,0.3636363636
ENSG00000104897,0.0340314136,ENSG00000009844,0.0326797386,ENSG00000196531,0.0033575825,ENSG00000113368,0.0393442623,,ENSG00000171530,0.3636363636
ENSG00000081154,0.0337078652,ENSG00000111605,0.0326797386,ENSG00000136709,0.0033112583,ENSG00000138594,0.0392156863,,ENSG00000143321,0.35
ENSG00000107164,0.0331753555,ENSG00000104824,0.0318181818,ENSG00000163611,0.0032206119,ENSG00000137710,0.0388349515,,ENSG00000179172,0.35
ENSG00000130726,0.0331125828,ENSG00000132002,0.0317460317,ENSG00000166197,0.0031055901,ENSG00000072864,0.0388059701,,ENSG00000117877,0.3461538462
ENSG00000197451,0.032967033,ENSG00000038358,0.0316205534,ENSG00000099783,0.003003003,ENSG00000108592,0.0385438972,,ENSG00000149428,0.3448275862
ENSG00000134644,0.0328125,ENSG00000026025,0.0314465409,ENSG00000100941,0.0027894003,ENSG00000205323,0.0375586854,,ENSG00000169925,0.3428571429
ENSG00000179958,0.0327868852,ENSG00000105364,0.03125,ENSG00000108055,0.0026666667,ENSG00000140259,0.0372881356,,ENSG00000205531,0.3333333333
ENSG00000149428,0.0326797386,ENSG00000134644,0.03125,ENSG00000131747,0.0025773196,ENSG00000126214,0.0366300366,,ENSG00000113558,0.3333333333
ENSG00000138668,0.0325203252,ENSG00000168028,0.0309278351,ENSG00000116871,0.0023781213,ENSG00000074201,0.0353982301,,ENSG00000156709,0.3333333333
ENSG00000135018,0.0322580645,ENSG00000113758,0.0307971014,ENSG00000167491,0.0022321429,ENSG00000159352,0.0352941176,,ENSG00000168003,0.3333333333
ENSG00000103194,0.0316901408,ENSG00000112081,0.0306122449,ENSG00000038358,0.0019762846,ENSG00000044574,0.0352112676,,ENSG00000168028,0.3333333333
ENSG00000101367,0.03125,ENSG00000145907,0.0306122449,ENSG00000070814,0.0013850416,ENSG00000055044,0.0352112676,,ENSG00000213551,0.3333333333
ENSG00000100823,0.03125,ENSG00000154380,0.0305676856,ENSG00000172534,0.0008561644,ENSG00000058272,0.0352112676,,ENSG00000147649,0.323943662
ENSG00000166197,0.0310559006,ENSG00000115875,0.0303030303,ENSG00000133316,0,ENSG00000166037,0.0351351351,,ENSG00000167460,0.3235294118
ENSG00000141385,0.0309278351,ENSG00000128951,0.030075188,ENSG00000189001,0,ENSG00000160818,0.0346666667,,ENSG00000131747,0.3174603175
ENSG00000070814,0.0304709141,ENSG00000130726,0.0298013245,ENSG00000132153,0,ENSG00000100650,0.0346534653,,ENSG00000138180,0.3125
ENSG00000119335,0.03,ENSG00000135316,0.0297619048,ENSG00000137269,0,ENSG00000100749,0.0344827586,,ENSG00000164985,0.3098591549
ENSG00000115241,0.0298507463,ENSG00000137824,0.0297029703,ENSG00000113558,0,ENSG00000182481,0.0344827586,,ENSG00000115053,0.3064516129
ENSG00000137824,0.0297029703,ENSG00000141858,0.0289473684,ENSG00000125977,0,ENSG00000092820,0.0343642612,,ENSG00000132780,0.2916666667
ENSG00000170248,0.0294117647,ENSG00000046604,0.0287356322,ENSG00000155438,0,ENSG00000168496,0.0338983051,,ENSG00000189001,0.2857142857
ENSG00000149925,0.0294117647,ENSG00000124535,0.0282258065,ENSG00000146540,0,ENSG00000168259,0.0338983051,,ENSG00000089597,0.2857142857
ENSG00000130175,0.0287769784,ENSG00000076924,0.0281690141,ENSG00000180198,0,ENSG00000215301,0.0337078652,,ENSG00000179950,0.2857142857
ENSG00000159840,0.0286458333,ENSG00000136450,0.0279329609,ENSG00000076924,0,ENSG00000164040,0.0333333333,,ENSG00000103550,0.2816901408
ENSG00000093000,0.028436019,ENSG00000121774,0.0277777778,ENSG00000108518,0,ENSG00000107937,0.0331491713,,ENSG00000093000,0.2727272727
ENSG00000044574,0.0281690141,ENSG00000136709,0.027593819,ENSG00000081154,0,ENSG00000187109,0.0319148936,,ENSG00000081154,0.2727272727
ENSG00000107105,0.0277777778,ENSG00000130706,0.0272108844,ENSG00000130985,0,ENSG00000124228,0.0316455696,,ENSG00000254772,0.2727272727
ENSG00000047849,0.0274270788,ENSG00000152795,0.0271317829,ENSG00000277443,0,ENSG00000100029,0.0314465409,,ENSG00000102309,0.2727272727
ENSG00000198668,0.027027027,ENSG00000270647,0.027027027,ENSG00000175130,0,ENSG00000270647,0.0304054054,,ENSG00000047849,0.2703862661
ENSG00000113282,0.0268292683,ENSG00000135387,0.0265957447,ENSG00000105364,0,ENSG00000148308,0.0303030303,,ENSG00000070814,0.2666666667
ENSG00000101421,0.0267857143,ENSG00000089280,0.0265654649,ENSG00000156709,0,ENSG00000122786,0.0302648172,,ENSG00000108468,0.25
ENSG00000074201,0.0265486726,ENSG00000088888,0.0265486726,ENSG00000168003,0,ENSG00000137497,0.0293017456,,ENSG00000122565,0.2352941176
ENSG00000136938,0.0260869565,ENSG00000141522,0.0264900662,ENSG00000254772,0,ENSG00000090273,0.0291666667,,ENSG00000108256,0.2340425532
ENSG00000181163,0.0260416667,ENSG00000204227,0.0240963855,ENSG00000168496,0,ENSG00000092531,0.028436019,,ENSG00000101421,0.2307692308
ENSG00000130204,0.025974026,ENSG00000118260,0.0233333333,ENSG00000164022,0,ENSG00000143375,0.0274314214,,ENSG00000164104,0.225
ENSG00000149658,0.0258064516,ENSG00000168003,0.0230769231,ENSG00000107105,0,ENSG00000137269,0.027027027,,ENSG00000055044,0.2222222222
ENSG00000101266,0.0256410256,ENSG00000100201,0.0222929936,ENSG00000130764,0,ENSG00000107897,0.0256410256,,ENSG00000035928,0.219047619
ENSG00000161249,0.0252808989,ENSG00000134760,0.0220588235,ENSG00000104969,0,ENSG00000140350,0.025,,ENSG00000122965,0.2121212121
ENSG00000132780,0.024911032,ENSG00000122566,0.0212765957,ENSG00000131876,0,ENSG00000111011,0.0243902439,,ENSG00000088205,0.2068965517
ENSG00000169905,0.0241545894,ENSG00000177613,0.0204081633,ENSG00000170515,0,ENSG00000108588,0.0238095238,,ENSG00000044574,0.2
ENSG00000172534,0.0239726027,ENSG00000135829,0.0202702703,ENSG00000167699,0,ENSG00000107625,0.0227272727,,ENSG00000174444,0.2
ENSG00000108256,0.0232067511,ENSG00000105447,0.0202702703,ENSG00000179172,0,ENSG00000104980,0.0225988701,,ENSG00000150093,0.2
ENSG00000122965,0.0227272727,ENSG00000143575,0.0198412698,ENSG00000247315,0,ENSG00000116350,0.0215053763,,ENSG00000181163,0.1923076923
ENSG00000005007,0.0224215247,ENSG00000188021,0.0189655172,ENSG00000115053,0,ENSG00000102030,0.0204081633,,ENSG00000124795,0.1923076923
ENSG00000110713,0.0203821656,ENSG00000135018,0.0186757216,ENSG00000037474,0,ENSG00000126803,0.0204081633,,ENSG00000141385,0.1875
ENSG00000168924,0.0199004975,ENSG00000165119,0.0184331797,ENSG00000088205,0,ENSG00000165209,0.02,,ENSG00000273703,0.1875
ENSG00000009844,0.0196078431,ENSG00000172534,0.0179794521,ENSG00000113648,0,ENSG00000198668,0.018018018,,ENSG00000276410,0.1875
ENSG00000109971,0.0193548387,ENSG00000005007,0.0179372197,ENSG00000102309,0,ENSG00000114942,0.0178571429,,ENSG00000166197,0.1869158879
ENSG00000100216,0.0192307692,ENSG00000171262,0.0177514793,ENSG00000100749,0,ENSG00000197498,0.0175438596,,ENSG00000189403,0.1860465116
ENSG00000189001,0.0184162063,ENSG00000170248,0.0176470588,ENSG00000101150,0,ENSG00000136938,0.0173913043,,ENSG00000198900,0.1857142857
ENSG00000096384,0.0183486239,ENSG00000136527,0.0173410405,ENSG00000110367,0,ENSG00000134884,0.0163043478,,ENSG00000187109,0.1666666667
ENSG00000156709,0.0181818182,ENSG00000119812,0.0170212766,ENSG00000025772,0,ENSG00000138668,0.0162601626,,ENSG00000100823,0.1666666667
ENSG00000100764,0.0181818182,ENSG00000131773,0.0169491525,ENSG00000100216,0,ENSG00000277586,0.0161290323,,ENSG00000175130,0.1666666667
ENSG00000122359,0.018018018,ENSG00000161249,0.0168539326,ENSG00000141756,0,ENSG00000197694,0.0158730159,,ENSG00000179218,0.16
ENSG00000205531,0.017699115,ENSG00000104969,0.0166666667,ENSG00000109519,0,ENSG00000164022,0.0151515152,,ENSG00000101413,0.1428571429
ENSG00000179218,0.0173913043,ENSG00000179958,0.0163934426,ENSG00000122565,0,ENSG00000026025,0.0125786164,,ENSG00000108883,0.1428571429
ENSG00000170515,0.0172413793,ENSG00000069345,0.0149253731,ENSG00000148362,0,ENSG00000007392,0.012195122,,ENSG00000109971,0.1428571429
ENSG00000179950,0.0166666667,ENSG00000169957,0.0141342756,ENSG00000134884,0,ENSG00000146963,0.0115606936,,ENSG00000113648,0.1363636364
ENSG00000175130,0.0153846154,ENSG00000107105,0.0138888889,ENSG00000169905,0,ENSG00000138180,0.0114942529,,ENSG00000168924,0.1333333333
ENSG00000101413,0.0142857143,ENSG00000101266,0.0128205128,ENSG00000106803,0,ENSG00000147065,0.0106382979,,ENSG00000170515,0.1111111111
ENSG00000130706,0.0136054422,ENSG00000132153,0.0122699387,ENSG00000150093,0,ENSG00000137824,0.0099009901,,ENSG00000096384,0.1111111111
ENSG00000187109,0.0106382979,ENSG00000165689,0.012195122,ENSG00000136026,0,ENSG00000189001,0.0092081031,,ENSG00000196531,0.0888888889
ENSG00000168028,0.0103092784,ENSG00000165280,0.0091743119,ENSG00000130204,0,ENSG00000072501,0.0087108014,,ENSG00000100764,0.0714285714
ENSG00000108883,0.0099009901,ENSG00000122359,0.009009009,ENSG00000106682,0,ENSG00000133026,0.0071355759,,ENSG00000277443,0.0714285714
ENSG00000162517,0.0084033613,ENSG00000178695,0.0080645161,ENSG00000179041,0,ENSG00000113013,0.0070422535,,ENSG00000125977,0.03125
ENSG00000168003,0.0076923077,ENSG00000004975,0.0074626866,ENSG00000179950,0,ENSG00000108055,0.0053333333,,ENSG00000074201,#DIV/0!
ENSG00000196531,0.0067151651,ENSG00000104738,0.0074074074,ENSG00000099901,0,ENSG00000130764,0,,ENSG00000108518,#DIV/0!
ENSG00000277443,0.0060240964,ENSG00000108518,0,ENSG00000117877,0,ENSG00000183431,0,,ENSG00000130204,#DIV/0!
ENSG00000125977,0.005988024,ENSG00000138279,0,ENSG00000092010,0,ENSG00000213551,0,,ENSG00000138279,#DIV/0!
ENSG00000138279,0.0054347826,ENSG00000074201,0,ENSG00000182481,0,ENSG00000170515,0,,ENSG00000162517,#DIV/0!
ENSG00000164022,0,ENSG00000162517,0,ENSG00000151500,0,ENSG00000167460,0,,ENSG00000164022,0
ENSG00000176788,0,ENSG00000130204,0,ENSG00000119689,0,ENSG00000143549,0,,ENSG00000176788,0
