# Supplementary material for: Lysine/RNA-interactions drive and regulate biomolecular condensation
Source: Nat Commun. 2019 Jul 2;10:2909. doi: 10.1038/s41467-019-10792-y (PMC6606616; doi:10.1038/s41467-019-10792-y)
Supplement: Supplementary file 6 — Supplementary Data 3 [file 41467_2019_10792_MOESM6_ESM.xlsx]

## Sheet: Sheet1
fixed_stress_granule_human_disordered_amino_acid_frequencies.
Protein ID,R Frequency,Protein ID,K Frequency,Protein ID,Y Frequency,Protein ID,P Frequency,,Protein ID,R/K Frequency
ENSG00000160201,0.3859649123,ENSG00000189060,0.2886597938,ENSG00000197451,0.1043956044,ENSG00000170248,0.2941176471,,ENSG00000183808,18.5
ENSG00000007392,0.3048780488,ENSG00000055044,0.2535211268,ENSG00000131773,0.1016949153,ENSG00000175390,0.2906976744,,ENSG00000176624,18
ENSG00000107581,0.2529585799,ENSG00000171490,0.21484375,ENSG00000138279,0.097826087,ENSG00000138279,0.2445652174,,ENSG00000128016,17
ENSG00000108518,0.2235294118,ENSG00000184897,0.2057142857,ENSG00000122566,0.0957446809,ENSG00000153048,0.224137931,,ENSG00000184363,15
ENSG00000116350,0.2150537634,ENSG00000029993,0.1972789116,ENSG00000117519,0.0933333333,ENSG00000111605,0.2178649237,,ENSG00000104738,15
ENSG00000183808,0.1917098446,ENSG00000150093,0.1960784314,ENSG00000126945,0.0925925926,ENSG00000176986,0.2144846797,,ENSG00000162946,13.5
ENSG00000136450,0.1899441341,ENSG00000125977,0.1916167665,ENSG00000270647,0.0912162162,ENSG00000168807,0.2058823529,,ENSG00000165280,13
ENSG00000067955,0.186440678,ENSG00000100823,0.1875,ENSG00000170248,0.0882352941,ENSG00000126254,0.2006472492,,ENSG00000067955,11
ENSG00000162231,0.1694915254,ENSG00000165732,0.164874552,ENSG00000099622,0.0841121495,ENSG00000145012,0.2005012531,,ENSG00000160201,11
ENSG00000105202,0.1683168317,ENSG00000205581,0.1637931034,ENSG00000105323,0.0720164609,ENSG00000183808,0.1968911917,,ENSG00000164362,11
ENSG00000099622,0.1682242991,ENSG00000144895,0.1558441558,ENSG00000075420,0.0718232044,ENSG00000071626,0.1958456973,,ENSG00000176986,9
ENSG00000065978,0.1604278075,ENSG00000163507,0.1538461538,ENSG00000135486,0.0701754386,ENSG00000141738,0.1940298507,,ENSG00000106263,9
ENSG00000106682,0.1567164179,ENSG00000110172,0.1538461538,ENSG00000089280,0.0683111954,ENSG00000204469,0.1929490233,,ENSG00000132153,7.5
ENSG00000143815,0.147826087,ENSG00000025772,0.1538461538,ENSG00000119812,0.0680851064,ENSG00000116560,0.1904761905,,ENSG00000173273,7
ENSG00000164362,0.1428571429,ENSG00000108468,0.1513513514,ENSG00000182944,0.0635400908,ENSG00000128016,0.1899641577,,ENSG00000136450,6.8
ENSG00000129245,0.1414473684,ENSG00000104131,0.15,ENSG00000136450,0.061452514,ENSG00000172062,0.188172043,,ENSG00000165119,6.5
ENSG00000102103,0.1370558376,ENSG00000137309,0.1495327103,ENSG00000121774,0.0586419753,ENSG00000131236,0.1869918699,,ENSG00000129245,6.1428571429
ENSG00000063046,0.1323792487,ENSG00000198467,0.1474358974,ENSG00000145012,0.0501253133,ENSG00000173273,0.1794871795,,ENSG00000099622,6
ENSG00000130956,0.1283292978,ENSG00000139351,0.1449275362,ENSG00000135316,0.0476190476,ENSG00000168488,0.1706586826,,ENSG00000131773,6
ENSG00000107625,0.1272727273,ENSG00000102038,0.1449275362,ENSG00000076067,0.0461538462,ENSG00000125753,0.1694352159,,ENSG00000105202,5.6666666667
ENSG00000163510,0.124726477,ENSG00000197102,0.1369863014,ENSG00000135870,0.0443548387,ENSG00000164362,0.1688311688,,ENSG00000183496,5.6666666667
ENSG00000114416,0.1235059761,ENSG00000126698,0.1363636364,ENSG00000198561,0.0437636761,ENSG00000204569,0.1608040201,,ENSG00000119812,5.5
ENSG00000261150,0.1217712177,ENSG00000187735,0.1304347826,ENSG00000115415,0.0422535211,ENSG00000254726,0.1578947368,,ENSG00000130589,5.5
ENSG00000153048,0.1206896552,ENSG00000116350,0.1290322581,ENSG00000057294,0.0417827298,ENSG00000121774,0.1574074074,,ENSG00000107581,5.1818181818
ENSG00000114030,0.12,ENSG00000170606,0.1290322581,ENSG00000060138,0.0403225806,ENSG00000198265,0.1572629052,,ENSG00000168807,5
ENSG00000102081,0.1198501873,ENSG00000140416,0.1286307054,ENSG00000065978,0.0401069519,ENSG00000176624,0.156424581,,ENSG00000007392,5
ENSG00000165119,0.1198156682,ENSG00000162614,0.1266666667,ENSG00000147677,0.0384615385,ENSG00000149532,0.1559405941,,ENSG00000090621,4.6666666667
ENSG00000163840,0.1194029851,ENSG00000083642,0.1220159151,ENSG00000107164,0.0379146919,ENSG00000151929,0.1530434783,,ENSG00000065978,4.6153846154
ENSG00000165280,0.119266055,ENSG00000067900,0.1216666667,ENSG00000087087,0.0377358491,ENSG00000179222,0.1507537688,,ENSG00000057294,4.25
ENSG00000135316,0.119047619,ENSG00000113013,0.1197183099,ENSG00000063046,0.0375670841,ENSG00000204842,0.1493027071,,ENSG00000106682,4.2
ENSG00000071054,0.1182197497,ENSG00000113810,0.1172161172,ENSG00000165119,0.0368663594,ENSG00000100403,0.1467889908,,ENSG00000020577,4
ENSG00000126698,0.1181818182,ENSG00000148773,0.117051566,ENSG00000176986,0.0362116992,ENSG00000105323,0.146090535,,ENSG00000125817,4
ENSG00000257103,0.1176470588,ENSG00000080824,0.1166666667,ENSG00000071626,0.0356083086,ENSG00000145907,0.1428571429,,ENSG00000135316,4
ENSG00000096696,0.1167883212,ENSG00000136068,0.1130434783,ENSG00000143815,0.0347826087,ENSG00000135870,0.1424731183,,ENSG00000197157,4
ENSG00000196586,0.1161825726,ENSG00000168872,0.1126760563,ENSG00000029993,0.0340136054,ENSG00000185728,0.1422594142,,ENSG00000149532,3.8181818182
ENSG00000182481,0.1149425287,ENSG00000090273,0.1125,ENSG00000162231,0.0338983051,ENSG00000090621,0.1421319797,,ENSG00000105323,3.5454545455
ENSG00000162614,0.1116666667,ENSG00000060339,0.1124620061,ENSG00000135387,0.0336879433,ENSG00000108518,0.1411764706,,ENSG00000270647,3.5
ENSG00000138757,0.1114754098,ENSG00000168439,0.1092896175,ENSG00000174953,0.033557047,ENSG00000114867,0.1397849462,,ENSG00000121774,3.3333333333
ENSG00000104738,0.1111111111,ENSG00000213782,0.1071428571,ENSG00000153165,0.0325814536,ENSG00000130669,0.1396825397,,ENSG00000162231,3.3333333333
ENSG00000184363,0.110701107,ENSG00000147677,0.1057692308,ENSG00000169398,0.0318471338,ENSG00000147485,0.1369863014,,ENSG00000111605,3.2666666667
ENSG00000130254,0.1103752759,ENSG00000269058,0.1052631579,ENSG00000157106,0.0317460317,ENSG00000139746,0.1362940276,,ENSG00000145907,3.2222222222
ENSG00000060138,0.1102150538,ENSG00000108592,0.1049250535,ENSG00000205339,0.0314465409,ENSG00000125107,0.1361502347,,ENSG00000131435,3.2
ENSG00000188549,0.1086142322,ENSG00000196141,0.1045576408,ENSG00000005007,0.0313901345,ENSG00000131435,0.1339712919,,ENSG00000120896,3.1052631579
ENSG00000130669,0.1079365079,ENSG00000107625,0.1045454545,ENSG00000163840,0.0298507463,ENSG00000165119,0.133640553,,ENSG00000172725,3
ENSG00000160789,0.1077283372,ENSG00000175166,0.1018518519,ENSG00000108256,0.029535865,ENSG00000134371,0.132231405,,ENSG00000214575,3
ENSG00000139746,0.1071975498,ENSG00000047849,0.1014366565,ENSG00000143401,0.0291970803,ENSG00000130985,0.1320754717,,ENSG00000120948,3
ENSG00000213782,0.1071428571,ENSG00000073792,0.1,ENSG00000139351,0.0289855072,ENSG00000214517,0.1320754717,,ENSG00000060138,2.9285714286
ENSG00000111605,0.1067538126,ENSG00000196586,0.0995850622,ENSG00000144824,0.0282685512,ENSG00000198492,0.1304347826,,ENSG00000138757,2.8333333333
ENSG00000149657,0.106557377,ENSG00000130811,0.0992063492,ENSG00000009307,0.0281690141,ENSG00000106263,0.1295336788,,ENSG00000164828,2.8333333333
ENSG00000146112,0.1060358891,ENSG00000108256,0.0991561181,ENSG00000165280,0.0275229358,ENSG00000138757,0.1278688525,,ENSG00000114416,2.8181818182
ENSG00000120896,0.1059245961,ENSG00000138594,0.0980392157,ENSG00000147485,0.0273972603,ENSG00000075420,0.1270718232,,ENSG00000130956,2.7894736842
ENSG00000172725,0.1058823529,ENSG00000134874,0.0975609756,ENSG00000168439,0.0273224044,ENSG00000009307,0.1267605634,,ENSG00000188549,2.7619047619
ENSG00000147140,0.1056105611,ENSG00000131236,0.0975609756,ENSG00000163510,0.0262582057,ENSG00000104738,0.1259259259,,ENSG00000122566,2.75
ENSG00000149532,0.103960396,ENSG00000102103,0.0964467005,ENSG00000136068,0.0260869565,ENSG00000065978,0.1256684492,,ENSG00000089280,2.6428571429
ENSG00000179051,0.1037735849,ENSG00000163510,0.0962800875,ENSG00000184363,0.0258302583,ENSG00000197256,0.1254752852,,ENSG00000113657,2.625
ENSG00000087087,0.1037735849,ENSG00000260537,0.0945945946,ENSG00000143569,0.0257589696,ENSG00000169871,0.124260355,,ENSG00000130669,2.6153846154
ENSG00000083544,0.1032745592,ENSG00000099901,0.094488189,ENSG00000096696,0.0255474453,ENSG00000107164,0.1232227488,,ENSG00000146112,2.6
ENSG00000137309,0.1028037383,ENSG00000179051,0.0943396226,ENSG00000156802,0.0255009107,ENSG00000117523,0.122706422,,ENSG00000071054,2.5
ENSG00000140259,0.1016949153,ENSG00000137807,0.0941176471,ENSG00000102103,0.0253807107,ENSG00000155506,0.1222527473,,ENSG00000147485,2.5
ENSG00000131773,0.1016949153,ENSG00000180198,0.0934579439,ENSG00000090621,0.0253807107,ENSG00000120896,0.1220825853,,ENSG00000182944,2.5
ENSG00000113657,0.1009615385,ENSG00000114030,0.0933333333,ENSG00000198265,0.025210084,ENSG00000136068,0.1217391304,,ENSG00000198561,2.375
ENSG00000197785,0.0990566038,ENSG00000110367,0.0930232558,ENSG00000083544,0.0251889169,ENSG00000137309,0.1214953271,,ENSG00000197256,2.3125
ENSG00000145907,0.0986394558,ENSG00000153165,0.0927318296,ENSG00000185024,0.025,ENSG00000075702,0.1209912536,,ENSG00000126254,2.3
ENSG00000156802,0.0983606557,ENSG00000040341,0.0921658986,ENSG00000168488,0.0249500998,ENSG00000197157,0.1204819277,,ENSG00000147140,2.2857142857
ENSG00000142864,0.0980392157,ENSG00000182481,0.091954023,ENSG00000134371,0.0247933884,ENSG00000272886,0.1203703704,,ENSG00000102081,2.2857142857
ENSG00000197157,0.0963855422,ENSG00000075292,0.0915977961,ENSG00000078328,0.024137931,ENSG00000168781,0.119760479,,ENSG00000075702,2.2222222222
ENSG00000106554,0.0957446809,ENSG00000140259,0.0915254237,ENSG00000048828,0.0237529691,ENSG00000149658,0.1193548387,,ENSG00000257103,2.2222222222
ENSG00000057294,0.0947075209,ENSG00000087263,0.0909090909,ENSG00000107438,0.0236686391,ENSG00000131773,0.1186440678,,ENSG00000143815,2.125
ENSG00000270647,0.0945945946,ENSG00000142546,0.0909090909,ENSG00000120896,0.0233393178,ENSG00000060138,0.1182795699,,ENSG00000055332,2
ENSG00000164828,0.0944444444,ENSG00000102316,0.0888888889,ENSG00000129245,0.0230263158,ENSG00000165699,0.1177606178,,ENSG00000107105,2
ENSG00000214517,0.0943396226,ENSG00000169641,0.0865603645,ENSG00000149658,0.0225806452,ENSG00000146112,0.1158238173,,ENSG00000107643,2
ENSG00000119812,0.0936170213,ENSG00000114127,0.0862068966,ENSG00000215301,0.0224719101,ENSG00000182944,0.1149773071,,ENSG00000139746,2
ENSG00000180198,0.0934579439,ENSG00000142864,0.0857843137,ENSG00000149532,0.0222772277,ENSG00000101367,0.1145833333,,ENSG00000141738,2
ENSG00000121774,0.0925925926,ENSG00000106554,0.085106383,ENSG00000204842,0.0221493027,ENSG00000142546,0.1136363636,,ENSG00000163840,2
ENSG00000132153,0.0920245399,ENSG00000127603,0.0839802399,ENSG00000095637,0.0218579235,ENSG00000180198,0.1121495327,,ENSG00000116560,1.9583333333
ENSG00000126214,0.0915750916,ENSG00000096401,0.0833333333,ENSG00000177425,0.0217391304,ENSG00000147381,0.1111111111,,ENSG00000063046,1.9473684211
ENSG00000157106,0.0912698413,ENSG00000134371,0.0826446281,ENSG00000108468,0.0216216216,ENSG00000143479,0.1095890411,,ENSG00000160789,1.9166666667
ENSG00000060339,0.0911854103,ENSG00000087087,0.0825471698,ENSG00000172062,0.0215053763,ENSG00000100823,0.109375,,ENSG00000078328,1.9
ENSG00000214575,0.0909090909,ENSG00000204843,0.0820367751,ENSG00000139746,0.02143951,ENSG00000048828,0.109263658,,ENSG00000204469,1.8842105263
ENSG00000162946,0.0903010033,ENSG00000124214,0.0806451613,ENSG00000161813,0.0213333333,ENSG00000103342,0.1081081081,,ENSG00000135486,1.8571428571
ENSG00000137807,0.0882352941,ENSG00000126214,0.0805860806,ENSG00000106554,0.0212765957,ENSG00000076067,0.1076923077,,ENSG00000149115,1.8166666667
ENSG00000269058,0.0877192982,ENSG00000155506,0.0796703297,ENSG00000116560,0.0211640212,ENSG00000167257,0.106870229,,ENSG00000204842,1.775
ENSG00000096401,0.0876068376,ENSG00000117523,0.0795107034,ENSG00000160789,0.0210772834,ENSG00000183496,0.1055900621,,ENSG00000215301,1.7692307692
ENSG00000116062,0.0872483221,ENSG00000227345,0.0785562633,ENSG00000111667,0.0210526316,ENSG00000129245,0.1052631579,,ENSG00000038358,1.75
ENSG00000147677,0.0865384615,ENSG00000096696,0.0784671533,ENSG00000100722,0.0208768267,ENSG00000111667,0.1052631579,,ENSG00000174106,1.7272727273
ENSG00000215301,0.0861423221,ENSG00000161800,0.078125,ENSG00000106211,0.0208333333,ENSG00000144895,0.1038961039,,ENSG00000116350,1.6666666667
ENSG00000161813,0.0853333333,ENSG00000143079,0.0780669145,ENSG00000101367,0.0208333333,ENSG00000005007,0.1031390135,,ENSG00000170248,1.6666666667
ENSG00000204469,0.0852787041,ENSG00000149657,0.0778688525,ENSG00000137073,0.0204460967,ENSG00000149115,0.1023713129,,ENSG00000135387,1.6666666667
ENSG00000159217,0.0843373494,ENSG00000116062,0.0771812081,ENSG00000174106,0.0204081633,ENSG00000169398,0.101910828,,ENSG00000198265,1.6666666667
ENSG00000175166,0.0833333333,ENSG00000169871,0.0769230769,ENSG00000140259,0.0203389831,ENSG00000177425,0.1014492754,,ENSG00000214517,1.6666666667
ENSG00000198561,0.0831509847,ENSG00000083544,0.0755667506,ENSG00000114416,0.0199203187,ENSG00000087087,0.1014150943,,ENSG00000105939,1.5882352941
ENSG00000116560,0.0828924162,ENSG00000130985,0.0754716981,ENSG00000197555,0.0198915009,ENSG00000087263,0.101010101,,ENSG00000130254,1.5151515152
ENSG00000134371,0.0826446281,ENSG00000086232,0.0743801653,ENSG00000111605,0.0196078431,ENSG00000113657,0.1009615385,,ENSG00000133704,1.5
ENSG00000092964,0.0824175824,ENSG00000161634,0.0740740741,ENSG00000138594,0.0196078431,ENSG00000100354,0.1008018328,,ENSG00000096696,1.488372093
ENSG00000105323,0.0802469136,ENSG00000174953,0.0738255034,ENSG00000214517,0.0188679245,ENSG00000078328,0.1,,ENSG00000114867,1.4583333333
ENSG00000177425,0.0797101449,ENSG00000106211,0.0729166667,ENSG00000183496,0.0186335404,ENSG00000080824,0.1,,ENSG00000161813,1.4545454545
ENSG00000155506,0.0796703297,ENSG00000156802,0.072859745,ENSG00000175166,0.0185185185,ENSG00000135387,0.0992907801,,ENSG00000168781,1.4444444444
ENSG00000083642,0.0795755968,ENSG00000130254,0.0728476821,ENSG00000040341,0.0184331797,ENSG00000115415,0.0985915493,,ENSG00000135870,1.4375
ENSG00000108592,0.0792291221,ENSG00000100014,0.0727056019,ENSG00000107625,0.0181818182,ENSG00000168439,0.0983606557,,ENSG00000102103,1.4210526316
ENSG00000099901,0.0787401575,ENSG00000159217,0.0722891566,ENSG00000269058,0.0175438596,ENSG00000150093,0.0980392157,,ENSG00000197785,1.4
ENSG00000161800,0.078125,ENSG00000151914,0.0713058419,ENSG00000160201,0.0175438596,ENSG00000171490,0.09765625,,ENSG00000149657,1.3684210526
ENSG00000174106,0.0775510204,ENSG00000107438,0.0710059172,ENSG00000151929,0.0173913043,ENSG00000188549,0.0973782772,,ENSG00000083544,1.3666666667
ENSG00000144824,0.0765606596,ENSG00000197785,0.070754717,ENSG00000130956,0.0169491525,ENSG00000162946,0.0969899666,,ENSG00000092964,1.3636363636
ENSG00000131435,0.0765550239,ENSG00000143815,0.0695652174,ENSG00000080824,0.0166666667,ENSG00000038358,0.0968379447,,ENSG00000169398,1.3571428571
ENSG00000169641,0.076309795,ENSG00000198793,0.0694444444,ENSG00000196586,0.0165975104,ENSG00000110321,0.0965517241,,ENSG00000157106,1.3529411765
ENSG00000165732,0.0752688172,ENSG00000163110,0.0687285223,ENSG00000086232,0.0165289256,ENSG00000196141,0.0965147453,,ENSG00000156802,1.35
ENSG00000067900,0.075,ENSG00000063046,0.0679785331,ENSG00000020577,0.016509434,ENSG00000047849,0.096212451,,ENSG00000055917,1.3076923077
ENSG00000141738,0.0746268657,ENSG00000064607,0.0676229508,ENSG00000155506,0.0164835165,ENSG00000083642,0.0954907162,,ENSG00000168488,1.3055555556
ENSG00000126254,0.074433657,ENSG00000157106,0.0674603175,ENSG00000138757,0.0163934426,ENSG00000179051,0.0943396226,,ENSG00000163510,1.2954545455
ENSG00000174953,0.0738255034,ENSG00000198492,0.0671936759,ENSG00000204469,0.0157217723,ENSG00000037474,0.0941176471,,ENSG00000177425,1.2941176471
ENSG00000168807,0.0735294118,ENSG00000127914,0.0668286756,ENSG00000100823,0.015625,ENSG00000160710,0.0938511327,,ENSG00000114030,1.2857142857
ENSG00000095637,0.0732240437,ENSG00000144824,0.0659599529,ENSG00000189060,0.0154639175,ENSG00000092964,0.0934065934,,ENSG00000087087,1.2571428571
ENSG00000127914,0.0729040097,ENSG00000110321,0.0655172414,ENSG00000151914,0.0154639175,ENSG00000161813,0.0933333333,,ENSG00000005007,1.25
ENSG00000139351,0.0724637681,ENSG00000100722,0.0647181628,ENSG00000165699,0.0154440154,ENSG00000163110,0.0927835052,,ENSG00000182481,1.25
ENSG00000204843,0.072135785,ENSG00000037474,0.0647058824,ENSG00000105939,0.0153846154,ENSG00000177189,0.0909090909,,ENSG00000131018,1.24
ENSG00000055332,0.0714285714,ENSG00000149658,0.064516129,ENSG00000162614,0.015,ENSG00000214575,0.0909090909,,ENSG00000071626,1.2307692308
ENSG00000090621,0.0710659898,ENSG00000095637,0.0644808743,ENSG00000096401,0.014957265,ENSG00000106682,0.0895522388,,ENSG00000107625,1.2173913043
ENSG00000169871,0.0710059172,ENSG00000204569,0.0640703518,ENSG00000131018,0.0149006623,ENSG00000134874,0.0894308943,,ENSG00000197555,1.1875
ENSG00000197256,0.0703422053,ENSG00000143479,0.0616438356,ENSG00000114127,0.0147783251,ENSG00000147140,0.0891089109,,ENSG00000272886,1.1818181818
ENSG00000089280,0.0702087287,ENSG00000177425,0.0615942029,ENSG00000137807,0.0147058824,ENSG00000261150,0.0885608856,,ENSG00000048828,1.1764705882
ENSG00000105939,0.0692307692,ENSG00000185024,0.0611111111,ENSG00000114867,0.0146627566,ENSG00000064607,0.0881147541,,ENSG00000159217,1.1666666667
ENSG00000197555,0.068716094,ENSG00000007392,0.0609756098,ENSG00000126214,0.0146520147,ENSG00000147677,0.0865384615,,ENSG00000196586,1.1666666667
ENSG00000184897,0.0685714286,ENSG00000092964,0.0604395604,ENSG00000125817,0.0145985401,ENSG00000161634,0.0864197531,,ENSG00000144824,1.1607142857
ENSG00000147485,0.0684931507,ENSG00000163840,0.0597014925,ENSG00000113657,0.0144230769,ENSG00000124214,0.0860215054,,ENSG00000142864,1.1428571429
ENSG00000114867,0.0684261975,ENSG00000161813,0.0586666667,ENSG00000131435,0.014354067,ENSG00000129116,0.0860215054,,ENSG00000254726,1.1428571429
ENSG00000142546,0.0681818182,ENSG00000185728,0.0585774059,ENSG00000073792,0.0142857143,ENSG00000132153,0.0858895706,,ENSG00000126214,1.1363636364
ENSG00000182944,0.0680786687,ENSG00000129116,0.0583717358,ENSG00000197785,0.0141509434,ENSG00000100722,0.0855949896,,ENSG00000095637,1.1355932203
ENSG00000196141,0.0670241287,ENSG00000160710,0.0582524272,ENSG00000113013,0.014084507,ENSG00000137073,0.0855018587,,ENSG00000116062,1.1304347826
ENSG00000171490,0.06640625,ENSG00000197555,0.0578661844,ENSG00000055044,0.014084507,ENSG00000055917,0.0853391685,,ENSG00000106554,1.125
ENSG00000020577,0.0660377358,ENSG00000214517,0.0566037736,ENSG00000204569,0.0138190955,ENSG00000130956,0.0847457627,,ENSG00000140259,1.1111111111
ENSG00000078328,0.0655172414,ENSG00000125753,0.0564784053,ENSG00000124214,0.0134408602,ENSG00000103194,0.0845070423,,ENSG00000151929,1.1071428571
ENSG00000187735,0.0652173913,ENSG00000160789,0.056206089,ENSG00000067900,0.0133333333,ENSG00000134644,0.084375,,ENSG00000129116,1.1052631579
ENSG00000117523,0.0649847095,ENSG00000075420,0.0552486188,ENSG00000114030,0.0133333333,ENSG00000130589,0.0842696629,,ENSG00000179051,1.1
ENSG00000037474,0.0647058824,ENSG00000100354,0.0538373425,ENSG00000055917,0.0131291028,ENSG00000143079,0.0836431227,,ENSG00000127914,1.0909090909
ENSG00000129116,0.064516129,ENSG00000139746,0.0535987749,ENSG00000075702,0.0131195335,ENSG00000107643,0.0833333333,,ENSG00000143569,1.0833333333
ENSG00000163507,0.0641025641,ENSG00000167257,0.0534351145,ENSG00000117523,0.0129969419,ENSG00000106211,0.0833333333,,ENSG00000096401,1.0512820513
ENSG00000185024,0.0638888889,ENSG00000257103,0.0529411765,ENSG00000160710,0.0129449838,ENSG00000130811,0.0833333333,,ENSG00000134644,1.05
ENSG00000227345,0.0636942675,ENSG00000111667,0.0526315789,ENSG00000134644,0.0125,ENSG00000175166,0.0833333333,,ENSG00000185024,1.0454545455
ENSG00000149115,0.0630422209,ENSG00000145012,0.0526315789,ENSG00000140416,0.0124481328,ENSG00000161800,0.0833333333,,ENSG00000009307,1
ENSG00000100722,0.0626304802,ENSG00000102081,0.0524344569,ENSG00000161634,0.012345679,ENSG00000148773,0.0832015185,,ENSG00000037474,1
ENSG00000140416,0.0622406639,ENSG00000101367,0.0520833333,ENSG00000129116,0.0122887865,ENSG00000107438,0.0828402367,,ENSG00000075420,1
ENSG00000075292,0.0619834711,ENSG00000162231,0.0508474576,ENSG00000159217,0.0120481928,ENSG00000143569,0.0827966881,,ENSG00000076067,1
ENSG00000100014,0.0619785459,ENSG00000107581,0.048816568,ENSG00000127603,0.0119971771,ENSG00000020577,0.0825471698,,ENSG00000115415,1
ENSG00000135870,0.061827957,ENSG00000151929,0.0486956522,ENSG00000168781,0.0119760479,ENSG00000095637,0.0819672131,,ENSG00000125753,1
ENSG00000130589,0.0617977528,ENSG00000215301,0.0486891386,ENSG00000130811,0.0119047619,ENSG00000110367,0.0813953488,,ENSG00000134371,1
ENSG00000161634,0.0617283951,ENSG00000110713,0.0484076433,ENSG00000257103,0.0117647059,ENSG00000114127,0.0812807882,,ENSG00000147381,1
ENSG00000025772,0.0615384615,ENSG00000071054,0.0472878999,ENSG00000075292,0.011707989,ENSG00000040341,0.0806451613,,ENSG00000155506,1
ENSG00000064607,0.0614754098,ENSG00000125107,0.0469483568,ENSG00000110713,0.0114649682,ENSG00000174106,0.0795918367,,ENSG00000161800,1
ENSG00000128016,0.0609318996,ENSG00000114867,0.0469208211,ENSG00000146112,0.0114192496,ENSG00000071054,0.0792767733,,ENSG00000172062,1
ENSG00000169398,0.0605095541,ENSG00000117519,0.0466666667,ENSG00000169641,0.0113895216,ENSG00000170606,0.0783410138,,ENSG00000174953,1
ENSG00000205581,0.0603448276,ENSG00000147140,0.0462046205,ENSG00000102081,0.0112359551,ENSG00000205581,0.0775862069,,ENSG00000180198,1
ENSG00000204569,0.0603015075,ENSG00000076067,0.0461538462,ENSG00000120948,0.0112359551,ENSG00000189060,0.0773195876,,ENSG00000185129,1
ENSG00000148773,0.0597912053,ENSG00000130956,0.0460048426,ENSG00000176624,0.0111731844,ENSG00000110172,0.0769230769,,ENSG00000197451,1
ENSG00000138594,0.0588235294,ENSG00000204469,0.0452596475,ENSG00000143079,0.0111524164,ENSG00000063046,0.0769230769,,ENSG00000213782,1
ENSG00000122566,0.0585106383,ENSG00000174106,0.0448979592,ENSG00000130254,0.0110375276,ENSG00000108256,0.0759493671,,ENSG00000100722,0.9677419355
ENSG00000163110,0.058419244,ENSG00000169398,0.0445859873,ENSG00000187735,0.0108695652,ENSG00000165732,0.0752688172,,ENSG00000165699,0.9545454545
ENSG00000090273,0.0583333333,ENSG00000114416,0.0438247012,ENSG00000116350,0.0107526882,ENSG00000110713,0.0751592357,,ENSG00000204569,0.9411764706
ENSG00000075702,0.0583090379,ENSG00000105939,0.0435897436,ENSG00000060339,0.0106382979,ENSG00000096401,0.0747863248,,ENSG00000137807,0.9375
ENSG00000204842,0.0582444627,ENSG00000135870,0.0430107527,ENSG00000103194,0.0105633803,ENSG00000163840,0.0746268657,,ENSG00000169871,0.9230769231
ENSG00000073792,0.0571428571,ENSG00000137073,0.0427509294,ENSG00000110321,0.0103448276,ENSG00000184363,0.073800738,,ENSG00000064607,0.9090909091
ENSG00000135486,0.0570175439,ENSG00000165699,0.0424710425,ENSG00000163110,0.0103092784,ENSG00000113810,0.0732600733,,ENSG00000169641,0.8815789474
ENSG00000125753,0.0564784053,ENSG00000116560,0.0423280423,ENSG00000064607,0.0102459016,ENSG00000153165,0.0726817043,,ENSG00000162614,0.8815789474
ENSG00000127603,0.0564573042,ENSG00000103194,0.0422535211,ENSG00000116062,0.0100671141,ENSG00000116062,0.0704697987,,ENSG00000204843,0.8793103448
ENSG00000124214,0.0564516129,ENSG00000009307,0.0422535211,ENSG00000147140,0.0099009901,ENSG00000105939,0.0692307692,,ENSG00000107164,0.875
ENSG00000113013,0.0563380282,ENSG00000115415,0.0422535211,ENSG00000204843,0.0099009901,ENSG00000075292,0.0688705234,,ENSG00000126698,0.8666666667
ENSG00000055044,0.0563380282,ENSG00000131018,0.0413907285,ENSG00000142864,0.0098039216,ENSG00000197555,0.068716094,,ENSG00000117519,0.8571428571
ENSG00000130811,0.0555555556,ENSG00000130669,0.0412698413,ENSG00000071054,0.0097357441,ENSG00000184897,0.0685714286,,ENSG00000100014,0.8524590164
ENSG00000080824,0.0555555556,ENSG00000146112,0.0407830343,ENSG00000127914,0.0097205346,ENSG00000060339,0.0683890578,,ENSG00000163110,0.85
ENSG00000038358,0.0553359684,ENSG00000048828,0.0403800475,ENSG00000102038,0.0096618357,ENSG00000227345,0.067940552,,ENSG00000161634,0.8333333333
ENSG00000075420,0.0552486188,ENSG00000179222,0.040201005,ENSG00000100014,0.0095351609,ENSG00000257103,0.0676470588,,ENSG00000099901,0.8333333333
ENSG00000168439,0.0546448087,ENSG00000138757,0.0393442623,ENSG00000179051,0.0094339623,ENSG00000102081,0.0674157303,,ENSG00000269058,0.8333333333
ENSG00000151929,0.0539130435,ENSG00000188549,0.0393258427,ENSG00000100403,0.0091743119,ENSG00000086232,0.0661157025,,ENSG00000103342,0.8333333333
ENSG00000102038,0.0531400966,ENSG00000071626,0.0385756677,ENSG00000126698,0.0090909091,ENSG00000197785,0.0660377358,,ENSG00000147677,0.8181818182
ENSG00000183496,0.0527950311,ENSG00000113657,0.0384615385,ENSG00000149115,0.008675535,ENSG00000198561,0.0656455142,,ENSG00000175166,0.8181818182
ENSG00000143079,0.0520446097,ENSG00000107164,0.0379146919,ENSG00000205581,0.0086206897,ENSG00000083544,0.0654911839,,ENSG00000117523,0.8173076923
ENSG00000131018,0.0513245033,ENSG00000205339,0.0377358491,ENSG00000100354,0.0085910653,ENSG00000137807,0.0647058824,,ENSG00000227345,0.8108108108
ENSG00000113810,0.0512820513,ENSG00000060138,0.0376344086,ENSG00000108592,0.0085653105,ENSG00000185024,0.0638888889,,ENSG00000060339,0.8108108108
ENSG00000198467,0.0512820513,ENSG00000106682,0.0373134328,ENSG00000227345,0.008492569,ENSG00000142864,0.0637254902,,ENSG00000143479,0.7777777778
ENSG00000176624,0.0502793296,ENSG00000141738,0.0373134328,ENSG00000090273,0.0083333333,ENSG00000107581,0.0621301775,,ENSG00000108592,0.7551020408
ENSG00000104131,0.05,ENSG00000100403,0.0366972477,ENSG00000149657,0.0081967213,ENSG00000136450,0.061452514,,ENSG00000100403,0.75
ENSG00000133704,0.0491803279,ENSG00000143401,0.0364963504,ENSG00000131236,0.0081300813,ENSG00000144824,0.0612485277,,ENSG00000103194,0.75
ENSG00000110321,0.0482758621,ENSG00000177189,0.0363636364,ENSG00000083642,0.0079575597,ENSG00000029993,0.0612244898,,ENSG00000142546,0.75
ENSG00000198265,0.0480192077,ENSG00000185129,0.036036036,ENSG00000198492,0.0079051383,ENSG00000102103,0.0609137056,,ENSG00000179222,0.75
ENSG00000143479,0.0479452055,ENSG00000168488,0.0359281437,ENSG00000047849,0.0078363082,ENSG00000143815,0.0608695652,,ENSG00000110321,0.7368421053
ENSG00000048828,0.0475059382,ENSG00000055332,0.0357142857,ENSG00000142546,0.0075757576,ENSG00000159217,0.0602409639,,ENSG00000160710,0.7222222222
ENSG00000071626,0.0474777448,ENSG00000172725,0.0352941176,ENSG00000179222,0.0075376884,ENSG00000117519,0.06,,ENSG00000124214,0.7
ENSG00000168488,0.0469061876,ENSG00000160201,0.0350877193,ENSG00000141738,0.0074626866,ENSG00000162231,0.0593220339,,ENSG00000137309,0.6875
ENSG00000106263,0.0466321244,ENSG00000198561,0.0350109409,ENSG00000104738,0.0074074074,ENSG00000169641,0.0580865604,,ENSG00000075292,0.6766917293
ENSG00000076067,0.0461538462,ENSG00000065978,0.0347593583,ENSG00000128016,0.0071684588,ENSG00000131018,0.0579470199,,ENSG00000127603,0.6722689076
ENSG00000135387,0.0443262411,ENSG00000149115,0.03470214,ENSG00000143479,0.0068493151,ENSG00000127603,0.0578687368,,ENSG00000205339,0.6666666667
ENSG00000125817,0.0437956204,ENSG00000078328,0.0344827586,ENSG00000145907,0.0068027211,ENSG00000130254,0.0573951435,,ENSG00000167257,0.6666666667
ENSG00000009307,0.0422535211,ENSG00000120896,0.0341113106,ENSG00000144895,0.0064935065,ENSG00000107105,0.0555555556,,ENSG00000143079,0.6666666667
ENSG00000115415,0.0422535211,ENSG00000272886,0.0339506173,ENSG00000164362,0.0064935065,ENSG00000157106,0.0555555556,,ENSG00000083642,0.652173913
ENSG00000160710,0.0420711974,ENSG00000254726,0.033492823,ENSG00000198467,0.0064102564,ENSG00000198793,0.0555555556,,ENSG00000185728,0.6428571429
ENSG00000106211,0.0416666667,ENSG00000164828,0.0333333333,ENSG00000272886,0.0061728395,ENSG00000197451,0.0549450549,,ENSG00000196141,0.641025641
ENSG00000086232,0.041322314,ENSG00000143569,0.0331186753,ENSG00000007392,0.006097561,ENSG00000187735,0.0543478261,,ENSG00000067900,0.6164383562
ENSG00000165699,0.0405405405,ENSG00000197451,0.032967033,ENSG00000107581,0.0059171598,ENSG00000125977,0.0538922156,,ENSG00000137073,0.6086956522
ENSG00000272886,0.0401234568,ENSG00000204842,0.0328137818,ENSG00000169871,0.0059171598,ENSG00000057294,0.0529247911,,ENSG00000143401,0.6
ENSG00000117519,0.04,ENSG00000133704,0.0327868852,ENSG00000184897,0.0057142857,ENSG00000089280,0.0512333966,,ENSG00000138594,0.6
ENSG00000150093,0.0392156863,ENSG00000111605,0.0326797386,ENSG00000197256,0.0057034221,ENSG00000204843,0.0509193777,,ENSG00000111667,0.6
ENSG00000040341,0.0391705069,ENSG00000126254,0.0323624595,ENSG00000130589,0.0056179775,ENSG00000151914,0.0498281787,,ENSG00000101367,0.6
ENSG00000168781,0.0389221557,ENSG00000172062,0.0322580645,ENSG00000092964,0.0054945055,ENSG00000102316,0.0481481481,,ENSG00000100354,0.585106383
ENSG00000254726,0.038277512,ENSG00000038358,0.0316205534,ENSG00000196141,0.0053619303,ENSG00000122566,0.0478723404,,ENSG00000073792,0.5714285714
ENSG00000108468,0.0378378378,ENSG00000134644,0.03125,ENSG00000161800,0.0052083333,ENSG00000135316,0.0476190476,,ENSG00000106211,0.5714285714
ENSG00000130985,0.0377358491,ENSG00000135486,0.0307017544,ENSG00000254726,0.004784689,ENSG00000125817,0.0474452555,,ENSG00000130811,0.56
ENSG00000185728,0.0376569038,ENSG00000145907,0.0306122449,ENSG00000148773,0.0047453338,ENSG00000172725,0.0470588235,,ENSG00000086232,0.5555555556
ENSG00000055917,0.0371991247,ENSG00000197256,0.030418251,ENSG00000170606,0.0046082949,ENSG00000025772,0.0461538462,,ENSG00000198492,0.5294117647
ENSG00000102316,0.037037037,ENSG00000214575,0.0303030303,ENSG00000185728,0.0041841004,ENSG00000165280,0.0458715596,,ENSG00000145012,0.5238095238
ENSG00000185129,0.036036036,ENSG00000135316,0.0297619048,ENSG00000188549,0.0037453184,ENSG00000149657,0.0450819672,,ENSG00000090273,0.5185185185
ENSG00000173273,0.0358974359,ENSG00000105202,0.0297029703,ENSG00000261150,0.0036900369,ENSG00000100014,0.0441001192,,ENSG00000148773,0.5108108108
ENSG00000143569,0.0358785649,ENSG00000198265,0.0288115246,ENSG00000113810,0.0036630037,ENSG00000102038,0.0434782609,,ENSG00000107438,0.5
ENSG00000167257,0.0356234097,ENSG00000055917,0.0284463895,ENSG00000165732,0.0035842294,ENSG00000108468,0.0432432432,,ENSG00000130985,0.5
ENSG00000198492,0.0355731225,ENSG00000099622,0.0280373832,ENSG00000162946,0.0033444816,ENSG00000073792,0.0428571429,,ENSG00000139351,0.5
ENSG00000107438,0.0355029586,ENSG00000136450,0.0279329609,ENSG00000125753,0.0033222591,ENSG00000119812,0.0425531915,,ENSG00000168439,0.5
ENSG00000151914,0.0352233677,ENSG00000121774,0.0277777778,ENSG00000126254,0.003236246,ENSG00000104131,0.0416666667,,ENSG00000187735,0.5
ENSG00000110367,0.0348837209,ENSG00000147485,0.0273972603,ENSG00000130669,0.0031746032,ENSG00000114416,0.0398406375,,ENSG00000151914,0.4939759036
ENSG00000029993,0.0340136054,ENSG00000182944,0.0272314675,ENSG00000134874,0.0027100271,ENSG00000099901,0.0393700787,,ENSG00000140416,0.4838709677
ENSG00000120948,0.0337078652,ENSG00000149532,0.0272277228,ENSG00000167257,0.0025445293,ENSG00000138594,0.0392156863,,ENSG00000080824,0.4761904762
ENSG00000107643,0.0333333333,ENSG00000270647,0.027027027,ENSG00000038358,0.0019762846,ENSG00000108592,0.0385438972,,ENSG00000113013,0.4705882353
ENSG00000107164,0.0331753555,ENSG00000103342,0.027027027,ENSG00000132153,0,ENSG00000205339,0.0377358491,,ENSG00000165732,0.4565217391
ENSG00000197451,0.032967033,ENSG00000168781,0.0269461078,ENSG00000102316,0,ENSG00000196586,0.0373443983,,ENSG00000113810,0.4375
ENSG00000134644,0.0328125,ENSG00000135387,0.0265957447,ENSG00000087263,0,ENSG00000140259,0.0372881356,,ENSG00000040341,0.425
ENSG00000131236,0.0325203252,ENSG00000089280,0.0265654649,ENSG00000163507,0,ENSG00000163510,0.0371991247,,ENSG00000110713,0.4210526316
ENSG00000144895,0.0324675325,ENSG00000075702,0.0262390671,ENSG00000125977,0,ENSG00000126214,0.0366300366,,ENSG00000102316,0.4166666667
ENSG00000172062,0.0322580645,ENSG00000197157,0.0240963855,ENSG00000107643,0,ENSG00000055332,0.0357142857,,ENSG00000163507,0.4166666667
ENSG00000103194,0.0316901408,ENSG00000131435,0.023923445,ENSG00000055332,0,ENSG00000213782,0.0357142857,,ENSG00000025772,0.4
ENSG00000111667,0.0315789474,ENSG00000129245,0.0230263158,ENSG00000110172,0,ENSG00000055044,0.0352112676,,ENSG00000149658,0.4
ENSG00000100354,0.0315005727,ENSG00000105323,0.0226337449,ENSG00000180198,0,ENSG00000182481,0.0344827586,,ENSG00000125107,0.4
ENSG00000101367,0.03125,ENSG00000057294,0.0222841226,ENSG00000147381,0,ENSG00000067955,0.0338983051,,ENSG00000198793,0.4
ENSG00000100823,0.03125,ENSG00000122566,0.0212765957,ENSG00000108518,0,ENSG00000215301,0.0337078652,,ENSG00000110367,0.375
ENSG00000189060,0.0309278351,ENSG00000147381,0.0185185185,ENSG00000173273,0,ENSG00000120948,0.0337078652,,ENSG00000205581,0.3684210526
ENSG00000087263,0.0303030303,ENSG00000165119,0.0184331797,ENSG00000130985,0,ENSG00000174953,0.033557047,,ENSG00000102038,0.3666666667
ENSG00000179222,0.0301507538,ENSG00000005007,0.0179372197,ENSG00000168872,0,ENSG00000270647,0.0304054054,,ENSG00000198467,0.347826087
ENSG00000170248,0.0294117647,ENSG00000170248,0.0176470588,ENSG00000260537,0,ENSG00000105202,0.0297029703,,ENSG00000131236,0.3333333333
ENSG00000168872,0.0281690141,ENSG00000119812,0.0170212766,ENSG00000107105,0,ENSG00000090273,0.0291666667,,ENSG00000184897,0.3333333333
ENSG00000107105,0.0277777778,ENSG00000067955,0.0169491525,ENSG00000177189,0,ENSG00000156802,0.029143898,,ENSG00000104131,0.3333333333
ENSG00000198793,0.0277777778,ENSG00000131773,0.0169491525,ENSG00000125107,0,ENSG00000164828,0.0277777778,,ENSG00000087263,0.3333333333
ENSG00000145012,0.0275689223,ENSG00000107643,0.0166666667,ENSG00000067955,0,ENSG00000114030,0.0266666667,,ENSG00000114127,0.3142857143
ENSG00000100403,0.0275229358,ENSG00000020577,0.016509434,ENSG00000197157,0,ENSG00000135486,0.0263157895,,ENSG00000171490,0.3090909091
ENSG00000047849,0.0274270788,ENSG00000090621,0.0152284264,ENSG00000213782,0,ENSG00000162614,0.025,,ENSG00000260537,0.2857142857
ENSG00000114127,0.0270935961,ENSG00000168807,0.0147058824,ENSG00000183808,0,ENSG00000160789,0.0234192037,,ENSG00000047849,0.2703862661
ENSG00000260537,0.027027027,ENSG00000107105,0.0138888889,ENSG00000168807,0,ENSG00000107625,0.0227272727,,ENSG00000168872,0.25
ENSG00000137073,0.0260223048,ENSG00000164362,0.012987013,ENSG00000133704,0,ENSG00000143401,0.0218978102,,ENSG00000108468,0.25
ENSG00000149658,0.0258064516,ENSG00000132153,0.0122699387,ENSG00000137309,0,ENSG00000116350,0.0215053763,,ENSG00000134874,0.25
ENSG00000205339,0.0251572327,ENSG00000120948,0.0112359551,ENSG00000185129,0,ENSG00000126945,0.0185185185,,ENSG00000153165,0.2432432432
ENSG00000176986,0.0250696379,ENSG00000130589,0.0112359551,ENSG00000037474,0,ENSG00000126698,0.0181818182,,ENSG00000108256,0.2340425532
ENSG00000134874,0.0243902439,ENSG00000125817,0.0109489051,ENSG00000105202,0,ENSG00000185129,0.018018018,,ENSG00000055044,0.2222222222
ENSG00000108256,0.0232067511,ENSG00000183808,0.0103626943,ENSG00000198793,0,ENSG00000269058,0.0175438596,,ENSG00000144895,0.2083333333
ENSG00000153165,0.022556391,ENSG00000183496,0.0093167702,ENSG00000110367,0,ENSG00000127914,0.0170109356,,ENSG00000150093,0.2
ENSG00000103342,0.0225225225,ENSG00000165280,0.0091743119,ENSG00000214575,0,ENSG00000139351,0.0144927536,,ENSG00000029993,0.1724137931
ENSG00000005007,0.0224215247,ENSG00000104738,0.0074074074,ENSG00000197102,0,ENSG00000197102,0.0136986301,,ENSG00000100823,0.1666666667
ENSG00000143401,0.0218978102,ENSG00000184363,0.0073800738,ENSG00000025772,0,ENSG00000260537,0.0135135135,,ENSG00000136068,0.1538461538
ENSG00000110713,0.0203821656,ENSG00000162946,0.0066889632,ENSG00000153048,0,ENSG00000007392,0.012195122,,ENSG00000189060,0.1071428571
ENSG00000125107,0.0187793427,ENSG00000106263,0.0051813472,ENSG00000171490,0,ENSG00000096696,0.0109489051,,ENSG00000197102,0.1
ENSG00000147381,0.0185185185,ENSG00000173273,0.0051282051,ENSG00000150093,0,ENSG00000106554,0.0106382979,,ENSG00000110172,0.0714285714
ENSG00000136068,0.0173913043,ENSG00000128016,0.0035842294,ENSG00000106263,0,ENSG00000067900,0.0083333333,,ENSG00000125977,0.03125
ENSG00000197102,0.0136986301,ENSG00000176624,0.0027932961,ENSG00000175390,0,ENSG00000113013,0.0070422535,,ENSG00000108518,#DIV/0!
ENSG00000110172,0.010989011,ENSG00000176986,0.0027855153,ENSG00000104131,0,ENSG00000163507,0,,ENSG00000126945,#DIV/0!
ENSG00000125977,0.005988024,ENSG00000108518,0,ENSG00000172725,0,ENSG00000168872,0,,ENSG00000138279,#DIV/0!
ENSG00000138279,0.0054347826,ENSG00000261150,0,ENSG00000106682,0,ENSG00000133704,0,,ENSG00000153048,#DIV/0!
ENSG00000177189,0,ENSG00000126945,0,ENSG00000099901,0,ENSG00000160201,0,,ENSG00000170606,0
ENSG00000126945,0,ENSG00000138279,0,ENSG00000182481,0,ENSG00000099622,0,,ENSG00000175390,#DIV/0!
ENSG00000170606,0,ENSG00000153048,0,ENSG00000164828,0,ENSG00000198467,0,,ENSG00000177189,0
ENSG00000175390,0,ENSG00000175390,0,ENSG00000103342,0,ENSG00000140416,0,,ENSG00000261150,#DIV/0!
